# Supplementary material for: Whole genome sequencing revealed host adaptation-focused genomic plasticity of pathogenic Leptospira
Source: Sci Rep. 2016 Feb 2;6:20020. doi: 10.1038/srep20020 (PMC4735792; doi:10.1038/srep20020)
Supplement: Supplementary dataset S1 [file srep20020-s2.xls]

## Sheet: Sheet1
Supplementary dataset S1. Properties of the sequencing strains in this study
Strain ID	Species	Serogroup	Serovar	Host/vector	Geographic area of source	Source of Isolation	Latitude	Longitude	Year of Isolation	IS1501	IS1502	IS1533	ISLin1	ISLil1	ISLbi1	ISLin2
20046	L.interrogans	Hebdomadis	Undesignated	Cattle	Asia	Sichuan, China	30.4	104.04	2000	+	+	+	+	-	-	-
56101	L.interrogans	Icterohaemorragiae	Copenhageni	Human	Europe	Denmark	N/A	N/A	1938	+	+	+	-	-	+	-
56104	L.interrogans	Icterohaemorragiae	Mankarso	Human	Asia	Indonesia	N/A	N/A	1936	-	+	-	+	-	+	-
56105	L.weilii	Sarmin	Sarmin	Human	Asia	Indonesia	N/A	N/A	1939	-	+	+	-	-	-	-
56121	L.interrogans	Pyrogenes	Abramis	Human	Asia	Malaysia	N/A	N/A	1953-1955	+	+	+	-	-	+	-
56126	L.interrogans	Djasiman	Sentot	Human	Asia	Indonesia	N/A	N/A	1937	-	-	-	+	-	+	-
56129	L.interrogans	Autumnalis	Bangkinang	Human	Asia	Indonesia	N/A	N/A	1929	-	+	+	+	-	-	-
56133	L.interrogans	Pomona	Pomona	Human	Oceania	North Queensland,Australia	-22.8	144	1936	-	+	+	+	-	-	-
56135	L.interrogans	Hebdomadis	Hebdomadis	human	Asia	Japan	N/A	N/A	1918	-	+	+	+	-	+	-
56137	L.interrogans	Sejroe	Wolffi	Human	Asia	Indonesia	N/A	N/A	1937	-	+	+	+	-	+	-
56142	L.borgpetersenii	Hebdomadis	Jules	Human	Africa	Zaire (formerly Belgium Congo)	N/A	N/A	1952-1953	-	+	+	+	-	+	-
56143	L.interrogans	Sejroe	Haemolytica	Human	Asia	Malaysia	N/A	N/A	1953-1955	-	+	+	+	-	+	-
56145	L.weilii	Hebdomadis	Worsfoldi	Human	Asia	Malaysia	N/A	N/A	1957	-	+	+	+	-	+	-
56159	L.alexanderi	Autumnalis	Erinaceiauriti	Hedgehog	Europe	Former Soviet Union	N/A	N/A	1951	+	-	+	-	-	+	-
56163	L.santarosai	Mini	Georgia	Raccoon	North America	the United States	N/A	N/A	1952	-	+	+	+	-	+	-
56164	L.santarosai	Tarassovi	Altantae	Opossum	North America	Georgia, United States	32.6	-82.7	1955	-	+	+	+	-	+	-
56168	L.kirschneri	Icterohaemorragiae	Ndahambukuje	Human	Africa	Zaire (formerly the Belgium Congo)	N/A	N/A	1938	-	-	+	+	-	+	-
56180	L.santarosai	Grippotyphosa	Canalzonae	Spiny rat	North America	Panama Canal Zone	N/A	N/A	1964	+	-	+	-	-	+	-
56183	L.noguchii	Louisiana	Louisiana	Armadillo	North America	Louisiana,the United States	31.25	-91.9	1945	+	+	+	+	-	-	-
56189	L.noguchii	Australis	Pina	Opossum	South America	Peru	N/A	N/A	N/A	-	+	+	-	-	+	-
56190	L.noguchii	Australis	Nicaragua	Weasel	North America	Nicaragua	N/A	N/A	1967	+	+	+	+	-	-	+
56198	L.santarosai	Hebdomadis	Kambale	Human	Africa	Zaire (formerly Belgium Congo)	N/A	N/A	1952-1953	-	+	+	+	-	-	-
56201	L.interrogans	Mini	Perameles	Bandicoot (Perameles nasuta)	Oceania	North Queensland, Australia	-22.8	144	1958	+	+	+	+	-	-	-
56214	L.borgpetersenii	Tarassovi	Kisuba	Human	Africa	Zaire (former Belgian Congo)	N/A	N/A	1956	-	+	+	-	-	-	-
56215	L.santarosai	Tarassovi	Bravo	Human	North America	Panama Canal Zone	N/A	N/A	1961	-	+	+	-	-	-	-
56271	L.noguchii	Panama	Mangus	Mongoose	South America	Chaguaramas, north-west Trinidad	10.68	-61.63	1973	+	+	+	-	-	-	-
56274	L.santarosai	Tarassovi	Darien	Opossum	North America	Panama Canal Zone	N/A	N/A	1982	-	+	+	+	-	-	-
56601	L.interrogans	Icterhaemorragiae	lai*	Human	Asia	Sichuan, China	30.4	104.04	1958	-	+	+	-	-	-	-
56602	L.borgpetersenii	Javanica	javanica	Rattus flavipectus	Asia	Yunnan, China	25.04	102.42	1959	+	+	+	-	-	-	-
56603	L.interrogans	Canicola	canicola	Human	Asia	Guangdong, China	23.08	113.14	1954	+	+	+	+	-	-	+
56604	L.borgpetersenii	Ballum	ballum	Kunming mouse	Asia	Sichuan, China	30.4	104.04	1964	-	+	+	-	-	-	-
56605	L.interrogans	Pyrogenes	pyrogenes	Human	Asia	Guangdong, China	23.08	113.14	1955	-	+	+	-	-	-	-
56606	L.interrogans	Autumnalis	Autumnalis	Human	Asia	Zhejiang, China	30.16	120.1	1954	-	+	+	-	-	-	-
56607	L.borgpetersenii	Australis	australis	Horse	Asia	Fujian, China	26.05	119.18	1959	+	+	+	-	-	-	-
56608	L.interrogans	Pomona	Pomona	Human	Asia	Fujian, China	26.05	119.18	1958	-	+	+	+	-	-	-
56609	L.interrogans	Grippotyphosa	linhai	Human	Asia	Zhejiang, China	30.16	120.1	1954	-	+	+	+	-	-	-
56610	L.interrogans	Hebdomadis	hebdomadis	Human	Asia	Sichuan, China	30.4	104.04	1958	-	+	+	-	-	-	+
56611	L.kirschneri	Sejroe	balconica	Human	Asia	Sichuan, China	30.4	104.04	1961	-	+	+	-	-	-	-
56612	L.interrogans	Bataviae	paidjan	Human	Asia	Guangxi, China	22.48	108.19	1958	-	+	+	+	-	-	-
56613	L.borgpetersenii	Tarassovi	tarassovi	Human	Asia	Anhui, China	31.52	117.17	1965	-	+	+	-	-	-	-
56618	L.interrogans	Icterhaemorragiae	Icterhaemorragiae	Human	Asia	Sichuan, China	30.4	104.04	1969	+	+	+	+	-	-	-
56619	L.interrogans	Icterhaemorragiae	copenhageni	Human	Asia	Yunnan, China	25.04	102.42	1960	-	+	+	-	-	-	-
56620	L.interrogans	Icterhaemorragiae	naam	Human	Asia	Sichuan, China	30.4	104.04	1966	-	+	+	-	-	-	-
56621	L.weilii	Celledoni	anhoa	Human	Asia	Yunnan, China	25.04	102.42	1964	+	+	+	-	-	+	-
56622	L.weilii	Celledoni	hainan	Human	Asia	Hainan, China	20.02	110.2	1967	-	+	+	-	-	+	-
56624	L.interrogans	Canicola	bindjei	Human	Asia	Yunnan, China	25.04	102.42	1964	+	+	+	+	-	-	+
56625	L.interrogans	Pyrogenes	zanoni	Human	Asia	Zhejiang, China	30.16	120.1	1965	-	+	+	-	-	-	-
56626	L.interrogans	Autumnalis	rachmati	Human	Asia	Guizhou, China	26.35	106.42	1970	-	+	+	-	-	-	-
56627	L.interrogans	Autumnalis	bangkinang	Human	Asia	Yunnan, China	25.04	102.42	1964	-	+	+	-	-	-	-
56628	L.interrogans	Autumnalis	sumatrana	Human	Asia	Yunnan, China	25.04	102.42	1964	-	+	+	+	-	-	-
56629	L.interrogans	Autumnalis	mooris	Human	Asia	Yunnan, China	25.04	102.42	1965	+	+	+	-	-	+	-
56630	L.interrogans	Pomona	kunming	Rat	Asia	Yunnan, China	25.04	102.42	1960	-	+	+	-	-	-	-
56634	L.interrogans	Sejroe	hardjo.	Human	Asia	Hainan, China	20.02	110.2	1964	-	+	+	-	-	+	-
56635	L.interrogans	Sejroe	wolffi	Human	Asia	Yunnan, China	25.04	102.42	1965	-	+	+	-	-	+	-
56638	L.interrogans	Bataviae	bataviae	Human	Asia	Yunnan, China	25.04	102.42	1962	-	+	+	-	-	-	-
56639	L.interrogans	Tarassovi	guidae	Human	Asia	Yunnan, China	25.04	102.42	1969	-	+	+	-	-	-	-
56640	L.alexanderi	Tarassovi	banna	Human	Asia	Yunnan, China	25.04	102.42	1962	-	+	+	-	-	-	-
56642	L.interrogans	Icterhaemorragiae	honghe	Human	Asia	Yunnan, China	25.04	102.42	1959	-	+	+	+	-	-	-
56643	L.alexanderi	Sarmin	weaveri	Cattle	Asia	Yunnan, China	25.04	102.42	1972	+	+	+	+	-	-	-
56646	L.weilii	Celledoni	whitcombi	Human	Asia	Guangdong, China	23.08	113.14	1972	-	+	+	-	-	-	-
56647	L.interrogans	Canicola	jonsis	Human	Asia	Yunnan, China	25.04	102.42	1970	+	+	+	-	-	-	-
56648	L.borgpetersenii	Ballum	guangdong	Rattus losea	Asia	Guangdong, China	23.08	113.14	1971	-	+	+	-	-	-	-
56649	L.interrogans	Pyrogenes	abramis	Human	Asia	Zhejiang, China	30.16	120.1	1971	+	+	+	+	-	-	-
56650	L.alexanderi	Autumnalis	nanla	Human	Asia	Yunnan, China	25.04	102.42	1962	-	+	+	-	-	-	-
56651	L.interrogans	Autumnalis	fort-bragg	Human	Asia	Yunnan, China	25.04	102.42	1972	-	+	+	-	-	-	-
56652	L.interrogans	Grippotyphosa	grippotyphosa	Human	Asia	Hainan, China	20.02	110.2	1967	+	+	+	+	-	-	-
56653	L.interrogans	Grippotyphosa	liangguang	Rattus losea	Asia	Guangdong, China	23.08	113.14	1971	+	+	+	-	-	-	-
56655	L.weilii	Mini	mini	Unknown	Asia	Guangxi, China	22.48	108.19	1970	-	+	+	-	-	-	-
56656	L.interrogans	Sejroe	trinidad	Human	Asia	Hainan, China	20.02	110.2	1969	-	+	+	-	-	+	-
56659	L.alexanderi	Manhao	lichuan	Human	Asia	Jiangxi, China	28.4	115.55	1973	-	+	+	+	-	-	-
56660	L.interrogans	Javanica	mengrum	Human	Asia	Yunnan, China	25.04	102.42	1970	-	+	+	-	-	-	-
56661	L.alstoni	Australis	rushan	Bombina orientalis	Asia	Shandong, China	36.4	117	1981	-	+	+	-	-	-	-
56662	L.interrogans	Sejroe	saxkoebing	Microtus fortis	Asia	Huhan, China	28.12	112.59	1980	-	+	+	-	-	-	-
56663	L.santarosai	Javanica	yaan	Grey muskrat	Asia	Sichuan, China	30.4	104.04	1980	-	+	+	-	-	-	-
56664	L.borgpetersenii	Javanica	dehong	Shrew (Soricidae)	Asia	Yunnan, China	25.04	102.42	1981	-	+	+	-	-	-	-
56666	L.interrogans	Canicola	qunjian	Apodemus agrarius	Asia	Sichuan, China	30.4	104.04	1979	+	+	+	+	-	-	+
56667	L.alstoni	Anarum	pingchang	Rana nigromaculata	Asia	Sichuan, China	30.4	104.04	1980	+	+	+	-	-	-	-
56668	L.alstoni	Ballum	sichuan	Rana nigromaculata	Asia	Sichuan, China	30.4	104.04	1979	+	-	-	+	-	-	-
56670	L.borgpetersenii	Tarassovi	gengma	Pig	Asia	Yunnan, China	25.04	102.42	1960	-	-	-	+	-	-	+
56673	L.interrogans	Javanica	mengma	Human	Asia	Yunnan, China	25.04	102.42	1981	-	+	+	-	-	-	+
56674	L.weilii	Pyrogenes	menglian	Human	Asia	Yunnan, China	25.04	102.42	1981	-	-	-	-	-	-	-
56676	L.borgpetersenii	Tarassovi	moldaviae	Human	Asia	Yunnan, China	25.04	102.42	1979	-	+	+	-	-	-	-
56678	L.interrogans	Icterhaemorragiae	monymusk	Human	Asia	Sichuan, China	30.4	104.04	1981	-	-	+	-	-	-	-
56679	L.weilii	Icterhaemorragiae	liangshan	Human	Asia	Sichuan, China	30.4	104.04	1982	-	-	-	-	-	-	-
56682	L.noguchii	Tarassovi	ningxia	Pig	Asia	Ningxia, China	38.27	106.16	1981	-	+	+	+	-	-	-
200040	L.interrogans	Autumnalis	Undesignated	Human	Asia	Sichuan, China	30.4	104.04	2000	-	-	-	-	+	-	-
200509	L.interrogans	Undesignated	Undesignated	Apodemus chevrieri	Asia	Sichuan,China	30.4	104.04	2005	-	+	+	-	-	-	-
56601-V	L.interrogans	Icterhaemorragiae	lai	Human	Asia	Sichuan, China	30.4	104.04	1958	-	+	+	-	-	+	-
56606-V	L.interrogans	Autumnalis	Autumnalis	Human	Asia	Zhejiang, China	30.16	120.1	1954	-	+	+	+	-	-	-
56608-V	L.interrogans	Pomona	Pomona	Human	Asia	Fujian, China	26.05	119.18	1958	-	+	+	-	-	-	-
56609-V	L.interrogans	Grippotyphosa	linhai	Human	Asia	Zhejiang, China	30.16	120.1	1954	-	+	+	-	-	-	+
A05D31	L.interrogans	Undesignated	Undesignated	Apodemus agrarius	Asia	Anhui, China	31.52	117.17	2005	-	+	+	+	-	-	-
CMCC-1	L.interrogans	Australis	australis	Human	Asia	China	N/A	N/A	1950s	-	+	+	+	-	-	+
CMCC-2	L.interrogans	Hebdomadis	hebdomadis	Human	Asia	Guangdong, China	23.08	113.14	1950s	-	+	+	+	-	-	+
CMCC-3	L.interrogans	Canicola	canicola	Human	Asia	China	N/A	N/A	1950s	-	+	+	+	-	-	+
G30	L.interrogans	Icterhaemorragiae	Undesignated	Rattus flavipectus	Asia	Guizhou，China	26.35	106.42	2009	-	+	+	+	-	-	+
G32	L.interrogans	Icterhaemorragiae	Undesignated	Rattus flavipectus	Asia	Guizhou，China	26.35	106.42	2007	-	+	+	+	-	-	-
H30H0728	L.interrogans	Undesignated	Undesignated	Apodemus agrarius	Asia	Hunan, China	28.12	112.59	2007	+	+	+	-	-	-	-
H78Shuang4	L.interrogans	Undesignated	Undesignated	Frog	Asia	China	N/A	N/A	2005	-	+	+	-	-	-	-
J42	L.interrogans	Grippotyphosa	Undesignated	Human	Asia	Jiangxi, China	28.4	115.55	2006	+	+	+	-	-	-	-
J50	L.interrogans	Canicola	Undesignated	Dog	Asia	Jiangxi, China	28.4	115.55	2006	+	+	-	-	-	-	-
J9	L.interrogans	Undesignated	Undesignated	Rattus flavipectus	Asia	Jiangxi, China	28.4	115.55	2006	-	+	-	-	-	-	-
56270	Leptonema illini	Panama	Cristobali	Opossum	North America	Panama Canal Zone	N/A	N/A	1960s	+	+	+	+	-	-	-
Note: The following previous published genomes of spirochetes also included in the phylogenetic analysis: L. interrogans sv. lai str.56601 (Genbank:NC_004342.2 for CI and NC_004343.2 for CII) (Ref. 9), L.interrogans str. IPAV (Genbank: NC_017551.1 for CI and NC_017552.1 for CII) (Ref. 19), L. interrogans sv.Copenhageni str. Fiocruz L1-130 (Genbank: NC_005823.1 and NC_005824.1) (Ref. 8), L. borgpe…
