# Supplementary material for: Whole genome sequencing revealed host adaptation-focused genomic plasticity of pathogenic Leptospira
Source: Sci Rep. 2016 Feb 2;6:20020. doi: 10.1038/srep20020 (PMC4735792; doi:10.1038/srep20020)
Supplement: Supplementary dataset S2 [file srep20020-s3.xls]

## Sheet: Sheet1
Supplementary dataset S2. Statistics of genome sequencing and assemby
Strain ID	Contig number	N50	Total length	Max length	Total volume of sequencing (Gb)	Coverage	Assembly ratio	Nubmer of predicted genes
56142	198	40995	3961544	173076	2.03308	513.203	0.925801	4443
56214	229	34038	3944295	128235	2.19478	556.444	0.92021	4429
56602	179	44332	3882795	143291	1.97169	507.802	0.910767	4196
56604	229	32647	3919048	103876	1.37507	350.869	0.92772	4291
56607	220	34517	3917615	114920	1.30689	333.594	0.929317	4291
56613	305	20156	3799529	81929	1.30901	344.519	0.847803	4257
56648	222	33524	3910838	114905	1.39263	356.096	0.918982	4271
56664	178	44322	3881400	207497	1.39124	358.438	0.929897	4211
56670	322	19825	3838648	77432	1.49601	389.723	0.886204	4239
56676	301	20001	3787597	137986	1.54456	407.795	0.885967	4191
20046	163	130308	4893891	356025	0.14	30.15	0.9852	4716
56101	216	40131	4592485	142719	1.04472	227.486	0.937705	4215
56104	304	31743	4723136	142098	1.1623	246.086	0.915147	4393
56105	249	31982	4057418	116558	2.01979	497.801	0.889339	4590
56121	347	32158	4813531	111183	2.04411	424.658	0.902676	4849
56126	338	34239	4832045	149507	1.09765	227.16	0.92957	4553
56129	252	40386	4646143	143761	2.18994	471.346	0.926561	4534
56133	300	24528	4528036	97407	1.04709	231.246	0.916298	4173
56135	332	27986	4719772	79670	1.04368	221.13	0.920018	4449
56137	332	32872	4912681	94829	2.71875	553.415	0.915435	4956
56143	334	37567	4876019	143771	2.18076	447.243	0.920949	4877
56145	299	43883	4221949	129255	1.20096	284.457	0.896525	4621
56159	337	28685	4157114	135891	1.49199	358.901	0.896656	4624
56163	210	58064	3937235	181787	1.26881	322.259	0.909841	4378
56164	288	43824	4115323	127898	1.94129	471.722	0.90234	4660
56168	335	30283	4498859	153420	1.62196	360.527	0.924255	4284
56180	203	40949	3922566	154140	1.32088	336.739	0.894418	4280
56183	593	15575	4639902	54689	1.33352	287.402	0.888305	4453
56189	298	34498	4726126	121870	2.10112	444.576	0.921733	4770
56190	551	14068	4586245	70277	2.33312	508.721	0.906054	4539
56198	335	34335	4016098	171732	1.48797	370.502	0.897964	4529
56201	461	25327	4963232	145300	1.50627	303.486	0.887488	4871
56215	311	39226	4115848	125453	1.50463	365.569	0.712085	4561
56271	595	14135	4679533	77247	1.02117	218.221	0.906456	4413
56274	212	41664	3895452	156464	3.05494	784.231	0.924359	4370
56601	234	34750	4646575	137933	2.94801	634.447	0.945394	4539
56603	321	28213	4692686	76950	1.19891	255.485	0.935261	4345
56605	292	32822	4774317	110469	1.57748	330.41	0.900371	4467
56606	332	28106	4768366	132468	4.12009	864.047	0.902463	4709
56608	309	27246	4577084	87924	2.8209	616.31	0.944793	4528
56609	301	33245	4767865	146486	1.63011	341.896	0.948944	4729
56610	301	36593	4915663	112509	0.962927	195.89	0.858083	4746
56611	438	20235	4587538	87819	2.1876	476.858	0.903747	4467
56612	361	30210	4747635	99908	1.31012	275.953	0.908037	4497
56618	221	39958	4547588	142719	1.16394	255.946	0.927918	4194
56619	344	32750	4845376	97761	1.2459	257.132	0.924955	4574
56620	232	33887	4639455	137933	1.13378	244.377	0.942553	4290
56621	352	34750	4421068	141850	1.29087	291.982	0.908014	5004
56622	355	36056	4380139	128494	1.33818	305.511	0.869166	4927
56624	406	29535	5018860	103775	1.35472	269.927	0.911512	4792
56625	443	26281	4915516	96287	0.972003	197.742	0.928122	4639
56626	282	31081	4655341	111624	1.64278	352.882	0.945601	4303
56627	332	34289	4877392	120231	1.29635	265.787	0.942678	4548
56628	417	35725	5014724	117851	1.54923	308.936	0.888046	4791
56629	368	34604	4940201	134134	1.20811	244.546	0.910681	4734
56630	313	27011	4571001	87924	1.64523	359.929	0.909936	4274
56634	367	30429	4905966	110878	1.5467	315.27	0.925496	4660
56635	382	27075	4906956	144370	1.22959	250.58	0.886888	4689
56638	389	29414	4901842	93556	1.32163	269.619	0.894932	4644
56639	385	29581	4901776	93556	1.94004	395.782	0.924238	4613
56640	368	21452	4158270	109728	1.47559	354.856	0.886091	4678
56642	453	30476	5004334	102734	1.59557	318.837	0.857228	4859
56643	335	27221	4133111	133963	1.44701	350.101	0.901508	4591
56646	365	36069	4443966	124304	0.834105	187.694	0.859376	4936
56647	406	31169	4954354	102395	1.50249	303.267	0.868138	4752
56649	405	26469	4865222	95700	0.703359	144.569	0.915506	4595
56650	341	23454	4104254	109207	1.39232	339.238	0.890665	4630
56651	379	32281	4881343	102954	0.759349	155.562	0.936388	4605
56652	340	34267	4899743	117757	0.916784	187.109	0.912434	4572
56653	248	36219	4625015	153830	0.826891	178.787	0.928231	4392
56655	277	35973	4193680	126042	1.45632	347.266	0.924692	4644
56656	360	34054	4875410	107899	1.49336	306.304	0.915605	4630
56659	238	40705	4124994	184855	1.70124	412.423	0.88282	4500
56660	236	33887	4640875	137933	1.57627	339.65	0.903035	4284
56661	224	50957	4291702	221796	1.29099	300.81	0.948402	4574
56662	335	34272	4897031	117757	1.60566	327.885	0.936787	4575
56663	211	56902	3936842	147343	1.28663	326.818	0.917565	4377
56666	235	34750	4640068	137933	1.4041	302.604	0.904909	4299
56667	217	49417	4443240	196476	1.654	372.25	0.899793	4819
56668	216	49417	4450764	179824	1.27046	285.448	0.930178	4809
56673	255	33231	4641326	134092	1.60229	345.222	0.898045	4299
56674	284	36151	4259213	111963	1.6361	384.133	0.921342	4835
56678	213	40274	4548952	142718	1.74957	384.609	0.944477	4194
56679	329	33209	4463473	115047	1.3767	308.437	0.883352	4973
56682	267	39925	4693756	175270	1.55754	331.832	0.928325	4493
200040	349	27237	4821778	120135	1.93846	402.022	0.948558	4856
200509	339	32390	4795960	102954	2.26164	471.572	0.946166	4739
56601-V	225	35052	4621697	137932	1.30505	282.374	0.931034	4282
56606-V	269	31923	4644433	141743	1.52841	329.084	0.918517	4261
56608-V	299	26094	4402967	114308	1.51916	345.032	0.910829	4104
56609-V	401	25557	4736800	95464	1.52543	322.039	0.954	4486
A05D31	370	28624	4740445	145679	2.22518	469.403	0.9346	4719
CMCC-1	287	34323	4797817	145139	1.6141	336.423	0.933688	4468
CMCC-2	351	27176	4622637	79706	1.72459	373.074	0.897268	4596
CMCC-3	288	30996	4653092	105416	1.60904	345.8	0.93122	4312
G30	228	33949	4607519	137934	1.79268	389.076	0.941246	4465
G32	235	33949	4646295	137934	2.81175	605.16	0.943681	4538
H30H0728	243	33595	4646821	126200	2.92919	630.363	0.943253	4535
H78Shuang4	281	34674	4757098	119197	2.08603	438.509	0.928624	4697
J42	310	34325	4874085	146484	2.52602	518.255	0.950028	4840
J50	353	34286	4763568	91143	0.12	26.91	0.9883	4485
J9	375	33742	4970728	159074	2.19912	442.414	0.942585	4990
56270	121	84815	4440633	240166	3.23496	728.492	0.938287	4404
Note, N50: The median length of all contigs/scaffolds generated in an assembly; Assembly ratio: the ratio of raw reads assembled in contigs
