# Supplementary material for: Whole genome sequencing revealed host adaptation-focused genomic plasticity of pathogenic Leptospira
Source: Sci Rep. 2016 Feb 2;6:20020. doi: 10.1038/srep20020 (PMC4735792; doi:10.1038/srep20020)
Supplement: Supplementary dataset S3 [file srep20020-s4.xls]

## Sheet: Sheet1
Supplementary dataset S3. Identity* (%) among Leptospira species
Species (Genome Size, Mb)	L.alexanderi	L.alstoni	L.borgpetersenii	L.interrogans	L.kirschneri	L.noguchii	L.santarosai	L.weilii	Leptonema illini	L.biflexa	L.broomi	L.fainei	L.inadai	L.kmetyi	L.licerasiae	L.meyeri	L.wolbachii	L.wolffii	L.yanagawae
L.alexanderi (4.14)	100
L.alstoni (4.4)	85.91 (1362112)	100
L.borgpetersenii (3.86)	92.36 (2109817)	85.05 (1803631)	100
L.interrogans (4.77)	83.15 (1403148)	83.19 (1708323)	83.18 (1286763)	100
L.kirschneri (4.54)	83.36 (1521215)	83.52 (1879594)	83.47 (1317841)	92.08 (2322564)	100
L.noguchii (4.67)	83.20 (1599775)	83.36 (1948921)	83.24 (1233355)	90.52 (2021619)	91.22 (2275955)	100
L.santarosai (3.99)	89.36 (1589230)	85.19 (1575640)	88.56 (2030520)	82.93 (1331049)	83.21 (1326524)	83.16 (1377403)	100
L.weilii (4.31)	94.60 (2052332)	85.54 (1725101)	91.55 (2206749)	83.19 (1456969)	83.36 (1562521)	83.16 (1652902)	88.94 (1590268)	100
Leptonema illini (4.44)	82.90 (9674)	82.38 (12047)	82.44 (10616)	83.15 (7264)	83.30 (7641)	83.39 (7276)	82.48 (10648)	82.59 (10234)	100
L.biflexa (3.95)	81.50 (66815)	81.46 (64674)	81.62 (65096)	81.54 (74191)	81.62 (72738)	81.53 (78217)	81.45 (61014)	81.59 (63314)	83.51 (8183)	100
L.broomi (4.4)	80.70 (249352)	80.79 (273226)	80.74 (238783)	80.64 (233561)	80.89 (236963)	80.74 (234001)	80.62 (261739)	80.63 (249334)	82.85 (11814)	83.30 (56211)	100
L.fainei (4.29)	80.67 (196936)	80.81 (191813)	80.83 (180929)	80.82 (170159)	80.73 (202428)	80.71 (198172)	80.93 (166588)	80.72 (183094)	81.72 (7408)	82.19 (59900)	87.88 (3701825)	100
L.inadai (4.46)	80.74 (218897)	80.73 (237540)	80.73 (213989)	80.61 (188056)	80.71 (210840)	80.64 (209660)	80.79 (219388)	80.72 (216868)	82.01 (8202)	83.74 (54993)	90.99 (3837853)	87.04 (1151757)	100
L.kmetyi (4.42)	83.56 (1641426)	84.72 (1525808)	83.40 (1587838)	82.37 (1385454)	82.68 (1530270)	82.54 (1530413)	83.97 (1302152)	83.73 (1442462)	81.93 (14081)	81.22 (72632)	81.29 (304188)	81.91 (168120)	81.37 (227427)	100
L.licerasiae (4.4)	80.84 (257226)	80.89 (270351)	80.80 (244895)	80.87 (253315)	80.88 (272658)	80.81 (274284)	80.83 (241105)	80.80 (247015)	82.68 (7051)	82.57 (72032)	83.33 (705829)	84.71 (174621)	85.20 (304634)	83.65 (68656)	100
L.meyeri (4.19)	81.56 (66394)	81.70 (65035)	81.65 (65139)	81.57 (77933)	81.61 (78640)	81.56 (82660)	81.66 (59102)	81.85 (61433)	82.35 (4675)	84.86 (2388726)	83.64 (34967)	85.27 (14480)	83.99 (19155)	83.71 (21244)	82.95 (43027)	100
L.wolbachii (4.08)	81.70 (45641)	82.15 (35044)	81.77 (43884)	81.65 (48946)	81.50 (53432)	81.44 (57553)	81.75 (34454)	81.99 (38558)	83.30 (3258)	83.24 (1985751)	81.19 (48547)	81.32 (47455)	81.11 (39938)	81.67 (59723)	81.45 (67255)	84.35 (2743284)	100
L.wolffii (4.42)	80.91 (233957)	81.02 (237120)	81.17 (237045)	81.23 (190668)	81.22 (220499)	80.93 (216677)	81.33 (228664)	81.18 (226473)	82.13 (9265)	82.12 (71260)	83.18 (764778)	84.10 (395561)	83.76 (595860)	82.78 (205505)	84.75 (1397470)	82.38 (63163)	82.84 (25250)	100
L.yanagawae (4.06)	81.58 (40501)	82.15 (27700)	81.66 (37945)	81.31 (45503)	81.52 (45913)	81.40 (51757)	81.98 (29204)	81.72 (34674)	84.02 (2291)	84.81 (2823854)	81.60 (43624)	81.64 (39871)	81.67 (38138)	81.94 (48039)	81.83 (59202)	83.31 (1900186)	83.89 (1100341)	82.18 (48617)	100
*identity of hit segments,and number in brackets indicated genome size (bp) with homologous.
