# Supplementary material for: Whole genome sequencing revealed host adaptation-focused genomic plasticity of pathogenic Leptospira
Source: Sci Rep. 2016 Feb 2;6:20020. doi: 10.1038/srep20020 (PMC4735792; doi:10.1038/srep20020)
Supplement: Supplementary dataset S4 [file srep20020-s5.xls]

## Sheet: Sheet1
Supplementary dataset S4. List of core genes of pathogenic Leptospria species
Locus in 56601	Gene ID	Location	Product	COG ID	COG class*	Matched Virulence Genes
LA_0002	24212702	3221..4342	DNA polymerase III subunit beta	COG0592	L
LA_0004	24212704	6098..6562	hypothetical protein LA_0004	-
LA_0007	24212707	11073..12062	tRNA-dihydrouridine synthase	COG0042	J
LA_0011	24212711	15156..15716	outer membrane lipoprotein LipL21	-
LA_0012	294827556	15855..17402	hypothetical protein LA_0012	-
LA_0017	24212717	20125..20688	Maf-like protein	COG0424	D
LA_0021	24212721	23057..23665	translation factor Sua5	COG0009	J
LA_0022	24212722	24156..25838	hypothetical protein LA_0022	-
LA_0024	294827558	26668..27024	glutaredoxin family protein	COG1393	E
LA_0025	24212726	28064..29077	flagellar motor switch protein G	COG1536	N	VFG1252 (gi:15596299) fliG - flagellar motor switch protein FliG [Pseudomonas aeruginosa PAO1] (VF0273)
LA_0031	24212731	33997..34701	hypothetical protein LA_0031	COG3748	S
LA_0032	24212732	34705..35064	hypothetical protein LA_0032	COG2010	C
LA_0033	24212733	35061..35909	inositol monophosphatase	COG0483	G
LA_0034	24212734	35929..36840	hypothetical protein LA_0034	-
LA_0035	24212735	37450..39426	beta-galactosidase	COG1874	G
LA_0040	24212740	41732..43978	ribonuclease R	COG0557	K
LA_0043	24212743	46409..47917	TPR-repeat-containing protein	COG4783	R
LA_0045	24212745	48128..48832	3-dehydroquinate dehydratase	COG0710	E
LA_0046	24212746	48836..49804	polysialic acid capsule expression protein	COG0794	M	VFG1971 (gi:15792761) kpsF - KpsF protein [Campylobacter jejuni NCTC 11168] (VF0323)
LA_0047	24212747	49788..50327	transcription antiterminator	COG0250	K
LA_0048	24212748	50311..50790	hypothetical protein LA_0048	COG0810	M
LA_0049	24212749	51872..53569	methyl-accepting chemotaxis protein	COG0840	N,T	VFG2529 (gi:53720914) tsr - methyl-accepting chemotaxis protein I [Burkholderia pseudomallei K96243] (VF0430)
LA_0050	24212750	54175..55053	hypothetical protein LA_0050	-
LA_0052	24212752	56062..57231	NAD(P)(+) transhydrogenase subunit alpha	COG3288	C
LA_0053	24212753	57190..57726	acid phosphatase	-
LA_0054	24212754	57723..59042	histidyl-tRNA synthetase	COG0124	J
LA_0055	24212755	59049..60197	hypothetical protein LA_0055	-
LA_0059	294827562	63975..65063	TPR-repeat-containing protein	COG0790	R
LA_0060	24212760	65283..66185	TPR-repeat-containing protein	COG3063	N,U
LA_0061	24212761	66235..67200	RlpA-like lipoprotein	COG0797	M
LA_0062	24212762	67903..68610	serine acetyltransferase	COG1045	E	18883|vfid|42355|vsiid|63192|ssid|serine O-acetyltransferase [Streptococcus agalactiae NEM316]
LA_0063	294827563	68863..69738	peptidase	COG0750	M
LA_0064	24212764	69702..71117	hypothetical protein LA_0064	COG1520	S
LA_0066	294827565	73311..74543	proton glutamate symport protein	COG1301	C
LA_0068	24212768	77912..78802	hypothetical protein LA_0068	-
LA_0071	294827567	83593..84063	hypothetical protein LA_0071	COG4731	S
LA_0072	24212772	84139..84660	deoxycytidine triphosphate deaminase	COG0717	F
LA_0075	294827569	87175..87384	hypothetical protein LA_0075	-
LA_0076	294827570	87472..87840	dioxygenase superfamily protein	COG3324	R
LA_0078	294827571	89035..90675	hypothetical protein LA_0078	COG1232	H
LA_0082	24212782	91507..92358	SAM-dependent methyltransferase	COG2227	H
LA_0084	294827572	93349..94053	1-acylglycerol-3-phosphate O-acyltransferase	COG0204	I
LA_0085	24212785	94092..94376	hypothetical protein LA_0085	-
LA_0091	24212791	97163..97510	hypothetical protein LA_0091	COG5439	S
LA_0092	24212792	97514..98089	hypothetical protein LA_0092	COG5381	S
LA_0093	24212793	98281..98814	hypothetical protein LA_0093	-
LA_0095	294827574	100722..101132	hypothetical protein LA_0095	-
LA_0097	24212796	101086..101532	hypothetical protein LA_0097	-
LA_0098	24212798	101861..103108	tRNA (uracil-5-)-methyltransferase	COG2265	J
LA_0100	294827576	104951..106225	hypothetical protein LA_0100	-
LA_0101	24212801	106481..107170	hypothetical protein LA_0101	-
LA_0102	24212802	107208..108755	hypothetical protein LA_0102	COG1413	C
LA_0103	24212803	108764..109807	hypothetical protein LA_0103	-
LA_0104	24212804	109804..110661	metallo-beta-lactamase	COG0491	R
LA_0108	24212808	114736..115395	leucyl/phenylalanyl-tRNA--protein transferase	COG2360	O	20586|vfid|45760|vsiid|66597|ssid|leucyl/phenylalanyl-tRNA--protein transferase [Salmonella enterica subsp. enterica serovar Typhimurium str. LT2]
LA_0109	24212809	115445..115993	2'-5' RNA ligase	COG1514	J
LA_0111	294827578	117848..119992	two component system sensor histidine kinase\response regulator	COG3920	T	18003|vfid|40595|vsiid|61432|ssid|two-component, sensor histidine kinase [Mesorhizobium loti MAFF303099]
LA_0113	24212813	121301..122803	cystathionine gamma-synthase	COG0626	E
LA_0114	24212814	122863..123927	peptide chain release factor 1	COG0216	J
LA_0115	24212815	123968..124573	hypothetical protein LA_0115	-
LA_0116	294827579	124674..125915	hypothetical protein LA_0116	-
LA_0124	24212824	130774..131394	imidazoleglycerol-phosphate dehydratase/histidinol-phosphatase	COG0131	E
LA_0125	24212825	131391..132023	imidazole glycerol phosphate synthase subunit HisH	COG0118	E
LA_0126	24212826	132020..132745	phosphoribosylformimino-5-aminoimidazole carboxamide ribotide isomerase	COG0106	E
LA_0127	24212827	132836..134050	hypothetical protein LA_0127	COG1651	O
LA_0128	294827580	134209..134598	hypothetical protein LA_0128	-
LA_0130	24212830	137831..138652	phosphomethylpyrimidine kinase protein	COG0351	H	18783|vfid|42155|vsiid|62992|ssid|phosphomethylpyrimidine kinase [Streptococcus agalactiae NEM316]
LA_0131	24212831	139659..140072	methylated-DNA--protein-cysteine methyltransferase	COG3695	L
LA_0134	24212834	142648..143604	ribosome-associated GTPase	COG1162	R
LA_0135	24212835	143601..144902	hypothetical protein LA_0135	-
LA_0136	294827583	145035..145964	hypothetical protein LA_0136	COG4254	S
LA_0137	294827584	146117..147730	hypothetical protein LA_0137	-
LA_0138	24212838	147727..151320	TPR-repeat-containing protein	COG2956	G
LA_0142	294827585	153952..154164	hypothetical protein LA_0142	-
LA_0143	24212843	154281..154949	hypothetical protein LA_0143	-
LA_0147	24212848	160685..161911	hypothetical protein LA_0147	-
LA_0149	24212849	161900..162298	SET domain-containing protein	COG2940	R
LA_0150	24212850	162352..164172	multidrug ABC transporter ATPase/permease	COG1132	V	VFG1557 (gi:23954241) hlyB - HlyB protein [Escherichia coli 536]
LA_0151	24212851	164345..164959	hypothetical protein LA_0151	COG2844	O
LA_0157	24212857	169466..170608	chorismate synthase	COG0082	E
LA_0160	24212860	171412..172860	NADH dehydrogenase (ubiquinone) chain G	COG1034	C
LA_0161	24212861	172847..173374	NADH dehydrogenase (ubiquinone) chain I	COG1143	C
LA_0172	294827588	180866..183208	hypothetical protein LA_0172	-
LA_0175	24212875	184417..184578	50S ribosomal protein L34	COG0230	J
LA_0179	24212879	187054..187764	Jag-like RNA-binding protein	COG1847	R
LA_0180	24212880	187757..189127	tRNA modification GTPase TrmE	COG0486	R
LA_0181	294827589	189175..190437	malic enzyme	COG0281	C	26980|vfid|63899|vsiid|84767|ssid|AP65-1 adhesin [Trichomonas vaginalis]
LA_0184	24212884	191138..193216	hypothetical protein LA_0184	-
LA_0185	24212885	193303..194697	fumarate hydratase	COG0114	C
LA_0223	24212923	221168..222106	ribosomal large subunit pseudouridine synthase	COG0564	J
LA_0224	24212924	222075..222917	amidohydrolase	COG0388	R
LA_0226	294827596	223749..224738	DNA repair photolyase	COG1533	L
LA_0227	24212927	224758..225633	hypothetical protein LA_0227	COG0775	F
LA_0228	294827597	225710..226024	hypothetical protein LA_0228	COG3339	S
LA_0233	24212933	229508..230566	glycosyltransferase	COG0438	M
LA_0235	24212935	231653..232618	dTDP-D-glucose 4,6-dehydratase	COG1088	M	VFG2556 (gi:53720406) wcbK - GDP sugar epimerase/dehydratase [Burkholderia pseudomallei K96243] (VF0436)
LA_0237	24212937	233785..234654	cytochrome C oxidase assembly protein	COG0109	O
LA_0238	24212938	234670..235617	cytochrome oxidase assembly protein	COG1612	O
LA_0242	294827600	236931..237896	cytochrome c oxidase subunit II	COG1622	C
LA_0243	24212943	237907..239511	cytochrome c oxidase polypeptide I	COG0843	C
LA_0248	24212948	242636..243313	hypothetical protein LA_0248	-
LA_0249	294827601	243399..243944	transcriptional regulator	COG1329	K
LA_0250	24212950	243986..245017	integral membrane protein with PIN domain	COG4956	R
LA_0251	24212951	245079..246671	phosphoenolpyruvate carboxykinase	COG1866	C
LA_0253	24212953	247506..248246	hypothetical protein LA_0253	COG2849	S
LA_0255	24212955	249070..249846	ParA	COG1192	D
LA_0256	24212956	249960..251420	aspartyl/glutamyl-tRNA amidotransferase subunit B	COG0064	J
LA_0261	294827605	258260..259165	RNA polymerase ECF-type sigma factor	COG1595	K
LA_0262	294827604	257323..258174	M23 family metalloendopeptidase	COG0739	M
LA_0273	294827608	268640..270013	lipoprotein releasing system permease	COG4591	M
LA_0276	24212976	271763..272434	hypothetical protein LA_0276	-
LA_0279	24212979	273468..274106	hypothetical protein LA_0279	COG1729	S
LA_0280	24212980	274192..275409	cAMP-binding protein	COG0664	T
LA_0281	24212981	275430..276116	3-methyl-adenine DNA glycosylase	COG0122	L
LA_0284	24212984	278475..279170	hypothetical protein LA_0284	-
LA_0292	24212992	284811..285992	tRNA (uracil-5-)-methyltransferase	COG2265	J
LA_0296	294827613	291025..292272	Zn-dependent alcohol dehydrogenase	COG0604	C,R
LA_0298	24212998	293024..293956	hypothetical protein LA_0298	COG0484	O
LA_0300	24213000	296146..296694	ADP-ribose pyrophosphatase	COG1051	F
LA_0302	24213002	298777..299508	hypothetical protein LA_0302	COG3332	S
LA_0309	24213009	306151..306816	cAMP-binding protein	COG0664	T
LA_0310	24213010	306816..307871	regulatory-like cAMP-binding protein	COG0664	T
LA_0311	24213011	307882..309132	metal-dependent hydrolase	COG0402	F,R
LA_0313	24213013	310065..312185	elongation factor G	COG0480	J	24900|vfid|59710|vsiid|80577|ssid|tetracycline resistance protein [Clostridiaceae bacterium K10]
LA_0314	24213014	312472..314091	potassium uptake transporter	COG0168	P
LA_0320	24213020	318008..318511	thioredoxin	COG0526	O,C	20428|vfid|45444|vsiid|66281|ssid|suppression of copper sensitivity protein [Salmonella enterica subsp. enterica serovar Typhimurium str. LT2]
LA_0321	24213021	319295..320065	hypothetical protein LA_0321	-
LA_0322	294827619	320236..320598	fibronectin binding protein	-
LA_0325	24213025	322365..323387	Zn-dependent alcohol dehydrogenase	COG0604	C,R	VFG2548 (gi:53720398) wcbR - capsular polysaccharide biosynthesis fatty acid synthase [Burkholderia pseudomallei K96243] (VF0436)
LA_0326	294827621	323709..324650	geranylgeranyl pyrophosphate synthase	COG0142	H
LA_0327	294827622	324631..325410	hemolysin A	COG1189	J	2791|vfid|3322|vsiid|3884|ssid|pore-forming hemolysin
LA_0330	24213030	327237..329753	penicillin G acylase precursor	COG2366	R	3473|vfid|4552|vsiid|5116|ssid|penicillin acylase
LA_0332	24213032	331267..331653	6-pyruvoyl tetrahydrobiopterin synthase	COG0720	H
LA_0333	24213033	331663..332391	PP-loop superfamily ATPase	COG0603	R
LA_0334	24213034	332469..332753	proton-translocating transhydrogenase subunit alpha	COG3288	C
LA_0335	24213035	332756..334156	NAD(P)(+) transhydrogenase subunit beta	COG1282	C
LA_0343	24213043	340441..340848	hypothetical protein LA_0343	COG3791	S
LA_0345	24213045	341672..342055	flagellar hook-basal body protein FliE	COG1677	N,U
LA_0346	294827625	342058..342519	flagellar basal body rod protein FlgC	COG1558	N	VFG1906 (gi:15791888) flgC - flagellar basal-body rod protein [Campylobacter jejuni NCTC 11168] (VF0114)
LA_0348	24213049	343138..343428	anti-sigma factor antagonist	COG1366	T
LA_0351	24213051	344199..345248	TPR-repeat-containing protein	COG3063	N,U
LA_0357	24213057	348314..349291	dienelactone hydrolase family protein	COG0412	Q
LA_0360	24213060	351774..354668	glycine dehydrogenase	COG1003	E
LA_0361	24213061	354708..355100	glycine cleavage system protein H	COG0509	E
LA_0362	294827627	355118..356308	glycine cleavage system aminomethyltransferase T	COG0404	E
LA_0366	294827630	360124..361251	phosphoserine aminotransferase	COG1932	H,E	20565|vfid|45718|vsiid|66555|ssid|phosphoserine aminotransferase [Salmonella enterica subsp. enterica serovar Typhimurium str. LT2]
LA_0369	24213069	362337..362774	ribose-5-phosphate isomerase	COG0698	G
LA_0370	294827632	363018..364751	hypothetical protein LA_0370	-
LA_0371	24213071	364713..365129	hypothetical protein LA_0371	-
LA_0372	24213072	365126..365314	hypothetical protein LA_0372	-
LA_0373	294827633	365314..365886	hypothetical protein LA_0373	COG5010	U
LA_0375	24213075	368023..368955	hypothetical protein LA_0375	-
LA_0376	24213076	369068..370039	hypothetical protein LA_0376	COG0696	G
LA_0378	294827634	370714..371850	TPR-repeat-containing protein	COG1729	S
LA_0379	294827635	371847..373382	hypothetical protein LA_0379	COG1729	S
LA_0389	294827639	383611..384525	hypothetical protein LA_0389	COG5010	U
LA_0390	24213090	384742..385167	hypothetical protein LA_0390	-
LA_0391	24213091	385170..387710	ATP-dependent protease ClpA	COG0542	O	VFG0079 (gi:16802278) clpC - endopeptidase Clp ATP-binding chain C [Listeria monocytogenes (serovar 1/2a) EGD-e] (VF0072)
LA_0396	294827642	391282..392778	ArnT-like protein	COG1807	M
LA_0399	24213099	394069..395130	paraoxonase	COG3386	G
LA_0400	294827643	395280..395537	hypothetical protein LA_0400	-
LA_0401	24213101	397402..397884	phosphohistidine phosphatase	COG2062	T
LA_0403	24213103	398999..399823	ABC transporter permease	-
LA_0405	294827644	401415..402320	dimethyladenosine transferase	COG0030	J	23568|vfid|57149|vsiid|78016|ssid|S-adenosylmethionine-6-N`,N`-adenosyl rRNA dimethyltransferase [Photorhabdus luminescens subsp. laumondii TTO1]
LA_0408	24213108	405457..406425	tryptophanyl-tRNA synthetase	COG0180	J
LA_0409	24213109	406422..408242	hypothetical protein LA_0409	-
LA_0410	24213110	408248..408841	outer membrane lipoprotein-sorting protein	COG2834	M
LA_0411	24213111	408966..409925	electron transfer flavoprotein subunit alpha	COG2025	C
LA_0412	24213112	409937..410698	electron transfer flavoprotein subunit beta	COG2086	C
LA_0413	24213113	410781..411203	hypothetical protein LA_0413	-
LA_0414	24213114	411261..412445	isovaleryl-CoA dehydrogenase	COG1960	I	16241|vfid|37072|vsiid|57909|ssid|putative acyl-coa dehydrogenase [Escherichia coli CFT073]
LA_0433	24213133	432301..432846	hypothetical protein LA_0433	COG3449	L
LA_0439	294827652	436509..438155	phosphoglyceromutase	COG0696	G	19075|vfid|42739|vsiid|63576|ssid|phosphoglyceromutase [Streptomyces coelicolor A3 2 ]
LA_0443	24213143	442175..442723	RNA polymerase sigma subunit	COG1595	K
LA_0444	294827654	442883..443932	hypothetical protein LA_0444	COG4254	S
LA_0447	24213147	447171..447341	hypothetical protein LA_0447	-
LA_0449	294827657	449857..450192	rhodanese-like protein	COG0607	P
LA_0450	294827658	450695..451513	phosphohydrolase	COG1408	R
LA_0457	24213157	456315..457496	acetyl-CoA acetyltransferase	COG0183	I
LA_0459	24213159	458138..459475	N-acetylmuramoyl-L-alanine amidase	COG3023	V
LA_0460	24213160	459472..460053	hypothetical protein LA_0460	COG5185	D
LA_0461	24213161	460164..460325	hypothetical protein LA_0461	-
LA_0462	24213162	460531..461337	hypothetical protein LA_0462	COG4783	R
LA_0463	24213163	461447..461902	6,7-dimethyl-8-ribityllumazine synthase	COG0054	H
LA_0464	24213164	461903..462319	transcription antitermination protein NusB	COG0781	K
LA_0465	24213165	462312..464378	TPR-repeat-containing protein	COG3063	N,U
LA_0469	24213169	468422..469708	isopropylmalate/homocitrate/citramalate synthase	COG0119	E
LA_0471	24213171	470147..470620	hypothetical protein LA_0471	-
LA_0478	294827660	475613..476131	hypothetical protein LA_0478	-
LA_0484	294827662	477484..478530	transcriptional regulator	COG2378	K
LA_0496	24213196	490101..490457	hypothetical protein LA_0496	COG4270	S
LA_0498	24213198	491129..491800	flagellar motor protein	COG1360	N	3466|vfid|4538|vsiid|5102|ssid|motor torque providing
LA_0503	294827665	495579..496667	DNA polymerase IV	COG0389	L	20298|vfid|45184|vsiid|66021|ssid|DNA polymerase V subunit UmuC [Salmonella enterica subsp. enterica serovar Typhi str. Ty2]
LA_0505	24213205	497544..498644	hypothetical protein LA_0505	-
LA_0506	294827666	498822..499406	hypothetical protein LA_0506	-
LA_0512	24213213	502621..503643	UDP-3-O-[3-hydroxymyristoyl] glucosamine N-acyltransferase	COG1044		3582|vfid|4661|vsiid|5225|ssid|UDP-3-O-[3-hydroxymyristoyl] glucosamine N-acyltransferase. Lipid A biosynthesis; third step. Rifampicin resistance protein
LA_0514	24213214	504548..505438	drug/metabolite transporter	COG0697	G,E
LA_0515	24213215	505702..506940	flavoprotein	COG2081	R
LA_0517	24213217	507175..507510	hypothetical protein LA_0517	COG0346	E
LA_0518	24213218	507507..507785	acetyltransferase	COG2388	R
LA_0522	24213222	509364..509813	MarR family transcriptional regulator	COG1846	K
LA_0525	24213225	513456..513839	hypothetical protein LA_0525	-
LA_0538	24213238	532147..532851	transcriptional regulator	COG4977	K
LA_0544	24213244	536978..538153	hypothetical protein LA_0544	COG3876	S
LA_0546	24213246	538278..540803	hypothetical protein LA_0546	COG0664	T
LA_0547	24213247	541361..542047	hypothetical protein LA_0547	-
LA_0548	294827669	542282..542671	hypothetical protein LA_0548	-
LA_0552	24213252	549844..550860	periplasmic solute-binding protein	COG1559	R
LA_0554	24213254	552036..552293	hypothetical protein LA_0554	-
LA_0575	24213275	580578..581585	hypothetical protein LA_0575	-
LA_0578	294827679	583803..584171	hypothetical protein LA_0578	-
LA_0579	294827680	584213..586438	bifunctional permease/carbonic anhydrase	COG0659	P
LA_0595	24213295	604627..605253	glutathione S-transferase-like protein	COG0625	O
LA_0602	24213302	608958..610214	NAD/FAD-binding protein	COG2907	R	18006|vfid|40601|vsiid|61438|ssid|hypothetical protein mll8087 [Mesorhizobium loti MAFF303099]
LA_0603	24213303	610211..611044	SAM-dependent methyltransferase	COG2226	H
LA_0605	294827686	611900..612430	SET family protein	COG2940	R
LA_0606	294827687	612448..613047	hypothetical protein LA_0606	COG4843	S
LA_0607	24213307	613106..613906	MCE-like protein	COG1463	Q
LA_0611	24213311	615341..616570	cell division protein FtsA	COG0849	D
LA_0612	24213312	616589..617791	cell division protein FtsZ	COG0206	D
LA_0615	294827689	619408..619740	hypothetical protein LA_0615	-
LA_0616	294827690	619769..620836	hypothetical protein LA_0616	-
LA_0617	294827691	621008..621520	hypothetical protein LA_0617	-
LA_0630	294827694	634042..635202	oxidoreductase-like protein	COG4656	C
LA_0632	294827695	636165..636641	phosphoenolpyruvate-dependent enzyme IIA component of the PTS system	COG1762	G,T
LA_0634	24213334	637534..638295	dipeptide/oligopeptide ABC transporter permease	COG1173	E,P	15628|vfid|35846|vsiid|56683|ssid|ABC transporter permease protein [Bradyrhizobium japonicum USDA 110]
LA_0635	24213335	638292..639875	S-layer-like protein	-
LA_0638	24213338	644874..645815	shikimate 5-dehydrogenase	COG0169	E
LA_0639	294827697	645932..646324	hypothetical protein LA_0639	-
LA_0643	24213343	648515..649276	glycosyltransferase	COG0463	M	VFG1936 (gi:15792460) Cj1135 - putative two-domain glycosyltransferase [Campylobacter jejuni NCTC 11168] (VF0326)
LA_0645	294827698	649277..649972	hypothetical protein LA_0645	-
LA_0647	24213347	652569..653030	rRNA methylase	COG0219	J
LA_0648	24213348	653076..653744	anti-sigma regulatory factor	COG2172	T
LA_0649	24213349	653751..655751	excinuclease ABC subunit B	COG0556	L
LA_0650	294827700	655769..656362	intramembrane serine protease	COG0705	R
LA_0656	24213356	659775..660767	mannose-6-phosphate isomerase	COG1482	G
LA_0665	24213365	667502..668467	metallo-beta-lactamase superfamily protein	COG0491	R
LA_0673	294827707	674635..676233	CMP-KDO synthetase-like protein	COG1861	M
LA_0675	294827708	677802..678836	hypothetical protein LA_0675	COG0760	O
LA_0693	24213393	696371..697588	aspartate kinase	COG0527	E
LA_0694	24213394	697769..699574	sodium/glucose cotransport protein	COG0591	E	20417|vfid|45422|vsiid|66259|ssid|putative sodium/glucose cotransporter [Salmonella enterica subsp. enterica serovar Typhimurium str. LT2]
LA_0723	294827719	743974..744489	Holliday junction endodeoxyribonuclease protein	COG0817	L
LA_0734	24213434	756556..757107	peroxiredoxin-like protein	COG1999	R
LA_0735	24213435	757112..758338	hypothetical protein LA_0735	-
LA_0737	24213437	760917..762122	elongation factor Tu	COG0050	J	25168|vfid|60224|vsiid|81091|ssid|tetracycline resistance protein [Streptococcus pyogenes]
LA_0739	24213439	762457..763077	50S ribosomal protein L3	COG0087	J
LA_0740	24213440	763095..763730	50S ribosomal protein L4	COG0088	J
LA_0743	24213443	764893..765174	30S ribosomal protein S19	COG0185	J
LA_0744	24213444	765174..765506	50S ribosomal protein L22	COG0091	J
LA_0745	24213445	765519..766196	30S ribosomal protein S3	COG0092	J
LA_0746	24213446	766219..766632	50S ribosomal protein L16	COG0197	J
LA_0747	24213447	766629..766913	50S ribosomal protein L29	-
LA_0748	294827726	766989..767192	30S ribosomal protein S17	COG0186	J
LA_0749	24213449	767194..767586	50S ribosomal protein L14	COG0093	J
LA_0750	24213450	767586..767945	50S ribosomal protein L24	COG0198	J
LA_0751	24213451	767949..768497	50S ribosomal protein L5	COG0094	J
LA_0754	24213454	769150..769689	50S ribosomal protein L6	COG0097	J	12424|vfid|19130|vsiid|37426|ssid|RecName: Full=50S ribosomal protein L6;
LA_0759	24213459	771334..772716	preprotein translocase subunit SecY	COG0201	U	11633|vfid|18338|vsiid|32438|ssid|RecName: Full=Preprotein translocase subunit secY;
LA_0761	24213461	773290..773508	translation initiation factor IF-1	COG0361	J	20588|vfid|45764|vsiid|66601|ssid|translation initiation factor IF-1 [Salmonella enterica subsp. enterica serovar Typhimurium str. LT2]
LA_0762	24213462	773634..774011	30S ribosomal protein S13	COG0099	J
LA_0764	24213464	774436..775059	30S ribosomal protein S4	COG0522	J
LA_0766	24213466	776061..776576	50S ribosomal protein L17	COG0203	J
LA_0778	24213478	788128..789090	aspartate carbamoyltransferase	COG0540	F	15126|vfid|24324|vsiid|45144|ssid|SubName: Full=Aspartate carbamoyltransferase; EC=2.1.3.2;
LA_0785	24213485	792785..793828	Zn-dependent hydrolase	COG2220	R	20940|vfid|46468|vsiid|67305|ssid|outer membrane protein [Xylella fastidiosa 9a5c]
LA_0787	294827733	795159..795983	rRNA methylase	COG0566	J	18600|vfid|41789|vsiid|62626|ssid|RNA methyltransferase [Streptococcus agalactiae 2603V/R]
LA_0788	24213488	795980..796927	SAM-dependent methyltransferase	COG1092	R
LA_0789	294827734	796905..798524	SAM-dependent methyltransferase	COG1092	R	20463|vfid|45514|vsiid|66351|ssid|putative SAM-dependent methyltransferase [Salmonella enterica subsp. enterica serovar Typhimurium str. LT2]
LA_0790	24213490	798563..799852	citrate synthase	COG0372	C
LA_0792	24213492	802271..803584	hypothetical protein LA_0792	-
LA_0798	24213498	806855..807622	hypothetical protein LA_0798	-
LA_0800	24213500	808240..809298	pyridoxal phosphate biosynthesis protein	COG1995	H
LA_0802	24213502	809804..810304	TPR-repeat-containing protein	COG3063	N,U
LA_0808	24213508	813415..814038	serine protease	COG0265	O
LA_0810	24213510	815428..816453	Holliday junction DNA helicase RuvB	COG2255	L
LA_0811	24213511	816428..817345	hypothetical protein LA_0811	COG0810	M
LA_0817	24213517	821760..822182	hypothetical protein LA_0817	-
LA_0818	294827739	822206..823210	hypothetical protein LA_0818	-
LA_0819	24213519	823309..823509	hypothetical protein LA_0819	-
LA_0820	294827740	823506..824081	hypothetical protein LA_0820	-
LA_0823	24213523	825367..826278	alpha/beta hydrolase	COG0596	R
LA_0824	294827741	826394..826789	methionine sulfoxide reductase B	COG0229	O
LA_0825	24213525	827007..827621	transcriptional regulator	COG1309	K
LA_0827	24213527	827862..828722	thioesterase	COG0824	R
LA_0828	24213528	828759..830084	acetyl-CoA acetyltransferase	COG0183	I
LA_0832	294827742	831796..832554	biotin--[acetyl-CoA-carboxylase] ligase	COG0340	H
LA_0838	24213538	837858..839249	UDP-N-acetylmuramoylalanine--D-glutamate ligase	COG0771	M
LA_0840	24213540	839671..840429	indole-3-glycerol phosphate synthase	COG0134	E
LA_0845	24213545	845690..846586	2-isopropylmalate synthase	COG0119	E
LA_0850	24213550	849674..850000	hypothetical protein LA_0850	COG2868	J
LA_0853	24213553	851443..852315	gamma-glutamyl kinase	COG0263	E	19453|vfid|43495|vsiid|64332|ssid|gamma-glutamyl kinase [Sinorhizobium meliloti 1021]
LA_0862	24213562	858925..859440	thiol peroxidase	COG2077	O	VFG0087 (gi:15640841) tagD - tagD protein [Vibrio cholerae N16961]
LA_0869	294827748	866130..867593	aldehyde dehydrogenase	COG1012	C	VFG0082 (gi:15640836) aldA - aldehyde dehydrogenase [Vibrio cholerae N16961]
LA_0875	294827749	874711..875607	hypothetical protein LA_0875	-
LA_0876	24213577	875669..876211	ECF-like sigma factor SigE	COG1595	K	VFG1392 (gi:15608361) sigE - sigE [Mycobacterium tuberculosis H37Rv] (VF0295)
LA_0878	24213578	876222..877274	hypothetical protein LA_0878	-
LA_0879	24213579	877448..877918	hypothetical protein LA_0879	-
LA_0884	24213584	880510..882048	NADH dehydrogenase (ubiquinone) chain N	COG1007	C
LA_0886	24213586	883735..885696	NADH dehydrogenase (ubiquinone) chain L	COG1009	C,P
LA_0887	294827751	885690..886010	NADH dehydrogenase (ubiquinone) chain K	COG0713	C
LA_0888	24213588	886007..886708	NADH dehydrogenase (ubiquinone) chain J	COG0839	C
LA_0889	24213589	886722..887762	NADH dehydrogenase (ubiquinone) chain H	COG1005	C
LA_0890	24213590	887759..889090	NADH dehydrogenase (ubiquinone) chain F	COG1894	C
LA_0891	294827752	889106..889585	NADH dehydrogenase (ubiquinone) chain E	COG1905	C
LA_0893	24213593	890804..891340	NADH dehydrogenase (ubiquinone) chain C	COG0852	C
LA_0898	294827754	892635..893288	hypothetical protein LA_0898	-
LA_0899	24213599	893301..893765	MaoC-like acyl dehydratase	COG2030	I
LA_0900	24213600	893796..894251	MarR family transcriptional regulator	COG1846	K
LA_0915	24213615	909190..910131	histone deacetylase	COG0123	Q
LA_0916	294827759	910590..911768	hypothetical protein LA_0916	COG1306	S
LA_0919	24213619	913668..914195	hypothetical protein LA_0919	-
LA_0920	24213620	914829..916115	hypothetical protein LA_0920	-
LA_0932	24213632	923448..924386	lysophospholipase	COG2267	I
LA_0938	24213638	931659..932270	hypothetical protein LA_0938	-
LA_0940	24213640	934017..935195	hypothetical protein LA_0940	-
LA_0942	24213642	935862..937244	transcription elongation factor NusA	COG0195	K
LA_0943	294827765	937309..939900	translation initiation factor IF-2	COG0532	J
LA_0944	24213644	939910..940263	ribosomal-binding factor A	COG0858	J
LA_0947	24213647	941479..943575	polynucleotide phosphorylase	COG1185	J	18594|vfid|41777|vsiid|62614|ssid|polynucleotide phosphorylase/polyadenylase [Streptococcus agalactiae 2603V/R]
LA_0954	24213654	948584..949909	hypothetical protein LA_0954	-
LA_0956	24213656	950332..954828	glutamate synthase subunit alpha	COG0069	E
LA_0957	24213657	955815..957488	TolC-like outer membrane efflux protein	COG1538	M,U
LA_0964	24213664	965052..966500	ATP-dependent DNA helicase RecQ	COG0514	L
LA_0965	24213665	966605..970003	exodeoxyribonuclease V subunit gamma	COG1330	L
LA_0967	294827771	973130..974968	exodeoxyribonuclease V subunit alpha	COG0507	L
LA_0970	24213670	976271..977032	ABC transporter permease	COG1511	S	11618|vfid|18323|vsiid|32322|ssid|RecName: Full=Nodulation protein J;
LA_0973	24213672	979296..979616	hypothetical protein LA_0973	COG3123	S
LA_0991	24213691	996538..997374	hypothetical protein LA_0991	-
LA_0992	24213692	997423..998433	mechanosensitive ion channel	COG0668	M
LA_1009	24213709	1015435..1018191	membrane carboxypeptidase/penicillin-binding protein	COG5009	M	24409|vfid|58747|vsiid|79614|ssid|penicillin-binding protein 1A [Haemophilus influenzae 86-028NP]
LA_1018	24213718	1026558..1026746	hypothetical protein LA_1018	-
LA_1019	24213719	1026743..1027534	hypothetical protein LA_1019	COG1357	S
LA_1020	24213720	1027593..1027796	50S ribosomal protein L31	COG0254	J
LA_1021	24213721	1027817..1029265	transcription termination factor Rho	COG1158	K	VFG0515 (gi:16764765) ssaN - Secretion system apparatus: homology with the YscN family of proteins [Salmonella enterica (serovar typhimurium) LT2] (VF0321)
LA_1022	24213722	1029413..1030576	transcriptional regulator	COG2204	T
LA_1036	24213736	1045500..1046879	histidine kinase/response regulator hybrid protein	COG3920	T	VFG0119 (gi:15600454) algR - alginate biosynthesis regulatory protein AlgR [Pseudomonas aeruginosa PAO1] (VF0091)
LA_1043	24213743	1050395..1051513	M23 family metalloendopeptidase	COG0739	M
LA_1044	24213744	1051567..1051977	cell shape determination protein	COG1664	M
LA_1045	24213745	1052079..1054562	membrane carboxypeptidase/penicillin-binding protein	COG5009	M	24407|vfid|58743|vsiid|79610|ssid|COG5009: Membrane carboxypeptidase/penicillin-binding protein [Haemophilus influenzae R2846]
LA_1047	24213747	1055721..1056989	diaminopimelate decarboxylase	COG0019	E
LA_1069	24213769	1073023..1073886	hydrolase	COG0596	R
LA_1072	24213772	1075974..1077059	hypothetical protein LA_1072	COG0189	H,J
LA_1073	294827785	1077171..1077695	hypothetical protein LA_1073	-
LA_1074	24213774	1078429..1079379	fumarylacetoacetate hydrolase family protein	COG0179	Q	20054|vfid|44696|vsiid|65533|ssid|2-hydroxyhepta-2,4-diene-1,7-dioate decarboxylase [Salmonella enterica subsp. enterica serovar Typhi str. Ty2]
LA_1080	24213780	1082858..1085512	aminopeptidase	COG0308	E	20096|vfid|44780|vsiid|65617|ssid|aminopeptidase N [Salmonella enterica subsp. enterica serovar Typhi str. Ty2]
LA_1085	24213785	1087995..1090019	DNA helicase UvrD	COG0210	L	15446|vfid|35482|vsiid|56319|ssid|hypothetical protein blr8088 [Bradyrhizobium japonicum USDA 110]
LA_1086	24213786	1090022..1090672	TPR-repeat lipoprotein	-
LA_1088	24213788	1092852..1093256	hypothetical protein LA_1088	-
LA_1096	294827791	1097355..1098551	lipid-A-disaccharide synthase	COG0763	M	VFG0323 (gi:15645486) lpxB - lipid A disaccharide synthetase (lpxB) [Helicobacter pylori 26695] (VF0056)
LA_1097	24213797	1098604..1099452	hypothetical protein LA_1097	COG3494	S
LA_1101	24213801	1103065..1103940	succinyl-CoA synthetase subunit alpha	COG0074	C	26988|vfid|63915|vsiid|84783|ssid|adhesin protein AP33-3 [Trichomonas vaginalis]
LA_1102	24213802	1103953..1105125	succinyl-CoA synthetase subunit beta	COG0045	C	26984|vfid|63907|vsiid|84775|ssid|adhesin protein AP51-2 [Trichomonas vaginalis]
LA_1105	24213805	1107676..1109025	(dimethylallyl)adenosine tRNA methylthiotransferase	COG0621	J
LA_1106	24213806	1109022..1110917	hypothetical protein LA_1106	COG0795	R
LA_1107	24213807	1110949..1111785	hypothetical protein LA_1107	COG1193	L
LA_1110	24213810	1113304..1114581	adenylosuccinate synthetase	COG0104	F
LA_1119	24213819	1122868..1123305	dUTP diphosphatase	COG0756	F	18501|vfid|41591|vsiid|62428|ssid|deoxyuridine 5`-triphosphate nucleotidohydrolase [Streptococcus agalactiae 2603V/R]
LA_1122	294827793	1125170..1126123	hypothetical protein LA_1122	-
LA_1123	294827794	1126680..1127450	exonuclease	COG3359	L
LA_1125	24213825	1129186..1130220	hypothetical protein LA_1125	-
LA_1131	24213831	1136274..1136939	protein-L-isoaspartate O-methyltransferase	COG2518	O
LA_1132	24213832	1137118..1137360	hypothetical protein LA_1132	-
LA_1133	24213833	1137460..1137891	hypothetical protein LA_1133	COG4639	R
LA_1135	294827798	1139228..1140397	hypothetical protein LA_1135	-
LA_1136	24213836	1140856..1141629	outer membrane lipoprotein-sorting protein	COG2834	M
LA_1137	24213837	1141651..1142766	hypothetical protein LA_1137	COG1426	S
LA_1138	24213838	1142775..1144088	2-methylthioadenine synthetase	COG0621	J
LA_1140	24213840	1144806..1145816	anthranilate phosphoribosyltransferase	COG0547	E	VFG1398 (gi:15609329) trpD - trpD [Mycobacterium tuberculosis H37Rv]
LA_1141	24213841	1145872..1146198	preprotein translocase subunit YajC	COG1862	U
LA_1141a	294827800	1146195..1146941	hypothetical protein LA_1141a	-
LA_1142	294827801	1146952..1148880	preprotein translocase subunit SecD	COG0342	U	11711|vfid|18416|vsiid|32972|ssid|SubName: Full=Probable protein-export membrane protein;
LA_1143	294827802	1148885..1149823	preprotein translocase subunit SecF	COG0341	U	10349|vfid|17054|vsiid|23940|ssid|SubName: Full=Protein-export membrane protein SecF;
LA_1144	24213844	1149823..1151223	pyrimidine deaminase, riboflavin biosynthesis	COG0117	H
LA_1145	294827803	1151208..1151810	riboflavin synthase subunit alpha	COG0307	H
LA_1147	24213847	1153454..1154659	bifunctional 3,4-dihydroxy-2-butanone 4-phosphate synthase/GTP cyclohydrolase II	COG0108	H
LA_1157	24213857	1160658..1161497	sulfate ABC transporter permease	COG4208	P
LA_1159	24213859	1163100..1164308	hypothetical protein LA_1159	-
LA_1161	294827806	1165945..1167351	fatty acid transport protein	COG2067	I
LA_1166	24213866	1174948..1175592	pyridoxamine-phosphate oxidase	COG0259	H
LA_1172	24213872	1177459..1177863	hypothetical protein LA_1172	-
LA_1176	24213876	1183433..1184053	cytoplasmic membrane protein	COG1238	S
LA_1178	24213878	1184749..1184976	hypothetical protein LA_1178	-
LA_1183	294827810	1188487..1188657	hypothetical protein LA_1183	-
LA_1186	24213886	1192263..1192652	two-component response regulator	COG2204	T	10189|vfid|20094|vsiid|39052|ssid|SubName: Full=HupR protein; SubName: Full=Putative hydrogenase transcriptional regulator;
LA_1188	24213888	1193808..1194257	hypothetical protein LA_1188	-
LA_1189	24213889	1194422..1194709	sigma 54 modulation protein	COG1544	J
LA_1190	24213890	1194761..1195702	hypothetical protein LA_1190	-
LA_1195	294827813	1201406..1201789	hypothetical protein LA_1195	-
LA_1196	294827812	1200271..1201296	hypothetical protein LA_1196	-
LA_1198	24213898	1203154..1203927	3-hydroxybutyryl-CoA dehydratase	COG1024	I
LA_1200	294827815	1204242..1204712	hypothetical protein LA_1200	COG1430	S
LA_1202	294827816	1204813..1205418	hypothetical protein LA_1202	-
LA_1204	24213904	1207182..1207541	hypothetical protein LA_1204	-
LA_1205	24213905	1207605..1208225	RNA polymerase ECF-type sigma factor	COG1595	K	VFG0121 (gi:15595959) algU - alginate biosynthesis protein AlgZ/FimS [Pseudomonas aeruginosa PAO1] (VF0091)
LA_1210	24213911	1212206..1212769	peroxiredoxin-like protein	-
LA_1211	294827817	1211411..1212130	integral membrane protein TerC	COG0861	P
LA_1212	294827818	1212770..1213204	hypothetical protein LA_1212	COG0589	T
LA_1219	294827819	1219811..1220629	intramembrane serine protease	COG0705	R
LA_1220	24213920	1220736..1221692	metal-dependent hydrolase	COG1235	R
LA_1238	24213938	1241025..1241213	hypothetical protein LA_1238	-
LA_1239	294827823	1241219..1242307	carbamoyl phosphate synthase small subunit	COG0505	E,F	15124|vfid|24322|vsiid|45142|ssid|SubName: Full=Carbamoyl-phosphate synthase small chain; EC=6.3.5.5;
LA_1240	24213940	1242561..1244477	threonyl-tRNA synthetase	COG0441	J
LA_1244	24213944	1246737..1247090	50S ribosomal protein L20	COG0292	J
LA_1246	294827825	1247824..1248141	cell division protein ZapA	COG3027	S
LA_1250	294827826	1249310..1249804	chemotaxis protein CheW	COG0835	N,T	VFG2530 (gi:53720915) cheW - chemotaxis protein CheW [Burkholderia pseudomallei K96243] (VF0430)
LA_1251	24213951	1249804..1253016	chemotaxis protein histidine kinase CheA	COG0643	N,T	VFG2531 (gi:53720916) cheA - chemotaxis two-component sensor kinase CheA [Burkholderia pseudomallei K96243] (VF0430)
LA_1253	24213953	1254097..1254459	two-component response regulator receiver protein	COG2204	T	VFG1226 (gi:15595606) pilH - twitching motility protein PilH [Pseudomonas aeruginosa PAO1] (VF0082)
LA_1255	24213955	1255229..1255792	segregation and condensation protein B	COG1386	K
LA_1257	24213957	1256873..1257790	bifunctional prephenate dehydrogenase/chorismate mutase	COG0287	E
LA_1259	294827828	1259086..1259775	cytidylate kinase	COG0283	F	20562|vfid|45712|vsiid|66549|ssid|cytidylate kinase [Salmonella enterica subsp. enterica serovar Typhimurium str. LT2]
LA_1260	24213960	1259828..1261510	30S ribosomal protein S1	COG0539	J	20561|vfid|45710|vsiid|66547|ssid|30S ribosomal protein S1 [Salmonella enterica subsp. enterica serovar Typhimurium str. LT2]
LA_1261	24213961	1261535..1262278	hypothetical protein LA_1261	-
LA_1262	294827829	1262278..1262895	ATP phosphoribosyltransferase	COG0040	E
LA_1264	24213964	1263398..1264405	glycerol-3-phosphate acyltransferase PlsX	COG0416	I
LA_1273	24213973	1268112..1268612	hypothetical protein LA_1273	-
LA_1282	24213982	1275183..1275938	transcriptional regulator	COG1309	K
LA_1283	24213983	1275969..1276784	hypothetical protein LA_1283	COG0845	M
LA_1292	24213992	1282789..1283640	prepilin leader peptidase	COG1989	N,O	VFG1882 (gi:52841754) pilD - type 4 (IV) prepilin-like protein leader peptide processing enzyme PilD [Legionella pneumophila Philadelphia 1] (VF0155)
LA_1293	24213993	1283624..1284724	aspartate/tyrosine/aromatic aminotransferase	COG0436	E	169|vfid|170|vsiid|169|ssid|putative aspartate amino transferase [Kluyvera ascorbata]
LA_1302	24214002	1293454..1293936	SsrA-binding protein	COG0691	O
LA_1303	24214003	1293961..1295430	GTP-binding protein EngA	COG1160	R
LA_1304	24214004	1295427..1296077	membrane protein	COG0344	S
LA_1305	24214005	1296052..1296852	hypothetical protein LA_1305	-
LA_1307	24214007	1298711..1300540	hypothetical protein LA_1307	COG2604	S
LA_1319	24214019	1309759..1310472	hypothetical protein LA_1319	-
LA_1321	294827840	1311659..1312954	disulfide interchange transmembrane protein	COG4232	O,C
LA_1326	24214026	1320348..1321088	hypothetical protein LA_1326	-
LA_1328	294827842	1321566..1323404	hypothetical protein LA_1328	-
LA_1329	24214029	1323420..1324139	hypothetical protein LA_1329	COG0388	R
LA_1332	294827843	1325669..1326631	ankyrin repeat-containing protein	COG0666	R
LA_1334	24214034	1329237..1330406	oxidoreductase	COG0673	R
LA_1335	24214035	1330418..1332130	protein kinase	COG0661	R
LA_1337	24214037	1332680..1333207	cAMP-binding protein	COG0664	T
LA_1338	24214038	1333200..1334267	permease	COG0628	R
LA_1339	24214039	1334997..1335926	permease	COG0697	G,E
LA_1340	294827845	1336235..1337047	sodium bile acid symporter	COG0385	R
LA_1343	294827846	1337912..1338619	hypothetical protein LA_1343	COG2121	S
LA_1350	294827850	1343770..1344633	3-demethylubiquinone-9 3-methyltransferase	COG2227	H
LA_1356	294827852	1348281..1350392	TonB-dependent outer membrane receptor	COG4206	H
LA_1357	24214057	1350394..1351557	hypothetical protein LA_1357	-
LA_1374	294827856	1367502..1368359	pirin	COG1741	R	20590|vfid|45768|vsiid|66605|ssid|putative cytoplasmic protein [Salmonella enterica subsp. enterica serovar Typhimurium str. LT2]
LA_1378	24214078	1372006..1373826	GTP-binding protein BipA	COG1217	T	24395|vfid|58719|vsiid|79586|ssid|otrA [Streptomyces rimosus]
LA_1389	294827858	1383079..1384701	hypothetical protein LA_1389	COG0810	M
LA_1390	24214090	1384698..1385450	hypothetical protein LA_1390	-
LA_1391	24214091	1385447..1386349	ribosomal protein L11 methylase	COG2264	J
LA_1409	24214109	1407320..1408567	serine hydroxymethyltransferase	COG0112	E
LA_1410	24214110	1408607..1409593	lipoate protein ligase A	COG0095	H	VFG2158 (gi:16802971) lmo0931 - lipoate protein ligase [Listeria monocytogenes (serovar 1/2a) EGD-e] (VF0347)
LA_1412	294827865	1410480..1411484	hypothetical protein LA_1412	-
LA_1417	24214117	1414608..1415066	lactoylglutathione lyase	-
LA_1419	294827866	1416034..1417494	guanylate cyclase	COG2114	T
LA_1420	24214120	1417519..1417893	hypothetical protein LA_1420	-
LA_1421	24214121	1417896..1418450	hypothetical protein LA_1421	-
LA_1424	24214124	1424857..1426638	3-oxoacid CoA-transferase	COG1788	I
LA_1425	294827867	1427067..1427921	thioesterase	COG0824	R
LA_1427	294827868	1428288..1429046	short chain dehydrogenase	COG1028	Q,R	VFG0934 (gi:26246575) entA - 2,3-dihydro-2,3-dihydroxybenzoate dehydrogenase [Escherichia coli CFT073] (VF0228)
LA_1428	24214128	1429744..1430553	serine/threonine phosphatase	COG0631	T
LA_1430	294827869	1431066..1432355	beta-ketoacyl synthase	COG0304	I,Q	VFG2548 (gi:53720398) wcbR - capsular polysaccharide biosynthesis fatty acid synthase [Burkholderia pseudomallei K96243] (VF0436)
LA_1435	294827871	1437425..1438435	hypothetical protein LA_1435	COG0392	S
LA_1437	24214137	1438799..1439695	glucose kinase	COG1940	K	VFG1115 (gi:15641785) nanK - ROK family protein [Vibrio cholerae N16961]
LA_1440	24214140	1440993..1442552	hypothetical protein LA_1440	COG3063	N,U
LA_1443	24214144	1445118..1445726	hypothetical protein LA_1443	-
LA_1445	294827874	1445726..1447162	outer membrane TolC superfamily protein	COG1538	M,U
LA_1446	24214146	1447180..1448361	heavy metal efflux pump	COG0845	M	7480|vfid|8846|vsiid|10764|ssid|periplasmic component of efflux system [Bacteroides thetaiotaomicron VPI-5482]
LA_1447	294827875	1448414..1449025	LexA repressor	COG1974	K
LA_1448	294827876	1449064..1449354	hypothetical protein LA_1448	-
LA_1450	24214150	1450737..1451753	DNA-binding/iron metalloprotein/AP endonuclease	COG0533	O
LA_1451	24214151	1451750..1452514	CDP-diacylglycerol--serine O- phosphatidyltransferase	COG1183	I
LA_1455	294827877	1456029..1456145	hypothetical protein LA_1455	-
LA_1456	24214156	1456142..1456840	DNA repair protein RadC	COG2003	L
LA_1457	24214157	1456834..1457589	ABC transporter membrane protein	COG1682	G,M
LA_1458	24214158	1457586..1458884	ABC transporter ATP-binding protein	COG1134	G,M	VFG2228 (gi:17987699) wzt - O-antigen export system ATP-binding protein [Brucella melitensis 16M] (VF0367)
LA_1459	24214159	1458933..1460243	UDP-glucose 6-dehydrogenase	COG1004	M	VFG0122 (gi:15598736) algD - GDP-mannose 6-dehydrogenase AlgD [Pseudomonas aeruginosa PAO1] (VF0091)
LA_1463	24214163	1463849..1464337	phosphoribosylaminoimidazole carboxylase catalytic subunit	COG0041	F
LA_1466	294827881	1466022..1467701	oligo-1,6-glucosidase	COG0366	G	18584|vfid|41757|vsiid|62594|ssid|alpha amylase family protein [Streptococcus agalactiae 2603V/R]
LA_1471	294827885	1471969..1474056	membrane-bound proton-translocating pyrophosphatase	COG3808	C
LA_1476	294827888	1478573..1479190	dehalogenase-like hydrolase	COG1011	R
LA_1481	294827890	1481390..1482163	pyrroline-5-carboxylate reductase	COG0345	E	VFG1384 (gi:15607641) proC - proC [Mycobacterium tuberculosis H37Rv]
LA_1483	24214183	1482969..1484027	response regulator	COG3706	T	7642|vfid|9170|vsiid|11088|ssid|HmsT protein [Yersinia pestis CO92]
LA_1486	24214186	1485377..1486324	hypothetical protein LA_1486	-
LA_1487	24214187	1486321..1487448	tRNA-specific 2-thiouridylase MnmA	COG0482	J	17452|vfid|39493|vsiid|60330|ssid|tRNA-specific 2-thiouridylase MnmA [Enterococcus faecalis V583]
LA_1488	24214188	1487465..1489747	glycolate oxidase	COG1304	C	VFG1472 (gi:24528004) ORF21 - putative FMN-dependent dehydrogenase [Escherichia coli 536]
LA_1489	24214189	1489828..1490901	hypothetical protein LA_1489	-
LA_1495	24214195	1494762..1495757	hypothetical protein LA_1495	-
LA_1501	24214201	1502920..1504371	hypothetical protein LA_1501	COG4775	M
LA_1503	24214203	1505355..1505867	acetyltransferase	-
LA_1511	24214211	1512370..1513968	L-aspartate oxidase	COG0029	H
LA_1512	24214213	1515735..1516754	hypothetical protein LA_1512	-
LA_1513	294827898	1513970..1515760	carboxy-terminal processing protease	COG0793	M	31182|vfid|74204|vsiid|100625|ssid|SubName: Full=Carboxy-terminal protease; EC=3.4.21.-;
LA_1516	24214216	1518330..1519223	tRNA isopentenyltransferase	COG0324	J
LA_1517a	294827900	1519497..1520372	hypothetical protein LA_1517a	-
LA_1518	24214218	1520369..1521430	mannose-1-phosphate guanylyltransferase	COG0836	M	VFG0133 (gi:15598747) algA - phosphomannose isomerase / guanosine 5'-diphospho-D-mannose pyrophosphorylase [Pseudomonas aeruginosa PAO1] (VF0091)
LA_1521	24214221	1522401..1522865	chemotaxis protein CheW	COG0835	N,T	VFG2530 (gi:53720915) cheW - chemotaxis protein CheW [Burkholderia pseudomallei K96243] (VF0430)
LA_1523	24214223	1524838..1525353	hypothetical protein LA_1523	-
LA_1526	24214226	1525725..1526165	signal transduction protein	COG2905	T
LA_1532	24214232	1530167..1531222	fructose-bisphosphate aldolase	COG1830	G
LA_1533	294827905	1532130..1533704	thymidylate synthase	COG1351	F
LA_1543	24214243	1541313..1544609	heavy metal efflux pump	COG3696	P	10583|vfid|17288|vsiid|25444|ssid|SubName: Full=Cation efflux AcrB/AcrD/AcrF family ;
LA_1544	294827906	1544957..1545454	hypothetical protein LA_1544	-
LA_1548	294827907	1547320..1549545	sodium/hydrogen antiporter	COG0475	P
LA_1549	24214249	1549592..1550443	beta-lactamase regulatory protein 1	COG2602	V	29083|vfid|68863|vsiid|91624|ssid|methicillin resistance protein MecR1 [imported] - Staphylococcus aureus fragment
LA_1550	294827908	1550444..1550965	hypothetical protein LA_1550	-
LA_1553	24214253	1552687..1554708	hypothetical protein LA_1553	COG3794	C
LA_1554	294827909	1554749..1555063	hypothetical protein LA_1554	-
LA_1563	24214263	1559486..1559878	Hsp20/alpha crystallin molecular chaperone	COG0071	O
LA_1564	24214264	1559899..1560315	Hsp20/alpha crystallin molecular chaperone	COG0071	O
LA_1577	24214277	1570617..1571561	nucleoside-diphosphate-sugar epimerase	COG0451	M,G	VFG2364 (gi:123443282) fcl - GDP-fucose synthetase [Yersinia enterocolitica 8081] (VF0392)
LA_1649	24214349	1647791..1649134	membrane protein involved in the export of O-antigen and teichoic acid	COG2244	R	VFG2372 (gi:123443290) wzx - RfbX [Yersinia enterocolitica 8081] (VF0392)
LA_1661	294827924	1661420..1662469	dTDP-D-glucose 4,6-dehydratase	COG1088	M	VFG0430 (gi:16763122) tviC - Vi polysaccharide biosynthesis protein, epimerase [Salmonella enterica (serovar typhi) CT18] (VF0101)
LA_1662	24214362	1662470..1663354	glucose-1-phosphate thymidylyltransferase	COG1209	M	VFG0964 (gi:15675935) hasC - UDP-glucose pyrophosphorylase [Streptococcus pyogenes SF370] (VF0244)
LA_1666	24214366	1666552..1667400	glycosyltransferase	COG1216	R	3234|vfid|4074|vsiid|4638|ssid|glycosyl transferase
LA_1675	24214375	1674586..1674861	30S ribosomal protein S6	COG0360	J
LA_1677	24214377	1675318..1675629	30S ribosomal protein S18	COG0238	J
LA_1678	24214378	1675639..1676088	50S ribosomal protein L9	COG0359	J
LA_1679	24214379	1676106..1677434	replicative DNA helicase	COG0305	L	18742|vfid|42073|vsiid|62910|ssid|prophage LambdaSa2, replicative DNA helicase [Streptococcus agalactiae 2603V/R]
LA_1684	24214384	1682751..1683176	metal-dependent hydrolase	COG0319	R
LA_1686	294827928	1683915..1684160	hypothetical protein LA_1686	-
LA_1690	24214390	1687576..1688655	hypothetical protein LA_1690	-
LA_1692	24214392	1690926..1691918	receiver component of a two-component response regulator	COG4753	T
LA_1696	24214396	1694214..1694966	triosephosphate isomerase	COG0149	G	7423|vfid|8732|vsiid|10650|ssid|triosephosphate isomerase [Pseudomonas aeruginosa PAO1]
LA_1703	24214403	1699212..1700402	phosphoglycerate kinase	COG0126	G
LA_1704	24214404	1700406..1701413	glyceraldehyde 3-phosphate dehydrogenase	COG0057	G
LA_1710	24214410	1703601..1704356	histidine kinase sensor protein	COG4251	T	VFG1888 (gi:52842130) letS - sensory box histidine kinase/response regulator [Legionella pneumophila Philadelphia 1] (VF0262)
LA_1712	294827932	1705223..1705783	signal peptidase I	COG0681	U
LA_1719	24214419	1708468..1709397	cysteine synthase	COG0031	E
LA_1726	24214425	1714783..1716360	HD family protein	COG1639	T
LA_1727	294827935	1716647..1716883	hypothetical protein LA_1727	-
LA_1729	294827936	1718290..1718625	aspartate alpha-decarboxylase	COG0853	H	VFG1416 (gi:15610737) panD - panD [Mycobacterium tuberculosis H37Rv] (VF0319)
LA_1731	24214431	1719198..1719848	biotin/lipoate protein ligase	COG0321	H
LA_1733	24214433	1720277..1721440	hypothetical protein LA_1733	-
LA_1734	24214434	1721447..1722379	anti-sigma factor antagonist-like protein	COG1366	T
LA_1740	24214440	1730141..1731139	hypothetical protein LA_1740	COG4667	R
LA_1741	24214441	1731136..1731885	acyltransferase	COG0204	I
LA_1855	24214555	1825375..1826238	endoflagellar distal basal body rod protein	COG4786	N	VFG2513 (gi:53717916) flgG - flagellar basal body rod protein FlgG [Burkholderia pseudomallei K96243] (VF0430)
LA_1857	24214557	1827289..1827726	ferric uptake regulator	COG0735	P	7438|vfid|8762|vsiid|10680|ssid|transcription regulator Fur family-like protein [Staphylococcus epidermidis ATCC 12228]
LA_1859	294827970	1828760..1830205	catalase	COG0753	P	3404|vfid|4414|vsiid|4978|ssid|catalase
LA_1862	24214562	1835062..1835724	rRNA methylase	COG0566	J	18600|vfid|41789|vsiid|62626|ssid|RNA methyltransferase [Streptococcus agalactiae 2603V/R]
LA_1863	24214563	1835814..1837229	cysteinyl-tRNA synthetase	COG0215	J	18885|vfid|42359|vsiid|63196|ssid|cysteinyl-tRNA synthetase [Streptococcus agalactiae NEM316]
LA_1864	24214564	1837226..1838191	acetyl esterase	COG3458	Q
LA_1865	24214565	1838207..1839061	bifunctional 5,10-methylene-tetrahydrofolate dehydrogenase/ 5,10-methylene-tetrahydrofolate cyclohydrolase	COG0190	H
LA_1866	24214566	1839143..1840450	asparaginyl-tRNA synthetase	COG0017	J	VFG1668 (gi:28316248) orf45 - putative lysil-tRNA synthetase LysU [Escherichia coli 536]
LA_1867	24214567	1840850..1841641	hypothetical protein LA_1867	-
LA_1874	294827973	1846611..1847474	hypothetical protein LA_1874	-
LA_1875	24214575	1847509..1849485	ATP-dependent helicase	COG1199	K
LA_1877	294827974	1849604..1851211	sodium-dependent transporter	COG0733	R
LA_1884	24214584	1858629..1858982	hypothetical protein LA_1884	-
LA_1887	24214587	1860009..1860767	hypothetical protein LA_1887	COG0170	I
LA_1897	24214597	1868760..1870673	succinate dehydrogenase flavoprotein subunit	COG1053	C
LA_1898	24214598	1870692..1871372	succinate:quinone oxidoreductase (SQR)-like protein	-
LA_1900	24214600	1873161..1873625	hypothetical protein LA_1900	COG1547	S
LA_1910	24214610	1879237..1879542	hypothetical protein LA_1910	-
LA_1911	24214611	1879702..1880937	D-3-phosphoglycerate dehydrogenase	COG0111	E	25395|vfid|60653|vsiid|81520|ssid|VanH [Paenibacillus thiaminolyticus]
LA_1912	24214612	1881142..1881678	hypothetical protein LA_1912	-
LA_1916	24214616	1885972..1886880	hypothetical protein LA_1916	COG0296	G
LA_1917	24214617	1886927..1887664	hypothetical protein LA_1917	-
LA_1922	294827979	1892446..1893243	hypothetical protein LA_1922	COG4642	S
LA_1924	24214624	1894256..1895350	hypothetical protein LA_1924	COG2208	T,K
LA_1926	294827980	1896149..1896406	sec-independent protein translocase	COG1826	U
LA_1927	24214627	1896810..1897619	hypothetical protein LA_1927	COG1283	P
LA_1929	24214629	1898007..1900166	CAP family transcription factor	COG0664	T
LA_1933	24214633	1903969..1905306	MFS transporter permease	COG2814	G	VFG1036 (gi:15808716) tetA(B) - tetracycline resistance protein TetA(B) [Shigella flexneri (serotype 2a) YSH6000]
LA_1934	24214634	1905349..1905750	hypothetical protein LA_1934	-
LA_1935	24214635	1905794..1906366	hypothetical protein LA_1935	COG1259	S
LA_1936	24214636	1906426..1908297	hydrolase/acyltransferase	COG4757	R
LA_1947	24214647	1915830..1917038	hypothetical protein LA_1947	COG1413	C
LA_1949	24214649	1917614..1918726	hypothetical protein LA_1949	COG2604	S
LA_1950	294827985	1918990..1919481	hypothetical protein LA_1950	COG5271	R
LA_1951a	294827986	1921823..1922281	hypothetical protein LA_1951a	COG2919	D
LA_1953	161484953	1922292..1922885	ATP-dependent protease ClpP	COG0740	O,C	VFG0077 (gi:16804506) clpP - ATP-dependent Clp protease proteolytic subunit [Listeria monocytogenes (serovar 1/2a) EGD-e] (VF0074)
LA_1955	24214655	1923279..1924289	alpha-beta hydrolase family esterase	COG0429	R
LA_1957	24214657	1924832..1925407	hypothetical protein LA_1957	-
LA_1959	24214659	1926239..1926988	bifunctional GMP synthase/glutamine amidotransferase	COG0518	F
LA_1961	24214661	1929849..1930286	hypothetical protein LA_1961	-
LA_1963a	294827990	1932329..1933030	multidrug efflux pump	-
LA_1965	294827992	1933339..1934073	hypothetical protein LA_1965	COG2829	M
LA_1968	294827994	1941792..1943444	hypothetical protein LA_1968	-
LA_1970	24214670	1944864..1946162	tRNA nucleotidyltransferase/poly A polymerase	COG0617	J
LA_1971	24214671	1946155..1946556	hypothetical protein LA_1971	-
LA_1972	24214672	1946902..1947291	ribonuclease H I	COG0328	L
LA_1974	24214674	1947989..1948762	arginyl-tRNA-protein transferase	COG2935	O
LA_1975	24214676	1948823..1949563	short-chain dehydrogenase	COG0300	R	VFG2550 (gi:53720400) wcbP - capsular polysaccharide biosynthesis dehydrogenase/reductase [Burkholderia pseudomallei K96243] (VF0436)
LA_1977	24214677	1949582..1951084	FAD-binding oxidoreductase	COG0277	C
LA_1978	24214678	1951085..1952566	hypothetical protein LA_1978	COG5305	S
LA_1979	24214679	1952585..1953718	glycosyltransferase	COG0463	M
LA_1982	24214682	1957204..1959189	O-antigen polymerase-like protein	COG3307	M
LA_1988	24214688	1967139..1967831	16S ribosomal RNA methyltransferase RsmE	COG1385	S
LA_1992	24214692	1969380..1970207	glycosyltransferase	COG1922	M
LA_1995	24214695	1971231..1972718	lysyl-tRNA synthetase	COG1190	J	VFG1668 (gi:28316248) orf45 - putative lysil-tRNA synthetase LysU [Escherichia coli 536]
LA_1996	24214696	1972727..1973377	hypothetical protein LA_1996	-
LA_1997	24214697	1973427..1975607	glycosyltransferase	COG1215	M
LA_1998	24214698	1975818..1976720	polysaccharide deacetylase	COG0726	G	VFG1040 (gi:15808720) shf - putative protein Shf [Shigella flexneri (serotype 2a) YSH6000]
LA_2001	24214701	1978084..1978758	CDP-diacylglycerol--glycerol-3-phosphate 3- phosphatidyltransferase	COG0558	I
LA_2008	24214708	1984669..1986045	dihydrolipoamide acetyltransferase	COG0508	C
LA_2009	24214709	1986067..1987041	pyruvate dehydrogenase subunit beta	COG0022	C
LA_2010	24214710	1987041..1988024	pyruvate dehydrogenase subunit alpha	COG1071	C
LA_2024	24214724	2000348..2001586	hypothetical protein LA_2024	-
LA_2025	294828003	2001652..2002914	hypothetical protein LA_2025	COG3876	S
LA_2030	294828005	2005689..2006531	hypothetical protein LA_2030	COG4783	R
LA_2031	294828006	2006616..2007269	hypothetical protein LA_2031	COG5587	S
LA_2045	24214745	2016960..2017964	S-adenosyl-methyltransferase	COG0275	M
LA_2046	24214746	2017971..2018333	hypothetical protein LA_2046	-
LA_2047	294828010	2018308..2019822	UDP-N-acetylmuramoylalanyl-D-glutamate--2,6- diaminopimelate ligase	COG0769	M
LA_2048	294828011	2019960..2020985	phospho-N-acetylmuramoyl-pentapeptide-transferase	COG0472	M	18819|vfid|42227|vsiid|63064|ssid|hypothetical protein gbs0136 [Streptococcus agalactiae NEM316]
LA_2049	294828012	2020982..2022136	cell division protein	COG0772	D
LA_2051	294828013	2023212..2024678	UDP-N-acetylmuramate--L-alanine ligase	COG0773	M
LA_2052	24214752	2024779..2025978	hypothetical protein LA_2052	COG4872	S
LA_2053	24214753	2025975..2026523	hypothetical protein LA_2053	COG4929	S
LA_2054	294828014	2026483..2027319	3-hydroxyisobutyrate dehydrogenase	COG2084	I
LA_2057	24214757	2029029..2029808	ABC transporter membrane protein	COG0767	Q
LA_2060	24214760	2032275..2032892	methyltransferase	COG4123	R
LA_2061	24214761	2032896..2033996	homoserine O-acetyltransferase	COG2021	E
LA_2063	24214763	2035859..2037502	cytoplasmic membrane protein	-
LA_2068	24214767	2039693..2040979	ATPase AAA	COG0464	O
LA_2069	294828018	2041076..2041612	flagellar motor switch protein	COG1886	N,U	VFG2492 (gi:53717667) fliN - flagellar motor switch protein [Burkholderia pseudomallei K96243] (VF0430)
LA_2073	294828019	2044000..2044464	membrane protease regulatory protein	COG1585	O,C
LA_2074	24214775	2044574..2045017	hypothetical protein LA_2074	-
LA_2076	24214776	2045044..2046456	argininosuccinate lyase	COG0165	E	18807|vfid|42203|vsiid|63040|ssid|argininosuccinate lyase [Streptococcus agalactiae NEM316]
LA_2077	24214777	2046453..2047328	peptidyl-prolyl cis-trans isomerase	COG0652	O
LA_2080	294828020	2048520..2049497	hypothetical protein LA_2080	-
LA_2083	294828022	2051438..2052367	hypothetical protein LA_2083	COG4254	S
LA_2084	24214784	2052746..2053036	hypothetical protein LA_2084	COG4095	S
LA_2088	294828024	2056270..2056713	hypothetical protein LA_2088	-
LA_2092	294828025	2061804..2062391	phosphoheptose isomerase	COG0279	G	VFG1952 (gi:15792742) gmhA2 - putative phosphoheptose isomerase [Campylobacter jejuni NCTC 11168] (VF0323)
LA_2097	24214797	2066834..2067835	cysteine synthase	COG0031	E
LA_2098	24214798	2067832..2069736	DNA and RNA helicase	COG1112	L
LA_2101	24214801	2071344..2071898	RNA polymerase ECF-type sigma factor	COG1595	K
LA_2102	24214802	2071932..2073152	hypothetical protein LA_2102	COG3146	S
LA_2104	294828029	2073445..2075721	ATP-dependent protease ClpP	COG0542	O	VFG0079 (gi:16802278) clpC - endopeptidase Clp ATP-binding chain C [Listeria monocytogenes (serovar 1/2a) EGD-e] (VF0072)
LA_2105	24214805	2075735..2077468	gamma-glutamyltranspeptidase	COG0405	E	VFG0679 (gi:6470206) dep/capD - <gamma>-glutamyltranspeptidase [Bacillus anthracis] (VF0141)
LA_2106	294828030	2077465..2079027	gamma-glutamylcysteine synthetase	COG2918	H
LA_2109	24214809	2080282..2080605	glutaredoxin-like protein	COG0278	O
LA_2112	24214812	2082738..2083001	BolA family protein	COG0271	T
LA_2119	24214819	2088569..2090059	glycerol kinase	COG0554	C
LA_2121	24214821	2091482..2091781	hypothetical protein LA_2121	-
LA_2122	24214822	2091778..2092758	sigma factor regulatory protein	COG2208	T,K
LA_2123	294828032	2092755..2093369	hypothetical protein LA_2123	-
LA_2126	24214825	2095023..2096009	periplasmic serine protease	COG0616	O,C	18301|vfid|41191|vsiid|62028|ssid|phage minor capsid protein C, putative [Pseudomonas putida KT2440]
LA_2127	24214827	2096151..2097056	hypothetical protein LA_2127	COG2017	G
LA_2129	24214829	2098062..2099771	DNA or RNA helicase	COG1061	K
LA_2130	24214830	2099823..2101037	aspartate aminotransferase	COG0436	E	169|vfid|170|vsiid|169|ssid|putative aspartate amino transferase [Kluyvera ascorbata]
LA_2131	24214831	2101041..2101967	hypothetical protein LA_2131	-
LA_2132	24214832	2101955..2102788	hydrolase	COG0596	R
LA_2136	24214836	2105947..2106588	hypothetical protein LA_2136	-
LA_2138	24214838	2107161..2108207	oxidoreductase	COG1651	O
LA_2139	24214839	2108234..2109214	malate dehydrogenase	COG0039	C
LA_2140	24214840	2109232..2110362	8-amino-7-oxononanoate synthase	COG0156	H	VFG2546 (gi:53720396) wcbT - acyl-CoA transferase [Burkholderia pseudomallei K96243] (VF0436)
LA_2141	24214841	2110362..2111027	dethiobiotin synthetase	COG0132	H
LA_2143	294828034	2112366..2113421	biotin synthase	COG0502	H
LA_2144	294828035	2113978..2114724	SGNH-hydrolase	COG2755	E
LA_2147	24214847	2118139..2118795	N-(5'-phosphoribosyl)anthranilate isomerase	COG0135	E
LA_2151	24214851	2120277..2120684	two-component system signal receiver	COG0784	T
LA_2152	24214852	2120701..2121777	3-isopropylmalate dehydrogenase	COG0473	E
LA_2153	24214853	2121794..2123014	acetylornithine aminotransferase	COG4992	E
LA_2156	24214856	2125242..2126348	aspartate aminotransferase	COG0436	E
LA_2173	24214873	2143300..2144361	lipopolysaccharide core biosynthesis protein	COG0859	M
LA_2174	294828046	2144358..2144954	hypothetical protein LA_2174	-
LA_2176	294828048	2146837..2147481	hypothetical protein LA_2176	-
LA_2177	24214877	2147471..2149408	long-chain-fatty-acid CoA ligase	COG1022	I
LA_2178	24214878	2149414..2150430	N-acetyl-gamma-glutamyl-phosphate reductase	COG0002	E
LA_2179	24214879	2150681..2151781	recombinase A	COG0468	L
LA_2180	24214880	2152003..2152806	hypothetical protein LA_2180	-
LA_2184	24214884	2154825..2156210	Zn-dependent protease	COG0312	R
LA_2186	24214886	2157615..2163419	hypothetical protein LA_2186	COG2373	R
LA_2188	24214888	2165764..2166561	ATPase	COG0714	R	18144|vfid|40877|vsiid|61714|ssid|hypothetical protein alr3491 [Nostoc sp. PCC 7120]
LA_2189	24214889	2166563..2167750	hypothetical protein LA_2189	COG3825	S
LA_2191	24214891	2169045..2169242	hypothetical protein LA_2191	-
LA_2194	294828053	2172048..2172518	peptidyl-prolyl cis-trans isomerase	COG1047	O
LA_2195	24214895	2172602..2172955	hypothetical protein LA_2195	-
LA_2202	24214902	2180227..2181813	2-isopropylmalate synthase	COG0119	E
LA_2207	294828055	2184661..2185368	hypothetical protein LA_2207	COG1738	S
LA_2209	24214909	2187120..2188067	translation factor Sua5	COG0009	J
LA_2212	24214912	2191555..2194401	excinuclease ABC subunit A	COG0178	L	15483|vfid|35556|vsiid|56393|ssid|putative excinuclease ABC subunit A [Bradyrhizobium japonicum USDA 110]
LA_2214	294828057	2195626..2196576	Co/Zn/Cd efflux pump	COG1230	P
LA_2219	24214919	2199326..2199976	hypothetical protein LA_2219	-
LA_2223	24214923	2206170..2207318	two component system sensor histidine kinase	COG4191	T	VFG1747 (gi:16120593) YPO0256 - two-component sensor/regulator [Yersinia pestis CO92]
LA_2226	24214926	2208103..2209227	fructose-1,6-bisphosphatase	COG0158	G
LA_2227	24214927	2209295..2209738	hypothetical protein LA_2227	-
LA_2228	294828061	2209850..2210062	hypothetical protein LA_2228	-
LA_2230	24214930	2210507..2210953	hypothetical protein LA_2230	COG1610	S
LA_2236	24214936	2215173..2216825	glycerol-3-phosphate dehydrogenase	COG0578	C
LA_2238	24214938	2218121..2219317	polysaccharide deacetylase	COG0726	G
LA_2255	24214955	2236001..2237071	hypothetical protein LA_2255	-
LA_2257	24214958	2239145..2239972	hypothetical protein LA_2257	-
LA_2258	294828067	2238569..2239072	hypothetical protein LA_2258	COG3688	R
LA_2259	24214959	2240259..2240750	hypothetical protein LA_2259	COG4539	S
LA_2260	294828068	2240839..2241417	transcriptional regulator	COG1309	K
LA_2262	24214962	2243254..2244945	alkylglycerone-phosphate synthase	COG0277	C
LA_2266	24214966	2247222..2248016	hypothetical protein LA_2266	-
LA_2267	24214967	2248023..2250011	TPR-repeat-containing protein	COG5010	U
LA_2269	24214969	2251400..2252524	cysteine desulfhydrase	COG1104	E	17450|vfid|39489|vsiid|60326|ssid|aminotransferase, class V [Enterococcus faecalis V583]
LA_2274	294828071	2254716..2255840	deoxyguanosinetriphosphate triphosphohydrolase	COG0232	F	15223|vfid|24421|vsiid|45241|ssid|RecName: Full=Deoxyguanosinetriphosphate triphosphohydrolase-like protein;
LA_2275	24214975	2255985..2256590	DedA-like protein	COG0586	S
LA_2276	24214976	2256642..2257196	HNH family endonuclease	COG1403	V
LA_2277	24214977	2257193..2257690	hypothetical protein LA_2277	-
LA_2278	294828072	2257677..2258159	hypothetical protein LA_2278	COG0484	O
LA_2279	294828073	2258153..2258572	hypothetical protein LA_2279	-
LA_2282	24214982	2259444..2260070	phosphoribosylglycinamide formyltransferase	COG0299	F
LA_2283	24214983	2260074..2261609	bifunctional phosphoribosylaminoimidazolecarboxamide formyltransferase/IMP cyclohydrolase	COG0138	F
LA_2284	24214984	2261612..2262238	hypothetical protein LA_2284	-
LA_2285	24214985	2262269..2263000	hypothetical protein LA_2285	-
LA_2286	24214986	2263180..2263824	translaldolase	COG0176	G
LA_2293	24214993	2269619..2269918	hypothetical protein LA_2293	-
LA_2306	294828080	2282122..2283135	UDP-3-O-[3-hydroxymyristoyl] N-acetylglucosamine deacetylase	COG0774	M	VFG2547 (gi:53720397) wcbS - UDP-3-O-[3-hydroxymyristoyl] N-acetylglucosamine deacetylase [Burkholderia pseudomallei K96243] (VF0436)
LA_2307	24215007	2283181..2285013	phosphoenolpyruvate-protein phosphotransferase	COG1080	G	11613|vfid|18318|vsiid|32294|ssid|RecName: Full=Phosphoenolpyruvate-protein phosphotransferase; EC=2.7.3.9; AltName: Full=Phosphotransferase system, enzyme I;
LA_2315	24215015	2291391..2292236	inositol monophosphatase	COG1218	P
LA_2316	24215016	2292261..2292701	hypothetical protein LA_2316	-
LA_2320	24215020	2298364..2298969	biopolymer transport protein TolQ	COG0811	U
LA_2321	24215021	2299081..2300787	DNA repair protein RecN	COG0497	L
LA_2325	24215025	2303193..2303492	transcriptional regulator	COG0640	K
LA_2327	24215027	2304506..2306263	3-polyprenyl-4-hydroxybenzoate decarboxylase	COG0043	H
LA_2328	24215028	2306260..2307387	A/G-specific adenine glycosylase	COG1194	L
LA_2329	24215029	2307469..2308566	GTP-dependent nucleic acid-binding protein EngD	COG0012	J
LA_2331	24215031	2309872..2310519	hypothetical protein LA_2331	-
LA_2332	24215032	2310582..2311526	prenyltransferase	COG0382	H
LA_2335	24215035	2312959..2313573	3-polyprenyl-4-hydroxybenzoate decarboxylase	COG0163	H
LA_2336	24215036	2313580..2314269	hypothetical protein LA_2336	-
LA_2340	24215040	2316564..2317394	hypothetical protein LA_2340	-
LA_2349	24215049	2324567..2325139	peptidyl-tRNA hydrolase	COG0193	J
LA_2352	24215052	2327132..2328691	hypothetical protein LA_2352	COG4850	S
LA_2354	24215053	2329690..2330331	hypothetical protein LA_2354	COG0586	S
LA_2355	24215055	2330935..2332065	permease	COG0628	R
LA_2356	24215056	2332069..2333337	exodeoxyribonuclease VII large subunit	COG1570	L
LA_2360	294828088	2334578..2338183	ribonucleotide-diphosphate reductase subunit alpha	COG0209	F
LA_2366	24215066	2341078..2341605	hypothetical protein LA_2366	-
LA_2367	24215067	2341613..2343235	ATPase	COG4972	N,U
LA_2368	294828090	2343241..2344506	type II secretion pathway related protein etpK-like protein	COG3156	U
LA_2369	24215069	2344580..2345224	type II secretory pathway component	COG2165	N,U
LA_2370	24215070	2345234..2345770	hypothetical protein LA_2370	-
LA_2371	294828091	2345745..2346266	hypothetical protein LA_2371	-
LA_2373	24215073	2346834..2348060	type II secretory pathway component protein F	COG1459	N,U	VFG0181 (gi:15598298) xcpS - general secretion pathway protein F [Pseudomonas aeruginosa PAO1] (VF0084)
LA_2375	294828092	2349743..2351533	type II secretory pathway component protein D	COG1450	N,U	VFG2047 (gi:82778251) gspD - putative type II secretion protein [Shigella dysenteriae Sd197] (VF0333)
LA_2376	24215076	2351538..2352446	type II secretory pathway component protein C	COG3031	U
LA_2377	294828093	2352502..2353506	M23 family metalloendopeptidase	COG0739	M
LA_2379	294828095	2354014..2355543	Mg chelatase subunit ChII	COG0606	O
LA_2380	24215080	2355563..2355760	hypothetical protein LA_2380	-
LA_2381	24215081	2355856..2356206	hypothetical protein LA_2381	COG0792	L
LA_2383	24215083	2356922..2358106	response regulator with HD-GYP domain	COG2206	T
LA_2385	24215085	2358367..2359110	hypothetical protein LA_2385	-
LA_2386	294828096	2359184..2359879	ribonuclease H II	COG0164	L
LA_2387	24215087	2359886..2360302	50S ribosomal protein L19	COG0335	J
LA_2388	24215088	2360262..2360957	tRNA (guanine-N(1)-)-methyltransferase/unknown domain fusion protein	COG0336	J
LA_2389	24215089	2360947..2361477	16S rRNA-processing protein RimM	COG0806	J
LA_2390	24215090	2361470..2361700	RNA-binding protein	COG1837	R
LA_2391	294828097	2361700..2362044	30S ribosomal protein S16	COG0228	J
LA_2394	24215094	2362740..2363387	ribulose-5-phosphate 3-epimerase	COG0036	G	2718|vfid|3176|vsiid|3738|ssid|phosphoribosyl transferase PRTase II
LA_2395	24215095	2363384..2364379	hypothetical protein LA_2395	COG2815	S
LA_2396	294828098	2364376..2365323	methionyl-tRNA formyltransferase	COG0223	J	3548|vfid|4627|vsiid|5191|ssid|UDP-glucuronic acid decarboxylase EC 4.1.1.- and UDP-4-amino-4-deoxy-L-arabinose formyltransferase EC 2.1.2.-
LA_2400	24215100	2368234..2369580	response regulator of two component system	COG2204	T	VFG1214 (gi:15599743) pilR - two-component response regulator PilR [Pseudomonas aeruginosa PAO1] (VF0082)
LA_2402	24215102	2371392..2371655	phosphocarrier protein Hpr	COG1925	G
LA_2403	24215103	2371627..2372592	HPr kinase/phosphorylase	COG1493	T
LA_2406	24215106	2374753..2376123	hypothetical protein LA_2406	COG1934	S
LA_2407	24215107	2376120..2376704	hypothetical protein LA_2407	COG1452	M
LA_2408	294828100	2376716..2377579	2-dehydro-3-deoxyphosphooctonate aldolase	COG2877	M
LA_2409	294828101	2377582..2379198	CTP synthetase	COG0504	F	18499|vfid|41587|vsiid|62424|ssid|CTP synthetase [Streptococcus agalactiae 2603V/R]
LA_2410	24215110	2379397..2379873	glycerol-3-phosphate cytidylyltransferase	COG2870	M	VFG0331 (gi:16273426) rfaE - ADP-heptose synthase [Haemophilus influenzae Rd] (VF0044)
LA_2412	294828102	2380996..2381562	ATP-dependent Lon protease	COG2802	R
LA_2413	24215113	2381854..2383125	cell wall-associated hydrolase/lipoprotein	COG0791	M	15811|vfid|36212|vsiid|57049|ssid|putative cell wall hydrolase; mobile element region [Bacillus subtilis subsp. subtilis str. 168]
LA_2415	24215115	2384455..2385006	cobalamin adenosyltransferase	COG2096	S
LA_2420	294828105	2388870..2389808	penicillin tolerance protein	COG0761	I,M
LA_2421	24215121	2390398..2392593	histidine kinase sensor protein	COG0642	T	VFG0493 (gi:16764742) ssrA - Secretion system regulator:Sensor component [Salmonella enterica (serovar typhimurium) LT2]
LA_2422	294828106	2392556..2393818	histidine kinase/response regulator hybrid protein	COG2204	T
LA_2423	294828107	2393832..2394194	chemotaxis response regulator CheY	COG2204	T	VFG2532 (gi:53720917) cheY1 - chemotaxis two-component response regulator CheY1 [Burkholderia pseudomallei K96243] (VF0430)
LA_2424	294828108	2394203..2394565	anti-sigma factor antagonist	COG3113	R
LA_2425	24215125	2394569..2396710	chemotaxis protein histidine kinase CheA	COG0643	N,T	VFG2531 (gi:53720916) cheA - chemotaxis two-component sensor kinase CheA [Burkholderia pseudomallei K96243] (VF0430)
LA_2426	24215126	2396755..2399685	methyl-accepting chemotaxis protein	COG0840	N,T	VFG2529 (gi:53720914) tsr - methyl-accepting chemotaxis protein I [Burkholderia pseudomallei K96243] (VF0430)
LA_2427	24215127	2399698..2400213	chemotaxis protein CheW	COG0835	N,T	VFG2530 (gi:53720915) cheW - chemotaxis protein CheW [Burkholderia pseudomallei K96243] (VF0430)
LA_2428	24215128	2400210..2400710	chemotaxis protein CheD	COG1871	N,T	VFG2527 (gi:53720912) cheD - chemoreceptor glutamine deamidase CheD [Burkholderia pseudomallei K96243] (VF0430)
LA_2429	24215129	2400707..2401750	chemotaxis-specific methylesterase CheB	COG2201	N,T	VFG2526 (gi:53720911) cheB - chemotaxis-specific methylesterase [Burkholderia pseudomallei K96243] (VF0430)
LA_2432	24215132	2402580..2405324	biotin carboxylase-like protein	COG4770	I
LA_2433	24215133	2405331..2406998	acetyl-CoA carboxylase carboxyltransferase component	COG4799	I
LA_2434	24215134	2407075..2407404	anti-sigma factor antagonist	COG1366	T
LA_2435	24215135	2407388..2410204	serine/threonine phosphatase	COG2208	T,K
LA_2436	294828110	2410219..2410527	hypothetical protein LA_2436	-
LA_2438	24215138	2411500..2412036	peptide deformylase	COG0242	J
LA_2456	24215156	2432606..2433523	hypothetical protein LA_2456	COG3766	S
LA_2459	24215159	2434781..2438194	SMC-like protein	COG1196	D
LA_2466	24215166	2444457..2445209	methyltransferase	COG2020	O
LA_2467	24215167	2445904..2446653	hypothetical protein LA_2467	-
LA_2468	24215168	2446657..2447991	hypothetical protein LA_2468	-
LA_2469	24215169	2447991..2448455	MCP methylation inhibitor	COG1406	N
LA_2471	24215171	2449710..2450705	hypothetical protein LA_2471	-
LA_2472	24215172	2450702..2451292	hypothetical protein LA_2472	-
LA_2474	294828118	2452494..2454212	polymerase	COG1315	L
LA_2478	294828119	2455013..2455387	hypothetical protein LA_2478	-
LA_2483	24215183	2456330..2457226	integrase/recombinase XerD	COG4974	L	VFG1028 (gi:15808708) intI1 - Tn21 integrase IntI1 [Shigella flexneri (serotype 2a) YSH6000]
LA_2484	24215184	2457324..2458199	hypothetical protein LA_2484	-
LA_2486	24215186	2458330..2459358	hypothetical protein LA_2486	-
LA_2490	294828121	2461961..2463301	hypothetical protein LA_2490	COG2755	E
LA_2494	24215194	2466428..2467378	thioredoxin reductase	COG0492	O	19091|vfid|42771|vsiid|63608|ssid|thioredoxin reductase [Streptomyces coelicolor A3 2 ]
LA_2506	24215206	2480175..2480945	imidazole glycerol phosphate synthase subunit HisF	COG0107	E
LA_2507	24215207	2480942..2482405	aspartyl/glutamyl-tRNA amidotransferase subunit A	COG0154	J	16234|vfid|37058|vsiid|57895|ssid|putative amidase [Escherichia coli CFT073]
LA_2508	24215208	2482402..2482692	aspartyl/glutamyl-tRNA amidotransferase subunit C	COG0721	J
LA_2510	24215210	2484137..2487112	hypothetical protein LA_2510	COG1452	M
LA_2511	24215211	2487136..2487969	undecaprenol kinase	COG1968	V	3501|vfid|4580|vsiid|5144|ssid|Putative undecaprenyl pyrophosphate phosphatase
LA_2513	24215213	2488748..2492308	transcription-repair coupling factor	COG1197	L
LA_2514	24215214	2492305..2493162	pantoate--beta-alanine ligase	COG0414	H	VFG1417 (gi:15610738) panC - panC [Mycobacterium tuberculosis H37Rv] (VF0319)
LA_2528	24215228	2505983..2506975	GGDEF domain receiver component of a two component response regulator	COG3706	T	VFG0596 (gi:16764454) copR - Copper resistance; transcriptional regulatory protein [Salmonella enterica (serovar typhimurium) LT2]
LA_2531	294828130	2508031..2508462	hypothetical protein LA_2531	-
LA_2532	24215232	2509684..2511135	histidine kinase/response regulator hybrid protein	COG3920	T	18003|vfid|40595|vsiid|61432|ssid|two-component, sensor histidine kinase [Mesorhizobium loti MAFF303099]
LA_2535	24215235	2513995..2514453	peptidyl-prolyl cis-trans isomerase	COG0652	O
LA_2536	24215236	2514654..2517536	guanylate cyclase	COG2114	T
LA_2537	24215237	2517520..2519637	hypothetical protein LA_2537	-
LA_2540	294828132	2523309..2524715	signal transduction histidine kinase	COG3920	T	18003|vfid|40595|vsiid|61432|ssid|two-component, sensor histidine kinase [Mesorhizobium loti MAFF303099]
LA_2542	24215242	2528144..2528620	cAMP-binding protein	COG0664	T
LA_2549	24215249	2534555..2535676	signal transduction histidine kinase	COG0642	T	VFG1747 (gi:16120593) YPO0256 - two-component sensor/regulator [Yersinia pestis CO92]
LA_2550	24215250	2535785..2536174	FKBP-type peptidylprolyl isomerase	COG0545	O	VFG1864 (gi:52841028) mip - macrophage infectivity potentiator (Mip) [Legionella pneumophila Philadelphia 1] (VF0153)
LA_2551	24215251	2536171..2536566	RNA-binding protein	COG0724	R
LA_2554	294828134	2538008..2540299	phosphate sodium symporter	COG0306	P
LA_2558	24215258	2541855..2543117	ATP-dependent protease ATP-binding subunit ClpX	COG1219	O	31168|vfid|74175|vsiid|100596|ssid|RecName: Full=ATP-dependent Clp protease ATP-binding subunit ClpX;
LA_2561	24215262	2545822..2547681	glycosylhydrolase	COG1472	G
LA_2562	294828136	2545245..2545859	acyl-CoA thioesterase	COG2755	E
LA_2563	24215263	2547678..2548844	coproporphyrinogen III oxidase	COG0635	H	VFG0919 (gi:26250136) chuW - Putative oxygen independent coproporphyrinogen III oxidase [Escherichia coli CFT073] (VF0227)
LA_2565	24215265	2549493..2549900	thioesterase	COG0824	R
LA_2570	24215270	2551487..2553265	acetolactate synthase large subunit	COG0028	E,H
LA_2574	24215274	2555284..2557824	methyl-accepting chemotaxis transmembrane protein	COG0840	N,T	VFG0104 (gi:15640857) acfB - accessory colonization factor AcfB [Vibrio cholerae N16961] (VF0127)
LA_2576	24215276	2558515..2560518	hypothetical protein LA_2576	-
LA_2578	24215278	2561979..2562224	FeoA-like protein	COG1918	P
LA_2581	24215281	2566299..2567297	N-acetylneuraminic (sialic) acid synthetase	COG2089	M	VFG1338 (gi:22537319) neuB - N-acetyl neuramic acid synthetase NeuB [Streptococcus agalactiae 2603V/R] (VF0274)
LA_2584	24215284	2568877..2569938	hypothetical protein LA_2584	COG3268	S
LA_2589	24215289	2573786..2574709	flagellar assembly protein H	COG1317	N,U	VFG2130 (gi:15605290) yscL - type III secretion translocase [Chlamydia trachomatis D/UW-3/CX] (VF0344)
LA_2591	24215291	2575681..2577378	flagellar MS-ring protein	COG1766	N,U	VFG1897 (gi:15791686) fliF - flagellar M-ring protein [Campylobacter jejuni NCTC 11168] (VF0114)
LA_2594	24215294	2580738..2581385	flagellar protein FlbB	COG4372	S
LA_2598	24215298	2584081..2584368	guanylate kinase	COG0194	F
LA_2600	294828139	2584940..2585992	hypothetical protein LA_2600	COG2861	S
LA_2601	24215301	2586038..2586391	hypothetical protein LA_2601	-
LA_2602	24215302	2586400..2588385	polymerase	COG1315	L
LA_2603	24215303	2588411..2589211	RNA polymerase sigma factor WhiG	COG1191	K	VFG2319 (gi:123442749) fliA - RNA polymerase sigma factor for flagellar operon [Yersinia enterocolitica 8081] (VF0394)
LA_2607	24215307	2592094..2594211	endoflagellar biosynthesis protein	COG1298	N,U	VFG2522 (gi:53720904) flhA - flagellar biosynthesis protein FlhA [Burkholderia pseudomallei K96243] (VF0430)
LA_2608	294828141	2594221..2596161	flagellar biosynthesis protein FlhB	COG1377	N,U	VFG1262 (gi:15596646) flhB - flagellar biosynthetic protein FlhB [Pseudomonas aeruginosa PAO1] (VF0273)
LA_2611	294828142	2597204..2597959	flagellar biosynthesis protein FliP	COG1338	N,U	VFG1915 (gi:15792158) fliP - flagellar biosynthesis protein [Campylobacter jejuni NCTC 11168] (VF0114)
LA_2612	24215312	2598040..2598861	endoflagellar biogenesis protein	COG3190	N
LA_2617	24215318	2603468..2604334	hypothetical protein LA_2617	-
LA_2620	24215320	2604683..2605879	sterol desaturase	COG3000	I
LA_2621	294828144	2605886..2606671	short-chain dehydrogenase	COG0300	R	20945|vfid|46478|vsiid|67315|ssid|oxidoreductase [Xylella fastidiosa 9a5c]
LA_2623	24215323	2606858..2607514	glutathione transferase	COG0625	O
LA_2624	294828145	2607588..2607824	hypothetical protein LA_2624	-
LA_2626	294828146	2610634..2611245	hypothetical protein LA_2626	-
LA_2627	24215327	2611471..2612649	MaoC family protein	COG2030	I
LA_2632	24215332	2616973..2617935	hypothetical protein LA_2632	COG3958	G	18878|vfid|42345|vsiid|63182|ssid|hypothetical protein gbs0195 [Streptococcus agalactiae NEM316]
LA_2634	24215334	2619274..2619672	ParB-like protein	COG1475	K
LA_2637	24215337	2619904..2620722	hypothetical protein LA_2637	-
LA_2643	294828149	2628987..2630324	guanylate cyclase	COG2114	T
LA_2648	24215348	2631802..2632146	hypothetical protein LA_2648	COG4323	S
LA_2654	24215354	2638267..2638557	co-chaperonin GroES	COG0234	O
LA_2655	24215355	2638572..2640212	molecular chaperone GroEL	COG0459	O	VFG1855 (gi:52840925) htpB - Hsp60, 60K heat shock protein HtpB [Legionella pneumophila Philadelphia 1] (VF0159)
LA_2656	24215356	2640316..2640987	hypothetical protein LA_2656	COG2968	S
LA_2660	24215360	2643313..2643951	SAM-dependent methyltransferase	COG2226	H
LA_2661	24215361	2643927..2644814	methylase/methyltransferase	COG2227	H
LA_2663	24215363	2647665..2648138	cell envelope rod binding protein	COG3951	M,N
LA_2664	24215364	2648135..2649235	flagellar basal body P-ring biosynthesis protein FlgA	COG1706	N	VFG1242 (gi:15596281) flgI - flagellar P-ring protein precursor FlgI [Pseudomonas aeruginosa PAO1] (VF0273)
LA_2666	24215366	2650230..2651120	endoflagellar basal body P-ring biosynthesis protein	COG1261	N,O
LA_2667	294828153	2651139..2651933	flagellar basal body rod protein FlgG	COG4786	N	VFG1240 (gi:15596279) flgG - flagellar basal-body rod protein FlgG [Pseudomonas aeruginosa PAO1] (VF0273)
LA_2672	24215372	2656639..2657655	hypothetical protein LA_2672	-
LA_2674	24215374	2658763..2659944	metal-dependent amidase/aminoacylase/carboxypeptidase	COG1473	R	17443|vfid|39475|vsiid|60312|ssid|M20/M25/M40 family peptidase [Enterococcus faecalis V583]
LA_2687	24215387	2671244..2672533	aminopeptidase	COG0006	E
LA_2689	24215389	2673575..2674732	acetyl-CoA acetyltransferase	COG0183	I
LA_2690	294828160	2674840..2675307	bacterioferritin	COG2193	P	7669|vfid|9234|vsiid|11152|ssid|bacterioferritin [Yersinia pestis CO92]
LA_2697	24215397	2679098..2679442	hypothetical protein LA_2697	COG3011	S
LA_2698	24215398	2679419..2680105	hypothetical protein LA_2698	COG5424	H
LA_2699	24215399	2680118..2681242	D-alanine--D-alanine ligase	COG1181	M	25382|vfid|60627|vsiid|81494|ssid|D-alanine:D-lactate ligase [Enterococcus faecium]
LA_2701	24215400	2681235..2682485	L-lysine 2,3-aminomutase	COG1509	E
LA_2702	24215402	2682569..2683243	phosphoglycolate phosphatase	COG0546	R
LA_2703	24215403	2683287..2684096	hypothetical protein LA_2703	COG5401	R
LA_2706	24215406	2686651..2687754	thiamine biosynthesis enzyme	COG1060	H,R
LA_2722	24215422	2704683..2705105	hypothetical protein LA_2722	-
LA_2728	24215428	2708699..2709118	transcriptional regulator	COG1959	K
LA_2731	24215431	2712438..2712815	hypothetical protein LA_2731	COG5646	S
LA_2735	294828170	2716274..2716774	acetyl-CoA carboxylase biotin carboxyl carrier protein subunit	COG4770	I
LA_2736	24215436	2716771..2718234	acetyl-CoA carboxylase biotin carboxylase subunit	COG4770	I	15125|vfid|24323|vsiid|45143|ssid|SubName: Full=Carbamoyl-phosphate synthase large chain; EC=6.3.5.5;
LA_2737	24215437	2718231..2719028	acyltransferase	COG0204	I
LA_2738	24215438	2719262..2720371	hypothetical protein LA_2738	-
LA_2740	24215440	2721568..2722191	pseudouridylate synthase	COG0101	J	18782|vfid|42153|vsiid|62990|ssid|tRNA pseudouridine synthase A [Streptococcus agalactiae NEM316]
LA_2741	24215441	2722194..2723012	hypothetical protein LA_2741	-
LA_2749	24215449	2730171..2730581	6-pyruvoyl tetrahydrobiopterin synthase	COG0720	H
LA_2751	24215451	2730709..2730936	hypothetical protein LA_2751	-
LA_2753	24215453	2732468..2733250	hypothetical protein LA_2753	-
LA_2754	294828174	2733686..2735191	rod shape-determining protein	COG0772	D
LA_2755	24215455	2735178..2737121	transpeptidase/penicillin binding protein	COG0768	M	24423|vfid|58773|vsiid|79640|ssid|hypothetical protein CKO_01083 [Citrobacter koseri ATCC BAA-895]
LA_2756	24215456	2737123..2737635	cell shape-determining protein	COG2891	M
LA_2757	294828175	2737632..2738765	rod shape-determining protein MreC	COG1792	M
LA_2759	24215459	2738803..2739825	rod shape-determining protein MreB	COG1077	D	10185|vfid|16890|vsiid|22956|ssid|SubName: Full=Rod shape-determining protein MreB ;
LA_2761	24215461	2740017..2741579	exopolyphosphatase	COG0248	F,P
LA_2774	294828179	2757325..2757606	hypothetical protein LA_2774	-
LA_2775	24215475	2757689..2758072	ATP synthase F0F1 subunit epsilon	COG0355	C	15146|vfid|24344|vsiid|45164|ssid|RecName: Full=ATP synthase epsilon chain; AltName: Full=ATP synthase F1 sector epsilon subunit; AltName: Full=F-ATPase epsilon subunit;
LA_2776	294828180	2758078..2759481	ATP synthase F0F1 subunit beta	COG0055	C	VFG0390 (gi:16082728) yscN - putative Yops secretion ATP synthase [Yersinia pestis CO92] (VF0140)
LA_2778	229020021	2759499..2760359	ATP synthase F0F1 subunit gamma	COG0224	C
LA_2779	161484948	2760374..2761885	ATP synthase F0F1 subunit alpha	COG0056	C	VFG1759 (gi:16120605) YPO0267 - putative type III secretion system ATP synthase [Yersinia pestis CO92]
LA_2781	24215481	2762440..2762961	ATP synthase F0F1 subunit B	COG0711	C
LA_2782	294828181	2762965..2763264	ATP synthase subunit C	COG0636	C
LA_2783	294828182	2763300..2764286	ATP synthase F0F1 subunit A	COG0356	C
LA_2783a	294828183	2764454..2764783	hypothetical protein LA_2783a	-
LA_2787	24215487	2765887..2766186	hypothetical protein LA_2787	-
LA_2788	24215488	2766156..2767157	signal peptidase I	COG0681	U
LA_2789	294828184	2767244..2768047	hypothetical protein LA_2789	-
LA_2793	24215493	2772526..2773545	magnesium and cobalt transport protein CorA	COG0598	P
LA_2797	24215497	2776192..2776920	hypothetical protein LA_2797	COG4254	S
LA_2800	294828187	2778772..2779878	hypothetical protein LA_2800	COG1033	R
LA_2808	24215508	2788935..2790350	ABC transporter permease	COG0719	O	18824|vfid|42237|vsiid|63074|ssid|hypothetical protein gbs0141 [Streptococcus agalactiae NEM316]
LA_2813	294828188	2793605..2795278	methyl-accepting chemotaxis protein	COG0840	N,T	VFG2529 (gi:53720914) tsr - methyl-accepting chemotaxis protein I [Burkholderia pseudomallei K96243] (VF0430)
LA_2815	24215516	2797301..2797726	hypothetical protein LA_2815	-
LA_2818	24215518	2798292..2799356	hypothetical protein LA_2818	-
LA_2821	24215521	2802628..2803032	hypothetical protein LA_2821	-
LA_2826	24215526	2808140..2808907	hypothetical protein LA_2826	-
LA_2829	24215529	2812494..2812952	two-component system signal receiver	COG0745	T,K	VFG1226 (gi:15595606) pilH - twitching motility protein PilH [Pseudomonas aeruginosa PAO1] (VF0082)
LA_2832	24215532	2815697..2817988	alpha-beta hydrolase family esterase	COG1752	R
LA_2840	24215540	2821421..2822356	ornithine carbamoyltransferase	COG0078	E	16625|vfid|37840|vsiid|58677|ssid|ornithine carbamoyltransferase 2, chain F; CP4-6 prophage [Escherichia coli str. K-12 substr. MG1655]
LA_2847	24215547	2827172..2829154	response regulator with HD-GYP domain	COG2206	T
LA_2848	24215548	2829389..2830783	flagellar hook protein FlgE	COG1749	N	VFG2511 (gi:53717914) flgE - flagellar hook protein FlgE [Burkholderia pseudomallei K96243] (VF0430)
LA_2849	24215549	2830811..2831605	flagellar hook assembly scaffolding protein	COG1843	N
LA_2850	24215550	2831620..2833185	flagellar protein	COG3144	N
LA_2857	294828195	2837390..2838397	MhpC-like protein	COG0596	R
LA_2886	294828205	2864188..2865606	dihydrolipoamide dehydrogenase	COG1249	C	18504|vfid|41597|vsiid|62434|ssid|pyridine nucleotide-disulfide oxidoreductase [Streptococcus agalactiae 2603V/R]
LA_2887	24215587	2865603..2866040	ferric uptake regulator	COG0735	P
LA_2894	24215594	2870776..2871387	transcriptional regulator	COG1396	K
LA_2896	24215596	2871988..2872866	ribosomal large subunit pseudouridine synthase	COG0564	J
LA_2899	24215599	2873669..2874394	methyltransferase	COG0313	R
LA_2903	24215603	2878142..2878780	Holliday junction DNA helicase RuvA	COG0632	L
LA_2905	24215605	2879462..2879941	flavin reductase-like protein	COG1853	R
LA_2916	24215615	2886963..2888342	DNA repair protein RadA	COG1066	O	18792|vfid|42173|vsiid|63010|ssid|DNA repair protein RadA [Streptococcus agalactiae NEM316]
LA_2917	24215616	2888339..2888977	ribonuclease D	COG0349	J	15155|vfid|24353|vsiid|45173|ssid|SubName: Full=Ribonuclease D; EC=3.1.26.3;
LA_2919	294828210	2891088..2891573	hypothetical protein LA_2919	-
LA_2921	24215620	2894117..2895226	two-component response regulator	COG2204	T	12000|vfid|18705|vsiid|34806|ssid|SubName: Full=Two-component response regulator NtrC;
LA_2924	294828212	2897057..2898484	pyruvate kinase	COG0469	G	VFG0479 (gi:16764728) pykF - pyruvate kinase I (formerly F), fructose stimulated [Salmonella enterica (serovar typhimurium) LT2]
LA_2935	294828215	2908279..2909391	phosphoribosylaminoimidazole synthetase	COG0150	F
LA_2936	294828216	2909437..2910045	hypothetical protein LA_2936	-
LA_2943	24215642	2914869..2915285	hypothetical protein LA_2943	COG3011	S
LA_2947	294828218	2918298..2919155	thiosulfate sulfurtransferase	COG2897	P
LA_2952	24215651	2923944..2925656	hypothetical protein LA_2952	-
LA_2954	24215653	2926941..2927906	membrane associated acid phosphatase	COG0671	I
LA_2955	24215654	2928143..2928940	acyltransferase	COG0204	I
LA_2959	24215658	2936729..2938411	dihydroxy-acid dehydratase	COG0129	E,G	16621|vfid|37832|vsiid|58669|ssid|CP4-6 prophage; predicted dehydratase [Escherichia coli str. K-12 substr. MG1655]
LA_2969	24215668	2945729..2946622	glycosyltransferase	COG0463	M	VFG2368 (gi:123443286) wbcG - putative glycosyltransferase [Yersinia enterocolitica 8081] (VF0392)
LA_2970	294828220	2949196..2949498	hypothetical protein LA_2970	-
LA_2973	24215672	2950048..2950995	hypothetical protein LA_2973	-
LA_2975	24215674	2952213..2953091	hypothetical protein LA_2975	-
LA_2976	24215675	2953091..2954077	hypothetical protein LA_2976	-
LA_2977	24215676	2954259..2955623	tRNA (uracil-5-)-methyltransferase	COG2265	J
LA_2982	294828222	2959648..2960343	antimicrobial peptide ABC transporter ATPase	COG1136	V	VFG1206 (gi:15677997) fbpC - iron(III) ABC transporter, ATP-binding protein [Neisseria meningitidis MC58 (serogroup B)] (VF0272)
LA_2993	294828224	2970412..2971152	hypothetical protein LA_2993	-
LA_2996	24215695	2972314..2973480	alcohol dehydrogenase	COG1454	C
LA_3011	24215710	2985723..2988569	cell division protein with ATPase domain	COG1674	D	VFG2409 (gi:21281992) essC - hypothetical protein [Staphylococcus aureus MW2] (VF0403)
LA_3022	294828227	2995371..2995769	Fe-S metabolism protein	COG2166	R
LA_3051	24215750	3016897..3017667	glutamate racemase	COG0796	M
LA_3052	24215751	3017700..3019004	aminotransferase	COG0436	E
LA_3053	24215753	3020141..3021247	aminopeptidase	COG4324	R
LA_3054	294828231	3019045..3020142	trypsin-like serine protease	COG0265	O	3252|vfid|4110|vsiid|4674|ssid|subfamily S1C unassigned peptidase, has signal peptide
LA_3068	294828233	3035614..3036210	hypothetical protein LA_3068	-
LA_3069	24215768	3036224..3039232	hypothetical protein LA_3069	-
LA_3072	24215771	3040803..3042683	hypothetical protein LA_3072	-
LA_3075	294828234	3044638..3050502	LigB-like protein	COG5492	N
LA_3083	24215782	3057241..3058308	hypothetical protein LA_3083	-
LA_3084	294828235	3058319..3060118	nickel ABC transporter periplasmic protein OppA	COG0747	E	18578|vfid|41745|vsiid|62582|ssid|oligopeptide ABC transporter, oligopeptide-binding protein [Streptococcus agalactiae 2603V/R]
LA_3086	24215785	3062161..3063075	nicotinate-nucleotide pyrophosphorylase	COG0157	H
LA_3091	294828237	3067623..3068360	hypothetical protein LA_3091	-
LA_3092	24215792	3071047..3071607	hypothetical protein LA_3092	-
LA_3093	294828238	3069204..3070826	hypothetical protein LA_3093	COG0739	M
LA_3094	24215793	3071638..3072120	ferric uptake regulator	COG0735	P	VFG0478 (gi:16764063) fur - transcriptional repressor of iron-responsive genes (Fur family) (ferric uptake regulator) [Salmonella enterica (serovar typhimurium) LT2] (VF0113)
LA_3095	24215794	3072117..3073241	queuine tRNA-ribosyltransferase	COG0343	J	15755|vfid|36100|vsiid|56937|ssid|queuine tRNA-ribosyltransferase [Brucella melitensis bv. 1 str. 16M]
LA_3104	24215803	3084144..3085037	signal transduction protein	COG2200	T
LA_3114	24215813	3100758..3102821	cytoplasmic membrane protein	COG3349	S
LA_3115	24215814	3102918..3103841	hypothetical protein LA_3115	-
LA_3118	24215817	3106282..3107343	hypothetical protein LA_3118	-
LA_3119	24215818	3107345..3108313	hypothetical protein LA_3119	COG1262	S	18096|vfid|40781|vsiid|61618|ssid|hypothetical protein mll5466 [Mesorhizobium loti MAFF303099]
LA_3120	24215819	3108384..3109904	zinc-bindin carboxypeptidase	COG2866	E
LA_3121	294828245	3109970..3110809	permease	COG5006	R
LA_3138	294828247	3122661..3123623	OmpL1	-
LA_3144	24215843	3127541..3128713	acyl-CoA transferase	COG1804	C
LA_3145	24215844	3129148..3130224	hypothetical protein LA_3145	COG3391	S
LA_3146	24215845	3130739..3131125	cation transporter protein	COG2076	P
LA_3147	294828249	3131203..3132036	alpha/beta hydrolase	COG0596	R
LA_3149	24215848	3132891..3135224	TonB-dependent outer membrane hemin receptor	COG1629	P	VFG0917 (gi:26250130) chuA - Outer membrane heme/hemoglobin receptor [Escherichia coli CFT073] (VF0227)
LA_3150	24215849	3135235..3135609	hypothetical protein LA_3150	-
LA_3158	24215857	3141260..3142273	Zn-dependent alcohol dehydrogenase	COG0604	C,R	VFG2548 (gi:53720398) wcbR - capsular polysaccharide biosynthesis fatty acid synthase [Burkholderia pseudomallei K96243] (VF0436)
LA_3158a	294828253	3142488..3142721	hypothetical protein LA_3158a	-
LA_3160	24215859	3143060..3145051	1-hydroxy-2-methyl-2-(E)-butenyl 4-diphosphate synthase	COG0821	I
LA_3165	294828255	3146622..3147287	hypothetical protein LA_3165	COG4642	S
LA_3173	24215872	3154498..3155994	ABC transporter ATPase	COG0488	R	VFG1206 (gi:15677997) fbpC - iron(III) ABC transporter, ATP-binding protein [Neisseria meningitidis MC58 (serogroup B)] (VF0272)
LA_3200b	294828265	3185635..3187128	hypothetical protein LA_3200b	-
LA_3205	24215903	3188632..3189654	Zn-dependent hydrolase	COG0491	R
LA_3210	24215909	3195160..3195915	hypothetical protein LA_3210	-
LA_3214	24215913	3197074..3197577	hypothetical protein LA_3214	COG3832	S
LA_3217	294828268	3199804..3200691	hypothetical protein LA_3217	COG2912	S
LA_3219	294828269	3201849..3202673	hypothetical protein LA_3219	COG3959	G	18590|vfid|41769|vsiid|62606|ssid|transketolase, N-terminal subunit [Streptococcus agalactiae 2603V/R]
LA_3220	294828270	3202736..3202969	hypothetical protein LA_3220	-
LA_3224	294828271	3205819..3206217	hypothetical protein LA_3224	-
LA_3233	24215932	3210833..3211951	hypothetical protein LA_3233	-
LA_3242	294828275	3217806..3220766	TonB-dependent outer membrane receptor	COG1629	P
LA_3244	24215943	3222884..3223696	biopolymer transport protein TolQ	COG0811	U	7262|vfid|8409|vsiid|10327|ssid|enterochelin transporter uptake [Shigella flexneri 2a str. 2457T]
LA_3246	24215945	3224145..3224555	ExbD-like biopolymer transport protein	COG0848	U
LA_3262	24215961	3235643..3236122	hypothetical protein LA_3262	-
LA_3264	24215963	3237363..3237944	hypothetical protein LA_3264	COG2010	C
LA_3265	24215964	3237959..3238510	hypothetical protein LA_3265	-
LA_3267	24215966	3239903..3243010	molybdopterin oxidoreductase iron-sulfur binding subunit	COG0437	C	VFG0486 (gi:16764735) ttrB - Tetrathionate reductase complex, subunit B [Salmonella enterica (serovar typhimurium) LT2]
LA_3286	24215985	3260062..3262374	adenylate cyclase	COG2114	T
LA_3289	24215988	3263829..3265022	tryptophan synthase subunit beta	COG0133	E
LA_3291	24215990	3266761..3268488	zinc metalloprotease	COG0750	M
LA_3292	294828285	3268482..3269651	1-deoxy-D-xylulose 5-phosphate reductoisomerase	COG0743	I
LA_3293	24215992	3269658..3270566	CDP-diglyceride synthetase	COG0575	I	7988|vfid|9895|vsiid|12139|ssid|phosphatidate cytidylyltransferase [Enterococcus faecalis V583]
LA_3294	24215993	3270559..3271284	undecaprenyl pyrophosphate synthase	COG0020	I	7990|vfid|9897|vsiid|12141|ssid|undecaprenyl diphosphate synthase [Enterococcus faecalis V583]
LA_3297	24215996	3272580..3273179	elongation factor Ts	COG0264	J
LA_3303	24216002	3275350..3276405	hypothetical protein LA_3303	COG4856	S
LA_3305	24216004	3277242..3278054	dihydrodipicolinate reductase	COG0289	E
LA_3306	24216005	3278058..3278981	dihydrodipicolinate synthase	COG0329	E,M	VFG1109 (gi:15641779) nanA - N-acetylneuraminate lyase, putative [Vibrio cholerae N16961]
LA_3319	294828289	3287763..3288173	hypothetical protein LA_3319	COG3865	S
LA_3371	294828299	3341449..3342525	glucans biosynthesis protein	-
LA_3378	294828301	3345715..3348495	transcript cleavage factor/unknown domain fusion protein	COG1747	S
LA_3380	24216079	3349663..3350382	endoflagellar filament sheath protein	-
LA_3390	24216089	3358271..3359101	hypothetical protein LA_3390	-
LA_3392	294828306	3359105..3360205	hypothetical protein LA_3392	-
LA_3396	294828308	3363222..3364556	hypothetical protein LA_3396	COG0860	M
LA_3397	294828309	3364631..3365410	hypothetical protein LA_3397	-
LA_3398	24216097	3365636..3366313	O-methyltransferase	COG4122	R
LA_3400	24216099	3367137..3368810	Zn-dependent peptidase	COG0612	R
LA_3403	24216102	3371248..3371682	hypothetical protein LA_3403	-
LA_3405	294828310	3372645..3373034	hypothetical protein LA_3405	-
LA_3406	24216105	3373325..3373816	nucleotide-binding protein	COG1666	S
LA_3408	294828311	3376830..3377228	30S ribosomal protein S9	COG0103	J	18893|vfid|42375|vsiid|63212|ssid|30S ribosomal protein S9 [Streptococcus agalactiae NEM316]
LA_3410	24216109	3378675..3379304	hypothetical protein LA_3410	COG2353	S
LA_3412	24216111	3379346..3380269	thiamine monophosphate kinase	COG0611	H
LA_3416	24216115	3382130..3382603	30S ribosomal protein S7	COG0049	J
LA_3417	24216116	3382621..3382995	30S ribosomal protein S12	COG0048	J
LA_3419	24216118	3383393..3387607	DNA-directed RNA polymerase subunit beta'	COG0086	K	18840|vfid|42269|vsiid|63106|ssid|DNA-directed RNA polymerase subunit beta` [Streptococcus agalactiae NEM316]
LA_3420	24216119	3387611..3391291	DNA-directed RNA polymerase subunit beta	COG0085	K	18839|vfid|42267|vsiid|63104|ssid|DNA-directed RNA polymerase subunit beta [Streptococcus agalactiae NEM316]
LA_3421	24216120	3391514..3391897	50S ribosomal protein L7/L12	COG0222	J
LA_3425	24216124	3393662..3394207	transcription antiterminator	COG0250	K
LA_3433	294828315	3399500..3400285	hypothetical protein LA_3433	-
LA_3435	24216134	3401324..3402946	DEAD/DEAH box helicase	COG0513	L	26455|vfid|62854|vsiid|83722|ssid|eukaryotic translation initiation factor 4A [Toxoplasma gondii]
LA_3437	24216136	3403865..3404332	bifunctional translation initiation inhibitor/endoribonuclease L-PSP	COG0251	J
LA_3438	294828316	3404322..3404828	hypothetical protein LA_3438	-
LA_3441	24216140	3407473..3408960	leucyl aminopeptidase	COG0260	E	27175|vfid|64285|vsiid|85153|ssid|cytosolic leucyl aminopeptidase [Trypanosoma brucei brucei]
LA_3442	24216141	3408957..3409436	peroxiredoxin	COG1225	O	2936|vfid|3612|vsiid|4174|ssid|peroxiredoxin
LA_3446	294828317	3411871..3412350	hypothetical protein LA_3446	-
LA_3449	294828319	3413742..3414698	riboflavin biosynthesis protein	COG0196	H
LA_3451	24216150	3416594..3418369	serine phosphatase RsbU	COG2208	T,K
LA_3453	24216152	3419020..3419976	hypothetical protein LA_3453	-
LA_3455	24216154	3422490..3423206	glycerol uptake facilitator protein	COG0580	G
LA_3459	24216159	3426835..3428973	polyphosphate kinase	COG0855	P
LA_3461	294828320	3428984..3430408	FAD/FMN-containing dehydrogenase	COG0277	C
LA_3462	24216161	3430408..3431991	carbon-nitrogen hydrolase	COG0388	R
LA_3469	24216168	3440317..3441639	hypothetical protein LA_3469	COG3487	P
LA_3470	24216169	3441671..3443182	thiol oxidoreductase	COG3488	C
LA_3471	24216170	3443179..3444393	hypothetical protein LA_3471	COG3489	R
LA_3472	24216171	3445042..3445404	hypothetical protein LA_3472	COG1545	R
LA_3485	24216184	3456622..3457329	esterase	COG0400	R
LA_3486	24216185	3457326..3458000	hypothetical protein LA_3486	-
LA_3509	294828335	3479503..3480522	cytochrome c peroxidase	COG1858	P
LA_3511	24216210	3481866..3482525	phosphoribosylformylglycinamidine synthase I	COG0047	F
LA_3513	24216212	3482746..3483603	phosphoribosylaminoimidazole-succinocarboxamide synthase	COG0152	F	VFG1387 (gi:15607920) purC - purC [Mycobacterium tuberculosis H37Rv]
LA_3514	24216213	3483600..3484733	serine/threonine phosphatase	COG2208	T,K	VFG1386 (gi:15607897) phoP - phoP [Mycobacterium tuberculosis H37Rv] (VF0286)
LA_3515	294828336	3484740..3485432	heme exporter protein C	COG0755	O
LA_3517	24216216	3486132..3486854	ABC transporter ATP-binding protein	COG1131	V	VFG0344 (gi:16272073) hitC - iron(III) ABC transporter, ATP-binding protein [Haemophilus influenzae Rd] (VF0268)
LA_3521	24216220	3488007..3489143	TPR-repeat-containing protein	COG4783	R
LA_3533	24216232	3496943..3497431	hypothetical protein LA_3533	COG3832	S
LA_3535	24216234	3498212..3498760	hypothetical protein LA_3535	-
LA_3544	24216243	3508790..3509176	hypothetical protein LA_3544	COG1950	S
LA_3545	24216244	3509183..3509371	hypothetical protein LA_3545	-
LA_3552	24216251	3514600..3515616	hypothetical protein LA_3552	-
LA_3553	294828345	3515778..3516821	tRNA-dihydrouridine synthase A	COG0042	J
LA_3559	24216258	3520749..3521183	NifU-like protein	COG0822	C	18823|vfid|42235|vsiid|63072|ssid|hypothetical protein gbs0140 [Streptococcus agalactiae NEM316]
LA_3560	294828347	3521167..3522408	selenocysteine lyase	COG0520	E	18822|vfid|42233|vsiid|63070|ssid|hypothetical protein gbs0139 [Streptococcus agalactiae NEM316]
LA_3561	24216260	3522414..3522725	benzene 1,2-dioxygenase system ferredoxin component	COG2146	P,R
LA_3562	294828348	3522722..3523945	Fe-S cluster assembly ABC transporter permease	COG0719	O	18534|vfid|41657|vsiid|62494|ssid|hypothetical protein SAG0142 [Streptococcus agalactiae 2603V/R]
LA_3563	24216262	3523926..3524693	ABC transporter ATP-binding protein	COG0396	O	VFG0907 (gi:26249408) hlyB - Hemolysin B [Escherichia coli CFT073] (VF0225)
LA_3573	294828350	3531942..3532685	3-deoxy-manno-octulosonate cytidylyltransferase	COG1212	M	20554|vfid|45696|vsiid|66533|ssid|3-deoxy-manno-octulosonate cytidylyltransferase [Salmonella enterica subsp. enterica serovar Typhimurium str. LT2]
LA_3576	24216275	3533986..3534813	flagellar motor protein MotB	COG1360	N	VFG2008 (gi:52842007) motB - flagellar motor protein MotB [Legionella pneumophila Philadelphia 1] (VF0157)
LA_3577	24216276	3534829..3535611	endoflagellar motor protein A	COG1291	N	VFG2009 (gi:52842008) motA - flagellar motor protein MotA [Legionella pneumophila Philadelphia 1] (VF0157)
LA_3578	24216277	3535617..3535841	flagellar FlbD family protein	COG1582	N
LA_3579	24216278	3535846..3537030	glycosyltransferase	COG0438	M
LA_3581	24216280	3538021..3538794	dioxygenase-like protein	COG3384	S
LA_3583	24216282	3540578..3541561	DNA processing protein A	COG0758	L
LA_3586	24216285	3544560..3544907	hypothetical protein LA_3586	COG4270	S
LA_3587	24216286	3545046..3545495	acetyltransferase	COG0456	R
LA_3591	24216290	3546930..3547415	2-C-methyl-D-erythritol 2,4-cyclodiphosphate synthase	COG0245	I
LA_3596	24216295	3549503..3552022	ATP-dependent Lon protease	COG0466	O
LA_3597	24216296	3552067..3553191	pyridoxal phosphate-dependent aminotransferase	COG0399	M	VFG0036 (gi:33591349) bplC - lipopolysaccharide biosynthesis protein [Bordetella pertussis Tohama I] (VF0033)
LA_3598	294828352	3553676..3554158	DNA-binding ferritin-like protein	COG0783	P	VFG0307 (gi:15644871) napA - neutrophil activating protein (napA) (bacterioferritin) [Helicobacter pylori 26695] (VF0052)
LA_3600	24216299	3554672..3555070	hypothetical protein LA_3600	-
LA_3604	294828354	3559836..3560780	lysophospholipase	COG2267	I
LA_3606	24216305	3560897..3561349	hypothetical protein LA_3606	COG2030	I
LA_3607	24216306	3561351..3561767	MaoC-like acyl dehydratase	COG2030	I
LA_3611	24216310	3565952..3566755	hypothetical protein LA_3611	COG3063	N,U
LA_3617	294828359	3573670..3574182	esterase	COG1752	R
LA_3623	24216322	3580346..3581122	glutamine amidotransferase	COG0121	R
LA_3625	24216324	3583130..3585883	DNA polymerase I	COG0749	L
LA_3628	24216327	3588328..3589749	anthranilate synthase component I	COG0147	E,H	VFG0368 (gi:16122164) ybtS - putative salicylate synthetase [Yersinia pestis CO92] (VF0136)
LA_3629	294828362	3589749..3590327	anthranilate synthase component II	COG0512	E,H	15124|vfid|24322|vsiid|45142|ssid|SubName: Full=Carbamoyl-phosphate synthase small chain; EC=6.3.5.5;
LA_3631	24216330	3592216..3592629	receiver component of a two-component response regulator	COG2204	T
LA_3632	24216331	3592618..3594078	FOG:HEAT repeat protein	COG1413	C
LA_3634	24216333	3594439..3595995	GTP-binding protein	COG2262	R
LA_3636	24216335	3596775..3598049	cyclic amidohydrolase	COG0044	F
LA_3637	24216336	3599613..3600224	hypothetical protein LA_3637	-
LA_3638	24216337	3600366..3601655	homoserine dehydrogenase	COG0460	E
LA_3639	24216338	3601753..3602127	anti-Sigma factor antagonist	COG0659	P
LA_3645	24216344	3606427..3606780	single-stranded DNA-binding protein	COG0629	L	VFG0576 (gi:16767506) ssb - ssDNA-binding protein controls activity of RecBCD nuclease [Salmonella enterica (serovar typhimurium) LT2]
LA_3651	24216350	3612075..3612338	hypothetical protein LA_3651	-
LA_3653	294828367	3612863..3613342	hypothetical protein LA_3653	COG5612	S
LA_3665	294828370	3623886..3624224	anti-sigma factor antagonist	COG1366	T
LA_3666	24216365	3624221..3624814	deoxyribonucleotide triphosphate pyrophosphatase	COG0127	F
LA_3668	294828371	3626104..3626760	uracil-DNA glycosylase	COG1573	L
LA_3692	24216391	3647921..3650347	membrane carboxypeptidase/penicillin-binding protein	COG5009	M	24407|vfid|58743|vsiid|79610|ssid|COG5009: Membrane carboxypeptidase/penicillin-binding protein [Haemophilus influenzae R2846]
LA_3693	24216392	3650325..3651884	dipeptide ABC transporter periplasmic	COG0747	E
LA_3703	24216402	3662933..3663961	heat shock operon regulator HrcA	COG1420	K	18487|vfid|41563|vsiid|62400|ssid|heat-inducible transcription repressor [Streptococcus agalactiae 2603V/R]
LA_3704	24216403	3663975..3664613	heat shock protein GrpE	COG0576	O
LA_3705	24216404	3664648..3666588	molecular chaperone DnaK	COG0443	O	26468|vfid|62879|vsiid|83747|ssid|organellar heat shock protein [Eimeria tenella]
LA_3706	24216406	3666881..3667999	molecular chaperone DnaJ	COG0484	O	18780|vfid|42149|vsiid|62986|ssid|chaperone protein DnaJ [Streptococcus agalactiae NEM316]
LA_3709	24216408	3668285..3669253	oxidoreductase	COG0673	R	20024|vfid|44636|vsiid|65473|ssid|putative oxidoreductase [Salmonella enterica subsp. enterica serovar Typhi str. Ty2]
LA_3710	24216409	3669277..3669825	transcriptional regulator	COG1678	K
LA_3711	24216410	3670387..3670671	hypothetical protein LA_3711	-
LA_3714	161484947	3674785..3677376	leucyl-tRNA synthetase	COG0495	J
LA_3751	24216450	3725624..3727219	hypothetical protein LA_3751	COG1269	C
LA_3754	24216453	3731666..3732262	signal peptidase I	COG0681	U
LA_3763	161484946	3735812..3738460	valyl-tRNA synthetase	COG0525	J
LA_3767	24216466	3741459..3742562	peptide chain release factor 2	COG1186	J
LA_3777	294828392	3747679..3747996	CrcB-like protein	COG0239	D
LA_3781	24216480	3754961..3755299	hypothetical protein LA_3781	-
LA_3783	24216482	3755939..3757267	adenosine deaminase	COG1816	F
LA_3789	24216488	3759918..3760712	hypothetical protein LA_3789	-
LA_3793	24216492	3762196..3762975	hemolysin	COG3176	R
LA_3794	24216493	3763058..3764149	hypothetical protein LA_3794	-
LA_3795	24216494	3765149..3765844	glycosyltransferase	COG0463	M	VFG0670 (gi:24111748) gtrB - bactoprenol glucosyl transferase [Shigella flexneri (serotype 2a) 301] (VF0124)
LA_3796	24216495	3765847..3766638	hypothetical protein LA_3796	-
LA_3797	294828397	3766651..3767721	hypothetical protein LA_3797	-
LA_3800	24216499	3769267..3770649	phosphomannomutase	COG1109	G	VFG2362 (gi:123443280) manB - phosphomannomutase [Yersinia enterocolitica 8081] (VF0392)
LA_3801	24216500	3770652..3772484	glucosamine--fructose-6-phosphate aminotransferase	COG0449	M	15599|vfid|35788|vsiid|56625|ssid|glucosamine--fructose-6-phosphate aminotransferase [Bradyrhizobium japonicum USDA 110]
LA_3802	24216501	3772490..3773536	glucose-1-phosphate thymidylyltransferase	COG1208	M,J
LA_3803	24216502	3773553..3775163	acetyl-CoA carboxylase carboxyltransferase component	COG4799	I
LA_3806	294828399	3776603..3777850	ammonium transporter	COG0004	P
LA_3807	24216506	3777889..3778233	nitrogen regulatory protein P-II	COG0347	E
LA_3809	24216508	3778766..3780799	hypothetical protein LA_3809	-
LA_3811	294828400	3781693..3783054	spermidine synthase	COG4262	R
LA_3816	24216515	3784853..3785242	hypothetical protein LA_3816	-
LA_3819	24216518	3786493..3788460	ATP-dependent Zn protease	COG0465	O	15449|vfid|35488|vsiid|56325|ssid|hypothetical protein bll8085 [Bradyrhizobium japonicum USDA 110]
LA_3820	24216519	3788620..3789183	peptidyl-tRNA hydrolase	COG0193	J
LA_3822	24216521	3789886..3790824	ribose-phosphate pyrophosphokinase	COG0462	F,E	17449|vfid|39487|vsiid|60324|ssid|ribose-phosphate pyrophosphokinase [Enterococcus faecalis V583]
LA_3825	294828402	3793081..3793992	transcriptional regulator	COG2378	K
LA_3834	24216533	3804754..3806181	hypothetical protein LA_3834	-
LA_3839	24216538	3810185..3810730	phospholipid binding protein	COG1881	R	16642|vfid|37874|vsiid|58711|ssid|DLP12 prophage; secreted protein, UPF0098 family [Escherichia coli str. K-12 substr. MG1655]
LA_3854	24216553	3825702..3826121	hypothetical protein LA_3854	COG2259	S
LA_3855	294828411	3826194..3827078	pirin	COG1741	R	20590|vfid|45768|vsiid|66605|ssid|putative cytoplasmic protein [Salmonella enterica subsp. enterica serovar Typhimurium str. LT2]
LA_3861	24216560	3830051..3830698	hypothetical protein LA_3861	-
LA_3862	24216561	3830752..3831495	hypothetical protein LA_3862	-
LA_3863	294828413	3831492..3832115	dephospho-CoA kinase	COG0237	H
LA_3868	24216567	3835069..3836130	histidine kinase sensor protein	COG4585	T
LA_3870	24216569	3837724..3839388	hypothetical protein LA_3870	-
LA_3872	24216571	3843765..3844718	periplasmic serine protease	COG0616	O,C	16189|vfid|36968|vsiid|57805|ssid|putative capsid protein of prophage [Escherichia coli CFT073]
LA_3873	24216572	3844725..3845324	hypothetical protein LA_3873	-
LA_3874	24216573	3845321..3846073	acid phosphatase	COG0496	R
LA_3876	24216575	3847014..3847721	TPR-repeat-containing protein	COG4783	R
LA_3877	294828417	3848491..3849093	hypothetical protein LA_3877	-
LA_3879	24216578	3849182..3850096	nucleoside-diphosphate sugar epimerase	COG1090	R
LA_3883	24216582	3857069..3857686	uracil-DNA glycosylase	COG1573	L
LA_3884	24216583	3857700..3858143	anti-sigma factor antagonist	COG1366	T
LA_3885	294828419	3858140..3859291	galactokinase	COG0153	G
LA_3888	24216587	3860707..3862044	glucose-6-phosphate isomerase	COG0166	G
LA_3892	24216591	3864880..3865608	nucleoside-diphosphate-sugar pyrophosphorylase	COG1208	M,J
LA_3893	24216592	3865605..3866600	Ser/Thr protein kinase-like phosphotransferase	COG3178	R
LA_3894	24216593	3866605..3868128	histidine kinase/response regulator hybrid protein	COG0642	T	VFG1213 (gi:15599742) pilS - two-component sensor PilS [Pseudomonas aeruginosa PAO1] (VF0082)
LA_3897	24216596	3871317..3872222	acyltransferase	COG0596	R
LA_3905	24216604	3878888..3880096	pyridoxal phosphate-dependent aminotransferase	COG0399	M	VFG0033 (gi:33591346) bplF - lipopolysaccharide biosynthesis protein [Bordetella pertussis Tohama I] (VF0033)
LA_3907	24216606	3881354..3881755	hypothetical protein LA_3907	-
LA_3909	24216608	3882411..3883925	signal transduction protein	COG2200	T	VFG0584 (gi:16767514) yjcC - putative diguanylate cyclase/phosphodiesterase [Salmonella enterica (serovar typhimurium) LT2]
LA_3910	24216609	3884521..3885393	hypothetical protein LA_3910	-
LA_3911	294828422	3885470..3886030	hypothetical protein LA_3911	COG5394	S
LA_3912	24216611	3886081..3886956	hypothetical protein LA_3912	COG1413	C
LA_3913	24216612	3887604..3888170	hypothetical protein LA_3913	-
LA_3916	294828424	3892271..3893077	hypothetical protein LA_3916	-
LA_3917	24216616	3893350..3893859	hypothetical protein LA_3917	-
LA_3924	24216623	3901525..3902490	NAD(P)H steroid dehydrogenase	COG0451	M,G	3233|vfid|4072|vsiid|4636|ssid|epimerase/dehydratase
LA_3926	24216625	3903454..3906621	cation/multidrug efflux pump	COG0841	V	10583|vfid|17288|vsiid|25444|ssid|SubName: Full=Cation efflux AcrB/AcrD/AcrF family ;
LA_3927	294828425	3907408..3909279	TolC family protein	COG1538	M,U	25322|vfid|60512|vsiid|81379|ssid|TolC protein [Enterobacter aerogenes]
LA_3929	24216628	3911970..3912953	response regulator with GGDEF domain	COG2199	T	7642|vfid|9170|vsiid|11088|ssid|HmsT protein [Yersinia pestis CO92]
LA_3930	24216629	3913172..3914164	UDP-N-acetylenolpyruvoylglucosamine reductase	COG0812	M	7983|vfid|9890|vsiid|12134|ssid|MurB family protein [Enterococcus faecalis V583]
LA_3935	24216634	3915530..3916216	DNA/pantothenate metabolism flavoprotein	COG0452	H
LA_3937	24216636	3916791..3918125	hemolysin-like protein	COG1253	R	2790|vfid|3320|vsiid|3882|ssid|possible hemolysin
LA_3938	24216637	3918345..3920930	hypothetical protein LA_3938	-
LA_3941	294828427	3922870..3923871	phosphoesterase	COG2129	R
LA_3943	24216642	3923874..3924551	hypothetical protein LA_3943	-
LA_3949	24216648	3930860..3931639	UDP-N-acetylglucosamine acyltransferase	COG1043
LA_3957	24216656	3937527..3938648	3-deoxy-D-arabinoheptulosonate-7-phosphate synthase	COG2876	E
LA_3959	24216658	3939504..3939953	2-amino-4-hydroxy-6-hydroxymethyldihydropteridine pyrophosphokinase	COG0801	H	15151|vfid|24349|vsiid|45169|ssid|SubName: Full=2-amino-4-hydroxy-6-hydroxymethyldihydropteridine pyrophosphokinase/dihydropteroate synthase; EC=2.5.1.15; EC=2.7.6.3;
LA_3961	294828432	3941503..3942414	hypothetical protein LA_3961	-
LA_3964	24216663	3944361..3945383	GDP-mannose 4,6-dehydratase	COG1089	M	VFG2225 (gi:17987696) gmd - GDP-mannose 4,6-dehydratase [Brucella melitensis 16M] (VF0367)
LA_3971	24216670	3950994..3952793	potassium uptake transporter	COG0168	P
LA_3972	24216671	3952806..3953516	potassium uptake system, NAD-binding component	COG0569	P
LA_3975	24216674	3956278..3956565	acylphosphatase	COG1254	C
LA_3977	24216676	3956992..3957480	NTP pyrophosphohydrolase	COG0494	L,R	28587|vfid|67453|vsiid|88293|ssid|SubName: Full=Nudix hydrolase; Flags: Fragment;
LA_3980	24216679	3958880..3959668	glycerophosphodiester phosphodiesterase	COG0584	C
LA_3982	24216681	3959803..3960186	hypothetical protein LA_3982	-
LA_3987	294828435	3965948..3966433	hypothetical protein LA_3987	COG2050	Q
LA_3988	294828436	3967392..3968765	potassium/proton antiporter	COG3263	P
LA_3994	24216693	3972094..3973791	Fe-S oxidoreductase	COG1032	C
LA_3997	24216696	3976739..3977818	GTPase	COG1162	R
LA_3998	24216697	3978784..3982191	cholesterol oxidase	COG2303	E
LA_3999	24216698	3982238..3983806	choline dehydrogenase	COG2303	E
LA_4000	294828439	3984127..3984837	hypothetical protein LA_4000	-		19336|vfid|43261|vsiid|64098|ssid|hypothetical protein SF2021 [Shigella flexneri 2a str. 301]
LA_4010	24216709	3997016..3997462	hypothetical protein LA_4010	-
LA_4011	294828442	3997447..3998460	hypothetical protein LA_4011	-
LA_4016	294828443	4001072..4001578	PaaI thioesterase-like protein	COG2050	Q
LA_4025	294828446	4006643..4007437	hypothetical protein LA_4025	-
LA_4027	24216726	4008824..4009408	hypothetical protein LA_4027	COG3125	C
LA_4034	24216733	4013491..4014060	carbonic anhydrase/acetyltransferase	COG0663	R
LA_4035	24216734	4014614..4017040	phenylalanyl-tRNA synthetase subunit beta	COG0072	J
LA_4037	294828448	4019966..4020679	organic radical activating enzyme	COG0602	O
LA_4039	294828449	4021174..4022076	lauroyl/myristoyl acyltransferase	COG1560	M	VFG2025 (gi:15792459) htrB - putative lipid A biosynthesis lauroyl acyltransferase [Campylobacter jejuni NCTC 11168] (VF0326)
LA_4040	24216739	4022952..4023488	inorganic pyrophosphatase	COG0221	C
LA_4041	24216740	4023546..4024877	glycerol-3-phosphate antiporter	COG2271	G	VFG1089 (gi:16802879) hpt - highly similar to hexose phosphate transport protein [Listeria monocytogenes (serovar 1/2a) EGD-e] (VF0264)
LA_4051	24216750	4032830..4034143	hypothetical protein LA_4051	COG1262	S
LA_4052	24216751	4035131..4035931	short-chain dehydrogenase	COG0300	R	VFG0934 (gi:26246575) entA - 2,3-dihydro-2,3-dihydroxybenzoate dehydrogenase [Escherichia coli CFT073] (VF0228)
LA_4053	24216752	4036082..4036573	hypothetical protein LA_4053	-
LA_4055	294828453	4036972..4037883	malate permease	COG0679	R
LA_4058	24216757	4040014..4040571	lysine decarboxylase-like protein	COG1611	R	18760|vfid|42109|vsiid|62946|ssid|hypothetical protein SAG1984 [Streptococcus agalactiae 2603V/R]
LA_4059	294828455	4040726..4041994	hypothetical protein LA_4059	-
LA_4062	24216761	4042707..4043228	hypothetical protein LA_4062	-
LA_4065	24216764	4044570..4045340	two-component response regulator	COG3706	T
LA_4067	24216766	4046106..4047302	isocitrate dehydrogenase	COG0538	C
LA_4068	24216767	4047371..4048024	hypothetical protein LA_4068	-
LA_4082	24216781	4060653..4061141	hypothetical protein LA_4082	-
LA_4083	24216782	4061151..4061486	hypothetical protein LA_4083	-
LA_4085	24216784	4062509..4063531	Zn-dependent alcohol dehydrogenase	COG0604	C,R
LA_4086	24216785	4063528..4063854	ferredoxin	COG3411	C
LA_4087	24216786	4064248..4064742	hypothetical protein LA_4087	-
LA_4092	294828463	4067555..4068895	amidophosphoribosyltransferase	COG0034	F	15599|vfid|35788|vsiid|56625|ssid|glucosamine--fructose-6-phosphate aminotransferase [Bradyrhizobium japonicum USDA 110]
LA_4093	24216792	4070267..4070938	MutT/nudix family protein	COG0494	L,R
LA_4096	24216795	4072667..4072840	hypothetical protein LA_4096	-
LA_4097	24216796	4072837..4073232	hypothetical protein LA_4097	-
LA_4099	24216798	4073794..4074165	hypothetical protein LA_4099	-
LA_4109	24216808	4084130..4085254	hypothetical protein LA_4109	-
LA_4110	24216809	4085251..4085505	hypothetical protein LA_4110	-
LA_4113	294828467	4086841..4087143	hypothetical protein LA_4113	-
LA_4119	24216818	4092929..4094974	NAD dependent DNA ligase	COG0272	L
LA_4120	24216819	4094993..4095964	M23 family metalloendopeptidase	COG0739	M
LA_4121	24216820	4096245..4096604	hypothetical protein LA_4121	-
LA_4123	294828468	4097139..4097684	hypothetical protein LA_4123	COG0188	L
LA_4138	24216837	4114883..4116193	3-hydroxyacyl-CoA dehydrogenase	COG1250	I	16244|vfid|37078|vsiid|57915|ssid|putative 3-hydroxyacyl-CoA dehydrogenase [Escherichia coli CFT073]
LA_4149	294828474	4124837..4125214	thioesterase	COG0824	R
LA_4150	24216849	4125252..4126277	phenylalanyl-tRNA synthetase subunit alpha	COG0016	J
LA_4152	24216851	4127668..4128285	hypothetical protein LA_4152	-
LA_4153	24216852	4128272..4129375	hypothetical protein LA_4153	-
LA_4154	294828475	4129372..4131390	hypothetical protein LA_4154	COG4244	S
LA_4155	24216854	4131387..4132115	ABC transporter permease	COG1668	C,P
LA_4159	24216858	4134365..4135522	fatty acid synthase subunit beta	COG0331	I
LA_4168	24216867	4145769..4146182	nucleoside diphosphate kinase	COG0105	F
LA_4170	294828480	4146657..4146839	hypothetical protein LA_4170	-
LA_4171	24216870	4147754..4149220	isocitrate dehydrogenase	COG0473	E
LA_4173	294828482	4150393..4150782	receiver protein of a two-component response regulator	COG2197	T,K
LA_4176	294828484	4152842..4153075	hypothetical protein LA_4176	-
LA_4179	24216878	4155936..4156175	hypothetical protein LA_4179	-
LA_4188	24216887	4163345..4164205	hypothetical protein LA_4188	COG2833	S
LA_4189	24216888	4164207..4164794	anti-sigma regulatory factor	COG2172	T
LA_4190	24216889	4164867..4166432	glutamyl-tRNA synthetase	COG0008	J	18505|vfid|41599|vsiid|62436|ssid|glutamyl-tRNA synthetase [Streptococcus agalactiae 2603V/R]
LA_4191	294828488	4166429..4167235	hypothetical protein LA_4191	-
LA_4193	24216892	4167547..4168935	DNA gyrase subunit A	COG0188	L
LA_4194	24216893	4168932..4171067	DNA gyrase subunit B	COG0187	L
LA_4200	24216899	4174668..4176011	L-amino acid oxidase	COG1231	E	4612|vfid|13741|vsiid|18159|ssid|RecName: Full=L-amino-acid oxidase; Short=LAAO; Short=LAO; Short=M-LAO; EC=1.4.3.2; Flags: Precursor;
LA_4204	24216903	4178489..4179523	nicotinate-nucleotide--dimethylbenzimidazole phosphoribosyltransferase	COG2038	H
LA_4208	24216907	4182523..4184358	hypothetical protein LA_4208	-
LA_4213	294828492	4191838..4192758	M23 family metalloendopeptidase	COG0739	M
LA_4214	24216912	4190864..4191775	amino terminal protease	COG1266	R
LA_4215	24216914	4192751..4193827	strictosidine synthase	COG3386	G
LA_4216	294828493	4193837..4195522	sulfite reductase subunit beta	COG0155	P
LA_4217	24216916	4195559..4196167	siroheme synthase	COG1648	H
LA_4220	24216919	4198250..4199167	sulfate adenylyltransferase subunit 2	COG0175	E,H
LA_4221	24216920	4199164..4199904	phosphoadenosine phosphosulfate reductase	COG0175	E,H
LA_4228	24216927	4207369..4208379	ABC transporter permease	COG4174	R	18828|vfid|42245|vsiid|63082|ssid|oligopeptide ABC transporter, permease protein [Streptococcus agalactiae NEM316]
LA_4229	294828496	4208376..4209419	dipeptide ABC transporter permease	COG4239	R	15628|vfid|35846|vsiid|56683|ssid|ABC transporter permease protein [Bradyrhizobium japonicum USDA 110]
LA_4232	24216931	4211346..4213427	hypothetical protein LA_4232	COG2982	M
LA_4237	24216936	4216702..4216938	hypothetical protein LA_4237	-
LA_4237a	294828497	4217117..4217323	hypothetical protein LA_4237a	-
LA_4242	294828498	4219737..4220738	ketol-acid reductoisomerase	COG0059	E,H
LA_4254	24216953	4236267..4238252	acetyl-CoA synthetase	COG0365	I	VFG0932 (gi:26246573) entE - Enterobactin synthetase component E [Escherichia coli CFT073] (VF0228)
LA_4255	24216954	4238331..4238882	GTP cyclohydrolase I	COG0302	H
LA_4262	24216961	4244152..4244556	hypothetical protein LA_4262	-
LA_4264	24216963	4245829..4248258	glycerol-3-phosphate dehydrogenase	COG0240	C
LA_4266	24216965	4249297..4250460	phosphoribosylglycinamide formyltransferase 2	COG0027	F
LA_4272	24216971	4255451..4257403	hypothetical protein LA_4272	-
LA_4273	24216972	4257422..4259143	formate hydrogenase subunit B	COG0651	C,P
LA_4275	24216974	4260016..4260636	formate hydrogenase subunit E	COG4237	C
LA_4276	24216975	4260633..4261841	formate hydrogenase subunit F	COG0651	C,P
LA_4277	24216976	4261842..4263242	metal (Ni/Fe) hydrogenase large subunit	COG3261	C
LA_4278	24216977	4263239..4264060	metal (Ni/Fe) hydrogenase small subunit	COG3260	C
LA_4286	24216985	4269684..4270574	hypothetical protein LA_4286	COG3001	S	7621|vfid|9128|vsiid|11046|ssid|hypothetical protein y1892 [Yersinia pestis KIM]
LA_4292	294828505	4275627..4276199	hypothetical protein LA_4292	-
LA_4293	24216992	4276678..4277352	hypothetical protein LA_4293	-
LA_4294	294828506	4277400..4277942	phosphohistidine phosphatase SixA	COG2062	T
LA_4297	24216996	4280563..4280748	Fe-S protein	COG3313	R
LA_4298	24216997	4281276..4281722	MarR family transcriptional regulator	COG1846	K
LA_4301	24217000	4283670..4285466	sodium/hydrogen antiporter	COG0475	P	24650|vfid|59220|vsiid|80087|ssid|COG4651: Kef-type K+ transport system, predicted NAD-binding component [Yersinia mollaretii ATCC 43969]
LA_4307	24217006	4288554..4289006	flagellar assembly protein FliW	COG1699	S
LA_4308	294828508	4289048..4290313	flagellar hook-associated protein FlgL	COG1344	N	VFG1245 (gi:15596284) flgL - flagellar hook-associated protein type 3 FlgL [Pseudomonas aeruginosa PAO1] (VF0273)
LA_4309	24217008	4290354..4292264	flagellar hook-associated protein FlgK	COG1256	N	VFG1244 (gi:15596283) flgK - flagellar hook-associated protein 1 FlgK [Pseudomonas aeruginosa PAO1] (VF0273)
LA_4310	24217009	4292297..4292824	hypothetical protein LA_4310	-
LA_4314a	294828511	4299029..4299358	hypothetical protein LA_4314a	-
LA_4318	294828512	4299702..4300070	hypothetical protein LA_4318	-
LA_4319	24217018	4300079..4300666	hypothetical protein LA_4319	-
LA_4320	24217019	4300685..4301071	hypothetical protein LA_4320	COG2363	S
LA_4322	294828513	4301399..4302943	carboxypeptidase I	COG2317	E
LA_4329	24217028	4309723..4309938	transcriptional coactivator-like protein	-
LA_4332	24217031	4312634..4312981	hypothetical protein LA_4332	COG0718	S
LA_4333	24217032	4312962..4313567	recombination protein RecR	COG0353	L
LA_4335	24217034	4313957..4315531	hypothetical protein LA_4335	-
LA_4337	24217036	4316447..4317733	OmpA family protein	COG2885	M	VFG1388 (gi:15608039) ompA - ompA [Mycobacterium tuberculosis H37Rv]
LA_4339	24217038	4318836..4320089	seryl-tRNA synthetase	COG0172	J	20578|vfid|45744|vsiid|66581|ssid|seryl-tRNA synthetase [Salmonella enterica subsp. enterica serovar Typhimurium str. LT2]
LA_4340	24217039	4320082..4320891	Mg-dependent DNase	COG0084	L	3471|vfid|4548|vsiid|5112|ssid|Dnase
LA_4343	24217042	4322375..4322872	hypothetical protein LA_4343	COG1728	S
LB_001	24217062	15..2531	hypothetical protein LB_001	-
LB_005	24217066	4066..4890	hypothetical protein LB_005	COG2107	R
LB_008	294653593	5251..6111	hypothetical protein LB_008	COG0561	R
LB_010	24217071	6409..7278	glutamyl-tRNA reductase	COG0373	H
LB_014	24217075	11141..12058	two-component hybrid sensor and regulator	COG0642	T
LB_016	294653591	12737..13759	uroporphyrinogen decarboxylase	COG0407	H
LB_017	24217078	13666..15105	coproporphyrinogen III oxidase	COG0635	H	VFG0919 (gi:26250136) chuW - Putative oxygen independent coproporphyrinogen III oxidase [Escherichia coli CFT073] (VF0227)
LB_018	24217079	15185..16168	hypothetical protein LB_018	-
LB_024	24217085	20175..20747	ferrochelatase	COG0276	H
LB_025	24217086	21007..22149	hypothetical protein LB_025	-
LB_027	24217088	23221..23928	ParB protein	COG1475	K
LB_028	24217089	24028..24630	reductase	COG0431	R
LB_041	294653586	31703..32506	3-oxoacyl-ACP reductase	COG1028	Q,R	VFG0700 (gi:30962648) bsc1 - bifunctional; ribulose 5-phosphate reductase; CDP-ribitol pyrophosphorylase [Haemophilus influenzae 1007] (VF0043)
LB_042	24217103	32516..32938	hypothetical protein LB_042	COG3832	S
LB_043	24217104	33000..33371	hypothetical protein LB_043	-
LB_044	24217105	33697..34767	hypothetical protein LB_044	-
LB_047	294653584	36007..37326	hypothetical protein LB_047	COG2849	S
LB_050	24217111	40098..40712	hypothetical protein LB_050	-
LB_051	294653582	40863..41846	magnesium chelatase, putative	COG0714	R
LB_052	24217113	41853..42683	hypothetical protein LB_052	COG1721	R
LB_053	24217114	42680..43549	hypothetical protein LB_053	-
LB_055	294653580	44568..45524	von Willebrand factor type A domain-containing protein	COG1240	H
LB_056	294653579	45521..46210	hypothetical protein LB_056	COG5010	U
LB_057	24217118	46207..47850	BatD protein	-
LB_058	24217119	47847..49670	heat shock protein 90	COG0326	O	26382|vfid|62721|vsiid|83589|ssid|Hsp90 [Cryptosporidium parvum Iowa II]
LB_059	24217120	49688..50257	hypothetical protein LB_059	-
LB_060	24217121	50238..50729	hypothetical protein LB_060	-
LB_062	24217123	52565..52909	anti-anti-sigma factor	COG1366	T
LB_068	24217129	55772..56593	fatty acid desaturase	COG1398	I
LB_070	24217131	59172..59822	hypothetical protein LB_070	COG2085	R
LB_073	294653574	61981..62931	lysine arginine ornithine transport system kinase	COG1703	E
LB_075	24217137	65076..66413	hypothetical protein LB_075	-
LB_077	24217138	67553..68245	hypothetical protein LB_077	-
LB_079	24217140	70067..70345	phosphoribosyl-ATP pyrophosphohydrolase	COG0140	E
LB_083	24217144	74006..74239	acyl carrier protein	COG0236	I,Q
LB_084	24217145	74293..75036	ribonuclease III	COG0571	K
LB_086	24217147	75995..77080	3-dehydroquinate synthase	COG0337	E
LB_087	24217148	77080..77961	hypothetical protein LB_087	COG0668	M
LB_089	24217150	79179..80735	hypothetical protein LB_089	COG2509	R
LB_091	24217152	81632..81871	hypothetical protein LB_091	-
LB_094	24217155	84491..87430	adenylate cyclase	COG2114	T
LB_099	24217160	90403..90918	hypothetical protein LB_099	-
LB_105	294653571	94627..95610	arsR family transcriptional regulator	COG2226	H
LB_106	24217167	95612..96922	S-adenosyl-L-homocysteine hydrolase	COG0499	H
LB_107	24217168	96995..97294	ferredoxin	COG4231	C
LB_109	24217170	101193..101531	hypothetical protein LB_109	-
LB_110	24217171	101979..102911	outermembrane protein	-
LB_111	24217172	103023..104318	diphosphate--fructose-6-phosphate 1-phosphotransferase	COG0205	G
LB_113	294653570	107314..108132	3-oxoacyl-ACP reductase	COG1028	Q,R	VFG0934 (gi:26246575) entA - 2,3-dihydro-2,3-dihydroxybenzoate dehydrogenase [Escherichia coli CFT073] (VF0228)
LB_114	24217174	106440..107324	acetylglutamate kinase	COG0548	E
LB_116	24217177	109072..110814	hypothetical protein LB_116	COG3975	R
LB_119	294653568	114780..115148	hypothetical protein LB_119	-
LB_120	24217181	115195..116292	hypothetical protein LB_120	-
LB_123	24217184	118185..118724	shikimic acid kinase I	COG0703	E
LB_126	24217187	120256..121482	pheromone shutdown protein	COG1916	S
LB_127	24217188	121806..122369	hypothetical protein LB_127	-
LB_130	24217191	123147..124292	araC family transcriptional regulator	COG2207	K
LB_167	24217229	163043..165166	hypothetical protein LB_167	-
LB_169	24217230	165172..165744	hypothetical protein LB_169	-
LB_170	24217231	165786..167675	capsular polysaccharide biosynthesis protein	COG1086	M,G	VFG1300 (gi:21281856) cap8D - capsular polysaccharide synthesis enzyme Cap8D [Staphylococcus aureus MW2] (VF0003)
LB_172	294653557	168162..169745	hypothetical protein LB_172	COG2252	R
LB_174	24217235	170187..171074	heat shock protein HtpX	COG0501	O
LB_177	24217238	172167..173681	serine protease	COG0265	O	3252|vfid|4110|vsiid|4674|ssid|subfamily S1C unassigned peptidase, has signal peptide
LB_181	24217242	176651..177883	hypothetical protein LB_181	-
LB_182	24217243	177880..179457	hypothetical protein LB_182	-
LB_191	24217252	184997..187129	TonB-dependent hemin-binding protein	COG4206	H	VFG1731 (gi:26249445) c3610 - Putative receptor [Escherichia coli CFT073]
LB_192	294653556	187108..187809	hypothetical protein LB_192	-
LB_194	24217255	187834..188412	hypothetical protein LB_194	-
LB_197	24217258	189622..190395	hypothetical protein LB_197	-
LB_198	294653554	190813..191064	hypothetical protein LB_198	COG0718	S
LB_204	24217265	197203..198345	mannosyltransferase A	COG0438	M	VFG2224 (gi:17987687) wbkA - mannosyltransferase [Brucella melitensis 16M] (VF0367)
LB_205	294653553	198350..198922	hypothetical protein LB_205	-
LB_208	24217269	200812..202224	alginate o-acetyltransferase	COG1696	M	VFG0130 (gi:15598744) algI - alginate o-acetyltransferase AlgI [Pseudomonas aeruginosa PAO1] (VF0091)
LB_209	24217270	202239..203399	hypothetical protein LB_209	-
LB_212	24217273	205867..206211	hypothetical protein LB_212	COG1694	R
LB_214	24217275	207377..207904	MotA/ExbB proton channel family protein	COG0811	U
LB_215	24217276	208519..209268	ubiquinone/menaquinone biosynthesis methlytransferase	COG2226	H
LB_217	294653551	209408..211504	hypothetical protein LB_217	-
LB_218	24217279	211549..212940	hypothetical protein LB_218	-
LB_222	24217283	216334..216786	hypothetical protein LB_222	COG1734	T
LB_232	24217293	228473..228892	hypothetical protein LB_232	-
LB_241	294653541	236631..239156	histidine kinase sensor protein	COG0642	T	VFG1747 (gi:16120593) YPO0256 - two-component sensor/regulator [Yersinia pestis CO92]
LB_242	24217303	239631..240332	hypothetical protein LB_242	COG4254	S
LB_243	24217304	240375..240782	hypothetical protein LB_243	-
LB_244	24217305	241065..242069	hypothetical protein LB_244	-
LB_245a	294653595	244734..245105	hypothetical protein LB_245a	-
LB_257	294653540	254260..254718	hypothetical protein LB_257	-
LB_258	24217319	254731..257130	cysteine protease	COG4870	O
LB_261	24217322	257791..259143	hypothetical protein LB_261	COG2200	T
LB_262	294653539	259249..260622	UDP-glucose pyrophosphorylase	COG4284	G
LB_263	294653538	260655..261062	hypothetical protein LB_263	-
LB_264	24217325	261114..262031	hypothetical protein LB_264	-
LB_267	24217328	266341..267492	aminotransferase	COG0520	E	18535|vfid|41659|vsiid|62496|ssid|selenocysteine lyase [Streptococcus agalactiae 2603V/R]
LB_268	24217329	267503..268372	hypothetical protein LB_268	COG1633	S
LB_269	24217330	268435..269061	hypothetical protein LB_269	COG3714	S
LB_272	24217333	269490..270128	hypothetical protein LB_272	COG0861	P	17273|vfid|39135|vsiid|59972|ssid|TerC [Escherichia coli O157:H7 str. Sakai]
LB_273	24217334	270220..272100	methylmalonyl-CoA mutase	COG1884	I	19089|vfid|42767|vsiid|63604|ssid|methylmalonyll-CoA mutase [Streptomyces coelicolor A3 2 ]
LB_274	24217335	272097..274295	methylmalonyl-CoA mutase	COG1884	I	19089|vfid|42767|vsiid|63604|ssid|methylmalonyll-CoA mutase [Streptomyces coelicolor A3 2 ]
LB_275	24217336	274308..275363	arginine/ornithine transport system ATPase	COG1703	E
LB_276	24217337	276454..276831	hypothetical protein LB_276	-
LB_277	24217338	276988..277677	hypothetical protein LB_277	-
LB_278	24217339	277679..278128	hypothetical protein LB_278	-
LB_279	294653535	278158..280797	hypothetical protein LB_279	-
LB_280	294653534	280797..281312	hypothetical protein LB_280	-
LB_281	24217342	281391..282005	transport protein ExbB	COG0811	U	2760|vfid|3260|vsiid|3822|ssid|energy providing
LB_282	24217343	282095..282499	transport protein ExbD	COG0848	U
LB_289	24217350	288435..288866	hypothetical protein LB_289	-
LB_292	24217353	292352..293101	sugar aldolase	COG0235	G
LB_294	24217355	293659..294375	elongation factor P	COG0231	J
LB_297	24217358	297448..298347	phosphate-binding protein PstS	COG0226	P	19073|vfid|42735|vsiid|63572|ssid|ABC transporter binding lipoprotein [Streptomyces coelicolor A3 2 ]
LB_299	294653530	299629..300132	hypothetical protein LB_299	-
LB_300	294653529	300187..300393	hypothetical protein LB_300	-
LB_307	24217368	304364..304822	hypothetical protein LB_307	COG1238	S
LB_311	294653524	307838..308680	spermidine synthase	COG0421	E
LB_312	24217373	308690..309556	hypothetical protein LB_312	COG1586	E
LB_312a	294653596	309656..310033	S-adenosylmethionine decarboxylase	COG1586	E
LB_317	24217378	311081..312250	alanine racemase	COG0787	M	12467|vfid|19173|vsiid|37710|ssid|RecName: Full=Alanine racemase; EC=5.1.1.1;
LB_318	24217379	312301..313446	hypothetical protein LB_318	-
LB_319	24217380	313467..314378	hypothetical protein LB_319	-
LB_320	24217381	314375..315166	hypothetical protein LB_320	-
LB_322	24217383	316782..319097	two-component hybrid sensor and regulator	COG0642	T	VFG1888 (gi:52842130) letS - sensory box histidine kinase/response regulator [Legionella pneumophila Philadelphia 1] (VF0262)
LB_323	24217384	319153..319770	lytic transglycosylase	COG0741	M	18206|vfid|41001|vsiid|61838|ssid|phage internal core protein [Pseudomonas putida KT2440]
LB_325	24217386	320149..320877	TetR family transcriptional regulator	COG1309	K
LB_328	24217389	324064..325215	outer membrane protein OmpA	COG2885	M	10054|vfid|20090|vsiid|39024|ssid|SubName: Full=Outer membrane protein OmpA; SubName: Full=Putative outer membrane porin;
LB_329	24217390	325391..326407	lysyl-tRNA synthetase	COG2269	J	VFG1668 (gi:28316248) orf45 - putative lysil-tRNA synthetase LysU [Escherichia coli 536]
LB_330	24217392	326611..326940	hypothetical protein LB_330	-
LB_333	294653520	327884..328609	two-component response regulator	COG0745	T,K	VFG1563 (gi:23954247) orf29 - hypothetical protein [Escherichia coli 536]
LB_335	294653519	329839..330132	pterin-4-alpha-carbinolamine dehydratase	COG2154	H
LB_340	294653518	332603..333016	hypothetical protein LB_340	-
LB_340a	294653598	333256..333534	hypothetical protein LB_340a	-
LB_342	24217403	333931..334200	hypothetical protein LB_342	-
LB_354	24217415	342370..344331	hypothetical protein LB_354	-
LB_355	24217416	344344..345393	aspartate-semialdehyde dehydrogenase	COG0136	E
LB_358	24217419	347587..349152	hypothetical protein LB_358	-
LB_361	294653515	352294..352674	hypothetical protein LB_361	-
LB_366	24217427	357143..357988	ParB family protein	COG1475	K
Note.*COG description: A, RNA processing and modification;C, Energy production and conversion;D, Cell cycle control, cell division, chromosome partitioning;E, Amino acid transport and metabolism; F, Nucleotide transport and metabolism;G, Carbohydrate transport and metabolism;H, Coenzyme transport and metabolism;I, Lipid transport and metabolism;J, Translation, ribosomal structure and biogenesis; …
