# Supplementary material for: Whole genome sequencing revealed host adaptation-focused genomic plasticity of pathogenic Leptospira
Source: Sci Rep. 2016 Feb 2;6:20020. doi: 10.1038/srep20020 (PMC4735792; doi:10.1038/srep20020)
Supplement: Supplementary dataset S5 [file srep20020-s6.xls]

## Sheet: Sheet1
Supplementary dataset S5. Pathway enrichme analysis of virulence genes in core genome
Pathway	in Core	in Pan	Core	Pan	P value	FDR
Pyruvate metabolism [PATH:ko00620]	17	20	413	725	0.0014301	0.00809027
Carbon fixation pathways in prokaryotes [PATH:ko00720]	15	18	413	725	0.00371595	0.0204378
Bacterial chemotaxis [PATH:ko02030]	12	14	413	725	0.00410153	0.0219487
Fructose and mannose metabolism [PATH:ko00051]	9	9	413	725	0	0
Glutathione metabolism [PATH:ko00480]	8	9	413	725	0.0060819	0.0316899
D-Glutamine and D-glutamate metabolism [PATH:ko00471]	3	3	413	725	0	0
Phosphatidylinositol signaling system [PATH:ko04070]	3	3	413	725	0	0
Tuberculosis [PATH:ko05152]	3	3	413	725	0	0
Ascorbate and aldarate metabolism [PATH:ko00053]	2	2	413	725	0	0
D-Alanine metabolism [PATH:ko00473]	2	2	413	725	0	0
Isoquinoline alkaloid biosynthesis [PATH:ko00950]	2	2	413	725	0	0
Penicillin and cephalosporin biosynthesis [PATH:ko00311]	2	2	413	725	0	0
Phosphotransferase system (PTS) [PATH:ko02060]	2	2	413	725	0	0
Protein processing in endoplasmic reticulum [PATH:ko04141]	2	2	413	725	0	0
Synthesis and degradation of ketone bodies [PATH:ko00072]	2	2	413	725	0	0
Tetracycline biosynthesis [PATH:ko00253]	2	2	413	725	0	0
Amyotrophic lateral sclerosis (ALS) [PATH:ko05014]	1	1	413	725	0	0
Antigen processing and presentation [PATH:ko04612]	1	1	413	725	0	0
Basal transcription factors [PATH:ko03022]	1	1	413	725	0	0
beta-Lactam resistance [PATH:ko00312]	1	1	413	725	0	0
Biosynthesis of ansamycins [PATH:ko01051]	1	1	413	725	0	0
Biosynthesis of vancomycin group antibiotics [PATH:ko01055]	1	1	413	725	0	0
Butirosin and neomycin biosynthesis [PATH:ko00524]	1	1	413	725	0	0
Cell cycle [PATH:ko04110]	1	1	413	725	0	0
Endocytosis [PATH:ko04144]	1	1	413	725	0	0
Fc gamma R-mediated phagocytosis [PATH:ko04666]	1	1	413	725	0	0
NOD-like receptor signaling pathway [PATH:ko04621]	1	1	413	725	0	0
Other types of O-glycan biosynthesis [PATH:ko00514]	1	1	413	725	0	0
Primary immunodeficiency [PATH:ko05340]	1	1	413	725	0	0
Prostate cancer [PATH:ko05215]	1	1	413	725	0	0
Renal cell carcinoma [PATH:ko05211]	1	1	413	725	0	0
Renin-angiotensin system [PATH:ko04614]	1	1	413	725	0	0
Taurine and hypotaurine metabolism [PATH:ko00430]	1	1	413	725	0	0
Type I diabetes mellitus [PATH:ko04940]	1	1	413	725	0	0
Type II diabetes mellitus [PATH:ko04930]	1	1	413	725	0	0
Zeatin biosynthesis [PATH:ko00908]	1	1	413	725	0	0
Galactose metabolism [PATH:ko00052]	7	8	413	725	0.0107672	0.0517172
Nucleotide excision repair [PATH:ko03420]	7	8	413	725	0.0107672	0.0517172
Phenylalanine, tyrosine and tryptophan biosynthesis [PATH:ko00400]	15	19	413	725	0.0112022	0.0517172
RNA degradation [PATH:ko03018]	10	12	413	725	0.0112315	0.0517172
Ubiquinone and other terpenoid-quinone biosynthesis [PATH:ko00130]	7	8	413	725	0.0107672	0.0517172
Glycolysis / Gluconeogenesis [PATH:ko00010]	16	21	413	725	0.0182666	0.0809879
Propanoate metabolism [PATH:ko00640]	9	11	413	725	0.0184063	0.0809879
Citrate cycle (TCA cycle) [PATH:ko00020]	13	17	413	725	0.0255968	0.110177
Sulfur metabolism [PATH:ko00920]	8	10	413	725	0.0299338	0.126104
Fatty acid biosynthesis [PATH:ko00061]	5	6	413	725	0.0336385	0.130597
Pentose and glucuronate interconversions [PATH:ko00040]	5	6	413	725	0.0336385	0.130597
Peroxisome [PATH:ko04146]	5	6	413	725	0.0336385	0.130597
Riboflavin metabolism [PATH:ko00740]	5	6	413	725	0.0336385	0.130597
Valine, leucine and isoleucine degradation [PATH:ko00280]	9	12	413	725	0.0542805	0.206683
Biotin metabolism [PATH:ko00780]	4	5	413	725	0.0593621	0.221768
Starch and sucrose metabolism [PATH:ko00500]	6	8	413	725	0.0769618	0.282193
Cell cycle - Caulobacter [PATH:ko04112]	8	11	413	725	0.0818076	0.289248
Lipopolysaccharide biosynthesis [PATH:ko00540]	10	14	413	725	0.0814708	0.289248
Inositol phosphate metabolism [PATH:ko00562]	3	4	413	725	0.104646	0.357238
Plant-pathogen interaction [PATH:ko04626]	3	4	413	725	0.104646	0.357238
Aminoacyl-tRNA biosynthesis [PATH:ko00970]	16	24	413	725	0.116796	0.388059
One carbon pool by folate [PATH:ko00670]	7	10	413	725	0.121513	0.388059
Photosynthesis [PATH:ko00195]	5	7	413	725	0.12122	0.388059
Protein export [PATH:ko03060]	5	7	413	725	0.12122	0.388059
Oxidative phosphorylation [PATH:ko00190]	20	31	413	725	0.145871	0.458451
Butanoate metabolism [PATH:ko00650]	8	12	413	725	0.164389	0.488243
Cyanoamino acid metabolism [PATH:ko00460]	2	3	413	725	0.184278	0.488243
Glycine, serine and threonine metabolism [PATH:ko00260]	11	17	413	725	0.184941	0.488243
Glyoxylate and dicarboxylate metabolism [PATH:ko00630]	6	9	413	725	0.177454	0.488243
Histidine metabolism [PATH:ko00340]	8	12	413	725	0.164389	0.488243
Insulin signaling pathway [PATH:ko04910]	2	3	413	725	0.184278	0.488243
Lipoic acid metabolism [PATH:ko00785]	2	3	413	725	0.184278	0.488243
Lysine biosynthesis [PATH:ko00300]	8	12	413	725	0.164389	0.488243
Meiosis - yeast [PATH:ko04113]	2	3	413	725	0.184278	0.488243
Novobiocin biosynthesis [PATH:ko00401]	2	3	413	725	0.184278	0.488243
Progesterone-mediated oocyte maturation [PATH:ko04914]	2	3	413	725	0.184278	0.488243
RNA polymerase [PATH:ko03020]	2	3	413	725	0.184278	0.488243
beta-Alanine metabolism [PATH:ko00410]	4	6	413	725	0.18798	0.489737
Flagellar assembly [PATH:ko02040]	14	22	413	725	0.195782	0.50344
Ribosome [PATH:ko03010]	26	42	413	725	0.204977	0.520327
Bacterial secretion system [PATH:ko03070]	7	11	413	725	0.227396	0.562805
Terpenoid backbone biosynthesis [PATH:ko00900]	7	11	413	725	0.227396	0.562805
Adipocytokine signaling pathway [PATH:ko04920]	1	2	413	725	0.324168	0.605522
Apoptosis [PATH:ko04210]	1	2	413	725	0.324168	0.605522
Arachidonic acid metabolism [PATH:ko00590]	1	2	413	725	0.324168	0.605522
Arginine and proline metabolism [PATH:ko00330]	12	20	413	725	0.309402	0.605522
Biosynthesis of unsaturated fatty acids [PATH:ko01040]	3	5	413	725	0.28578	0.605522
Bisphenol degradation [PATH:ko00363]	1	2	413	725	0.324168	0.605522
Dioxin degradation [PATH:ko00621]	1	2	413	725	0.324168	0.605522
Dopaminergic synapse [PATH:ko04728]	1	2	413	725	0.324168	0.605522
Ether lipid metabolism [PATH:ko00565]	1	2	413	725	0.324168	0.605522
Gap junction [PATH:ko04540]	1	2	413	725	0.324168	0.605522
Lysine degradation [PATH:ko00310]	3	5	413	725	0.28578	0.605522
Nicotinate and nicotinamide metabolism [PATH:ko00760]	5	8	413	725	0.253996	0.605522
Oocyte meiosis [PATH:ko04114]	1	2	413	725	0.324168	0.605522
Pancreatic secretion [PATH:ko04972]	1	2	413	725	0.324168	0.605522
Pentose phosphate pathway [PATH:ko00030]	8	13	413	725	0.271757	0.605522
Peptidoglycan biosynthesis [PATH:ko00550]	9	15	413	725	0.311406	0.605522
PPAR signaling pathway [PATH:ko03320]	3	5	413	725	0.28578	0.605522
Protein digestion and absorption [PATH:ko04974]	1	2	413	725	0.324168	0.605522
Retrograde endocannabinoid signaling [PATH:ko04723]	1	2	413	725	0.324168	0.605522
Ribosome biogenesis in eukaryotes [PATH:ko03008]	1	2	413	725	0.324168	0.605522
Salivary secretion [PATH:ko04970]	1	2	413	725	0.324168	0.605522
Serotonergic synapse [PATH:ko04726]	1	2	413	725	0.324168	0.605522
Sulfur relay system [PATH:ko04122]	3	5	413	725	0.28578	0.605522
Toluene degradation [PATH:ko00623]	1	2	413	725	0.324168	0.605522
Ubiquitin mediated proteolysis [PATH:ko04120]	1	2	413	725	0.324168	0.605522
Vibrio cholerae pathogenic cycle [PATH:ko05111]	1	2	413	725	0.324168	0.605522
Glycerophospholipid metabolism [PATH:ko00564]	7	12	413	725	0.353409	0.633027
Selenocompound metabolism [PATH:ko00450]	4	7	413	725	0.354879	0.633027
Streptomycin biosynthesis [PATH:ko00521]	4	7	413	725	0.354879	0.633027
Thiamine metabolism [PATH:ko00730]	4	7	413	725	0.354879	0.633027
Tryptophan metabolism [PATH:ko00380]	4	7	413	725	0.354879	0.633027
ABC transporters [PATH:ko02010]	8	14	413	725	0.392515	0.693911
Alanine, aspartate and glutamate metabolism [PATH:ko00250]	9	16	413	725	0.426787	0.70057
Amino sugar and nucleotide sugar metabolism [PATH:ko00520]	17	30	413	725	0.441893	0.70057
Amoebiasis [PATH:ko05146]	0	1	413	725	0.569655	0.70057
Basal cell carcinoma [PATH:ko05217]	0	1	413	725	0.569655	0.70057
Benzoate degradation [PATH:ko00362]	2	4	413	725	0.423177	0.70057
Bile secretion [PATH:ko04976]	0	1	413	725	0.569655	0.70057
Bladder cancer [PATH:ko05219]	0	1	413	725	0.569655	0.70057
C5-Branched dibasic acid metabolism [PATH:ko00660]	3	6	413	725	0.481379	0.70057
Calcium signaling pathway [PATH:ko04020]	0	1	413	725	0.569655	0.70057
Chemokine signaling pathway [PATH:ko04062]	0	1	413	725	0.569655	0.70057
Chlorocyclohexane and chlorobenzene degradation [PATH:ko00361]	0	1	413	725	0.569655	0.70057
Cysteine and methionine metabolism [PATH:ko00270]	12	22	413	725	0.509514	0.70057
DNA replication [PATH:ko03030]	6	11	413	725	0.449005	0.70057
Endocrine and other factor-regulated calcium reabsorption [PATH:ko04961]	0	1	413	725	0.569655	0.70057
Ethylbenzene degradation [PATH:ko00642]	0	1	413	725	0.569655	0.70057
Fatty acid elongation [PATH:ko00062]	0	1	413	725	0.569655	0.70057
Gastric acid secretion [PATH:ko04971]	0	1	413	725	0.569655	0.70057
Glycerolipid metabolism [PATH:ko00561]	5	9	413	725	0.407079	0.70057
Glycosaminoglycan degradation [PATH:ko00531]	0	1	413	725	0.569655	0.70057
Glycosphingolipid biosynthesis - lacto and neolacto series [PATH:ko00601]	0	1	413	725	0.569655	0.70057
GnRH signaling pathway [PATH:ko04912]	0	1	413	725	0.569655	0.70057
Hematopoietic cell lineage [PATH:ko04640]	0	1	413	725	0.569655	0.70057
Homologous recombination [PATH:ko03440]	10	19	413	725	0.564161	0.70057
Influenza A [PATH:ko05164]	0	1	413	725	0.569655	0.70057
Legionellosis [PATH:ko05134]	2	4	413	725	0.423177	0.70057
MAPK signaling pathway - yeast [PATH:ko04011]	0	1	413	725	0.569655	0.70057
Melanogenesis [PATH:ko04916]	0	1	413	725	0.569655	0.70057
Methane metabolism [PATH:ko00680]	9	17	413	725	0.54061	0.70057
Mineral absorption [PATH:ko04978]	0	1	413	725	0.569655	0.70057
mRNA surveillance pathway [PATH:ko03015]	0	1	413	725	0.569655	0.70057
N-Glycan biosynthesis [PATH:ko00510]	0	1	413	725	0.569655	0.70057
Nitrotoluene degradation [PATH:ko00633]	0	1	413	725	0.569655	0.70057
Pathways in cancer [PATH:ko05200]	2	4	413	725	0.423177	0.70057
Phenylalanine metabolism [PATH:ko00360]	3	6	413	725	0.481379	0.70057
Phototransduction [PATH:ko04744]	0	1	413	725	0.569655	0.70057
Plant hormone signal transduction [PATH:ko04075]	0	1	413	725	0.569655	0.70057
Polyketide sugar unit biosynthesis [PATH:ko00523]	2	4	413	725	0.423177	0.70057
Prion diseases [PATH:ko05020]	0	1	413	725	0.569655	0.70057
Salmonella infection [PATH:ko05132]	0	1	413	725	0.569655	0.70057
Small cell lung cancer [PATH:ko05222]	0	1	413	725	0.569655	0.70057
Steroid biosynthesis [PATH:ko00100]	2	4	413	725	0.423177	0.70057
Styrene degradation [PATH:ko00643]	0	1	413	725	0.569655	0.70057
Taste transduction [PATH:ko04742]	0	1	413	725	0.569655	0.70057
Vascular smooth muscle contraction [PATH:ko04270]	0	1	413	725	0.569655	0.70057
Vasopressin-regulated water reabsorption [PATH:ko04962]	0	1	413	725	0.569655	0.70057
Vibrio cholerae infection [PATH:ko05110]	0	1	413	725	0.569655	0.70057
Vitamin B6 metabolism [PATH:ko00750]	3	6	413	725	0.481379	0.70057
Wnt signaling pathway [PATH:ko04310]	0	1	413	725	0.569655	0.70057
Xylene degradation [PATH:ko00622]	0	1	413	725	0.569655	0.70057
Geraniol degradation [PATH:ko00281]	1	3	413	725	0.603949	0.711773
Lysosome [PATH:ko04142]	1	3	413	725	0.603949	0.711773
Metabolism of xenobiotics by cytochrome P450 [PATH:ko00980]	1	3	413	725	0.603949	0.711773
Pantothenate and CoA biosynthesis [PATH:ko00770]	7	14	413	725	0.606103	0.711773
Pyrimidine metabolism [PATH:ko00240]	17	32	413	725	0.607524	0.711773
Regulation of actin cytoskeleton [PATH:ko04810]	1	3	413	725	0.603949	0.711773
Tropane, piperidine and pyridine alkaloid biosynthesis [PATH:ko00960]	1	3	413	725	0.603949	0.711773
Valine, leucine and isoleucine biosynthesis [PATH:ko00290]	7	14	413	725	0.606103	0.711773
Drug metabolism - cytochrome P450 [PATH:ko00982]	2	5	413	725	0.629272	0.732917
Fatty acid metabolism [PATH:ko00071]	3	7	413	725	0.650047	0.752686
Base excision repair [PATH:ko03410]	4	9	413	725	0.667941	0.768908
Purine metabolism [PATH:ko00230]	26	50	413	725	0.7225	0.826908
Arrhythmogenic right ventricular cardiomyopathy (ARVC) [PATH:ko05412]	0	2	413	725	0.815142	0.853958
Chloroalkane and chloroalkene degradation [PATH:ko00625]	1	4	413	725	0.784721	0.853958
Cholinergic synapse [PATH:ko04725]	0	2	413	725	0.815142	0.853958
ECM-receptor interaction [PATH:ko04512]	0	2	413	725	0.815142	0.853958
Focal adhesion [PATH:ko04510]	0	2	413	725	0.815142	0.853958
Folate biosynthesis [PATH:ko00790]	3	8	413	725	0.777076	0.853958
GABAergic synapse [PATH:ko04727]	0	2	413	725	0.815142	0.853958
Glutamatergic synapse [PATH:ko04724]	0	2	413	725	0.815142	0.853958
Hedgehog signaling pathway [PATH:ko04340]	0	2	413	725	0.815142	0.853958
Hypertrophic cardiomyopathy (HCM) [PATH:ko05410]	0	2	413	725	0.815142	0.853958
Limonene and pinene degradation [PATH:ko00903]	1	4	413	725	0.784721	0.853958
MAPK signaling pathway [PATH:ko04010]	0	2	413	725	0.815142	0.853958
Nitrogen metabolism [PATH:ko00910]	3	8	413	725	0.777076	0.853958
Phosphonate and phosphinate metabolism [PATH:ko00440]	0	2	413	725	0.815142	0.853958
RNA transport [PATH:ko03013]	0	2	413	725	0.815142	0.853958
Sphingolipid metabolism [PATH:ko00600]	0	2	413	725	0.815142	0.853958
Mismatch repair [PATH:ko03430]	5	13	413	725	0.859016	0.895185
Aminobenzoate degradation [PATH:ko00627]	2	7	413	725	0.872502	0.904479
Two-component system [PATH:ko02020]	20	43	413	725	0.897268	0.925308
Dilated cardiomyopathy (DCM) [PATH:ko05414]	0	3	413	725	0.920739	0.934904
Naphthalene degradation [PATH:ko00626]	0	3	413	725	0.920739	0.934904
Retinol metabolism [PATH:ko00830]	0	3	413	725	0.920739	0.934904
Tyrosine metabolism [PATH:ko00350]	2	9	413	725	0.962446	0.972267
Drug metabolism - other enzymes [PATH:ko00983]	0	5	413	725	0.985509	0.990512
Porphyrin and chlorophyll metabolism [PATH:ko00860]	7	29	413	725	0.999735	0.999735
