# Supplementary material for: Whole genome sequencing revealed host adaptation-focused genomic plasticity of pathogenic Leptospira
Source: Sci Rep. 2016 Feb 2;6:20020. doi: 10.1038/srep20020 (PMC4735792; doi:10.1038/srep20020)
Supplement: Supplementary dataset S6 [file srep20020-s7.xls]

## Sheet: Sheet1
Supplementary dataset S6. Pathway enrichment analysis of MRCA lost genes before intermediate and pathogenic Leptospira divergence
pathway	loss	genome	all.loss	all.genome	P value	FDR
Two-component system [PATH:ko02020]	6	42	24	820	0.000100603	0.00360157
Glutathione metabolism [PATH:ko00480]	2	8	24	820	0.0011232	0.0251317
Lysosome [PATH:ko04142]	1	3	24	820	0.00242161	0.0433469
Metabolism of xenobiotics by cytochrome P450 [PATH:ko00980]	1	3	24	820	0.00242161	0.0433469
Glycosaminoglycan degradation [PATH:ko00531]	1	2	24	820	0.000821942	0.0210182
Pertussis [PATH:ko05133]	1	2	24	820	0.000821942	0.0210182
Flavone and flavonol biosynthesis [PATH:ko00944]	1	1	24	820	0	0
Linoleic acid metabolism [PATH:ko00591]	1	1	24	820	0	0
Meiosis - yeast [PATH:ko04113]	1	1	24	820	0	0
Phenylpropanoid biosynthesis [PATH:ko00940]	1	1	24	820	0	0
Pentose phosphate pathway [PATH:ko00030]	2	11	24	820	0.00312211	0.0508052
1,1,1-Trichloro-2,2-bis(4-chlorophenyl)ethane (DDT) degradation [PATH:ko00351]	0	1	24	820	0.0292683	0.0689345
Adipocytokine signaling pathway [PATH:ko04920]	0	1	24	820	0.0292683	0.0689345
Antigen processing and presentation [PATH:ko04612]	0	1	24	820	0.0292683	0.0689345
Apoptosis [PATH:ko04210]	0	1	24	820	0.0292683	0.0689345
Arrhythmogenic right ventricular cardiomyopathy (ARVC) [PATH:ko05412]	0	1	24	820	0.0292683	0.0689345
Basal transcription factors [PATH:ko03022]	0	1	24	820	0.0292683	0.0689345
Bile secretion [PATH:ko04976]	0	1	24	820	0.0292683	0.0689345
Biosynthesis of ansamycins [PATH:ko01051]	0	1	24	820	0.0292683	0.0689345
Biosynthesis of vancomycin group antibiotics [PATH:ko01055]	0	1	24	820	0.0292683	0.0689345
Butirosin and neomycin biosynthesis [PATH:ko00524]	0	1	24	820	0.0292683	0.0689345
Caprolactam degradation [PATH:ko00930]	0	1	24	820	0.0292683	0.0689345
Carotenoid biosynthesis [PATH:ko00906]	0	1	24	820	0.0292683	0.0689345
Chlorocyclohexane and chlorobenzene degradation [PATH:ko00361]	0	1	24	820	0.0292683	0.0689345
Dilated cardiomyopathy (DCM) [PATH:ko05414]	0	1	24	820	0.0292683	0.0689345
Dioxin degradation [PATH:ko00621]	0	1	24	820	0.0292683	0.0689345
Dopaminergic synapse [PATH:ko04728]	0	1	24	820	0.0292683	0.0689345
ECM-receptor interaction [PATH:ko04512]	0	1	24	820	0.0292683	0.0689345
Endocytosis [PATH:ko04144]	0	1	24	820	0.0292683	0.0689345
Epithelial cell signaling in Helicobacter pylori infection [PATH:ko05120]	0	1	24	820	0.0292683	0.0689345
Fatty acid elongation [PATH:ko00062]	0	1	24	820	0.0292683	0.0689345
Fc gamma R-mediated phagocytosis [PATH:ko04666]	0	1	24	820	0.0292683	0.0689345
Fluorobenzoate degradation [PATH:ko00364]	0	1	24	820	0.0292683	0.0689345
Focal adhesion [PATH:ko04510]	0	1	24	820	0.0292683	0.0689345
GABAergic synapse [PATH:ko04727]	0	1	24	820	0.0292683	0.0689345
Glutamatergic synapse [PATH:ko04724]	0	1	24	820	0.0292683	0.0689345
Glycosphingolipid biosynthesis - globo series [PATH:ko00603]	0	1	24	820	0.0292683	0.0689345
Hematopoietic cell lineage [PATH:ko04640]	0	1	24	820	0.0292683	0.0689345
Hypertrophic cardiomyopathy (HCM) [PATH:ko05410]	0	1	24	820	0.0292683	0.0689345
MAPK signaling pathway - yeast [PATH:ko04011]	0	1	24	820	0.0292683	0.0689345
Mineral absorption [PATH:ko04978]	0	1	24	820	0.0292683	0.0689345
mRNA surveillance pathway [PATH:ko03015]	0	1	24	820	0.0292683	0.0689345
Nitrotoluene degradation [PATH:ko00633]	0	1	24	820	0.0292683	0.0689345
NOD-like receptor signaling pathway [PATH:ko04621]	0	1	24	820	0.0292683	0.0689345
Other types of O-glycan biosynthesis [PATH:ko00514]	0	1	24	820	0.0292683	0.0689345
Polycyclic aromatic hydrocarbon degradation [PATH:ko00624]	0	1	24	820	0.0292683	0.0689345
Progesterone-mediated oocyte maturation [PATH:ko04914]	0	1	24	820	0.0292683	0.0689345
Prostate cancer [PATH:ko05215]	0	1	24	820	0.0292683	0.0689345
Renal cell carcinoma [PATH:ko05211]	0	1	24	820	0.0292683	0.0689345
Retrograde endocannabinoid signaling [PATH:ko04723]	0	1	24	820	0.0292683	0.0689345
Salmonella infection [PATH:ko05132]	0	1	24	820	0.0292683	0.0689345
Serotonergic synapse [PATH:ko04726]	0	1	24	820	0.0292683	0.0689345
Small cell lung cancer [PATH:ko05222]	0	1	24	820	0.0292683	0.0689345
Spliceosome [PATH:ko03040]	0	1	24	820	0.0292683	0.0689345
Staphylococcus aureus infection [PATH:ko05150]	0	1	24	820	0.0292683	0.0689345
Steroid hormone biosynthesis [PATH:ko00140]	0	1	24	820	0.0292683	0.0689345
Taurine and hypotaurine metabolism [PATH:ko00430]	0	1	24	820	0.0292683	0.0689345
Tetracycline biosynthesis [PATH:ko00253]	0	1	24	820	0.0292683	0.0689345
Type I diabetes mellitus [PATH:ko04940]	0	1	24	820	0.0292683	0.0689345
Type II diabetes mellitus [PATH:ko04930]	0	1	24	820	0.0292683	0.0689345
Vascular smooth muscle contraction [PATH:ko04270]	0	1	24	820	0.0292683	0.0689345
Xylene degradation [PATH:ko00622]	0	1	24	820	0.0292683	0.0689345
Zeatin biosynthesis [PATH:ko00908]	0	1	24	820	0.0292683	0.0689345
Drug metabolism - other enzymes [PATH:ko00983]	1	4	24	820	0.00475651	0.0689345
Drug metabolism - cytochrome P450 [PATH:ko00982]	1	5	24	820	0.00778577	0.0689345
Aminobenzoate degradation [PATH:ko00627]	1	6	24	820	0.0114701	0.0689345
Pentose and glucuronate interconversions [PATH:ko00040]	1	6	24	820	0.0114701	0.0689345
Phenylalanine metabolism [PATH:ko00360]	1	6	24	820	0.0114701	0.0689345
Tryptophan metabolism [PATH:ko00380]	1	6	24	820	0.0114701	0.0689345
Thiamine metabolism [PATH:ko00730]	1	8	24	820	0.0206548	0.0689345
Galactose metabolism [PATH:ko00052]	1	9	24	820	0.026084	0.0689345
Starch and sucrose metabolism [PATH:ko00500]	2	13	24	820	0.00520567	0.0689345
Methane metabolism [PATH:ko00680]	2	17	24	820	0.011454	0.0689345
Amino sugar and nucleotide sugar metabolism [PATH:ko00520]	2	21	24	820	0.0207349	0.0689345
ABC transporters [PATH:ko02010]	2	23	24	820	0.0265642	0.0689345
Folate biosynthesis [PATH:ko00790]	1	10	24	820	0.0320262	0.0734961
Sulfur metabolism [PATH:ko00920]	1	10	24	820	0.0320262	0.0734961
Bacterial secretion system [PATH:ko03070]	1	11	24	820	0.0384494	0.0871194
Cell cycle - Caulobacter [PATH:ko04112]	1	12	24	820	0.0453227	0.101409
Arachidonic acid metabolism [PATH:ko00590]	0	2	24	820	0.0577146	0.103309
Ascorbate and aldarate metabolism [PATH:ko00053]	0	2	24	820	0.0577146	0.103309
Cyanoamino acid metabolism [PATH:ko00460]	0	2	24	820	0.0577146	0.103309
D-Alanine metabolism [PATH:ko00473]	0	2	24	820	0.0577146	0.103309
Ether lipid metabolism [PATH:ko00565]	0	2	24	820	0.0577146	0.103309
Isoquinoline alkaloid biosynthesis [PATH:ko00950]	0	2	24	820	0.0577146	0.103309
N-Glycan biosynthesis [PATH:ko00510]	0	2	24	820	0.0577146	0.103309
Penicillin and cephalosporin biosynthesis [PATH:ko00311]	0	2	24	820	0.0577146	0.103309
Phosphotransferase system (PTS) [PATH:ko02060]	0	2	24	820	0.0577146	0.103309
Polyketide sugar unit biosynthesis [PATH:ko00523]	0	2	24	820	0.0577146	0.103309
Primary immunodeficiency [PATH:ko05340]	0	2	24	820	0.0577146	0.103309
Protein processing in endoplasmic reticulum [PATH:ko04141]	0	2	24	820	0.0577146	0.103309
Regulation of actin cytoskeleton [PATH:ko04810]	0	2	24	820	0.0577146	0.103309
Ribosome biogenesis in eukaryotes [PATH:ko03008]	0	2	24	820	0.0577146	0.103309
RNA transport [PATH:ko03013]	0	2	24	820	0.0577146	0.103309
Sphingolipid metabolism [PATH:ko00600]	0	2	24	820	0.0577146	0.103309
Steroid biosynthesis [PATH:ko00100]	0	2	24	820	0.0577146	0.103309
Synthesis and degradation of ketone bodies [PATH:ko00072]	0	2	24	820	0.0577146	0.103309
Vibrio cholerae pathogenic cycle [PATH:ko05111]	0	2	24	820	0.0577146	0.103309
Bacterial chemotaxis [PATH:ko02030]	1	13	24	820	0.0526167	0.103309
Chloroalkane and chloroalkene degradation [PATH:ko00625]	0	3	24	820	0.0853612	0.130595
D-Glutamine and D-glutamate metabolism [PATH:ko00471]	0	3	24	820	0.0853612	0.130595
Geraniol degradation [PATH:ko00281]	0	3	24	820	0.0853612	0.130595
Inositol phosphate metabolism [PATH:ko00562]	0	3	24	820	0.0853612	0.130595
Insulin signaling pathway [PATH:ko04910]	0	3	24	820	0.0853612	0.130595
Lipoic acid metabolism [PATH:ko00785]	0	3	24	820	0.0853612	0.130595
Naphthalene degradation [PATH:ko00626]	0	3	24	820	0.0853612	0.130595
Novobiocin biosynthesis [PATH:ko00401]	0	3	24	820	0.0853612	0.130595
Pathways in cancer [PATH:ko05200]	0	3	24	820	0.0853612	0.130595
Phosphatidylinositol signaling system [PATH:ko04070]	0	3	24	820	0.0853612	0.130595
Plant hormone signal transduction [PATH:ko04075]	0	3	24	820	0.0853612	0.130595
Retinol metabolism [PATH:ko00830]	0	3	24	820	0.0853612	0.130595
RNA polymerase [PATH:ko03020]	0	3	24	820	0.0853612	0.130595
Toluene degradation [PATH:ko00623]	0	3	24	820	0.0853612	0.130595
Tropane, piperidine and pyridine alkaloid biosynthesis [PATH:ko00960]	0	3	24	820	0.0853612	0.130595
Tuberculosis [PATH:ko05152]	0	3	24	820	0.0853612	0.130595
Porphyrin and chlorophyll metabolism [PATH:ko00860]	1	16	24	820	0.0767459	0.130595
Arginine and proline metabolism [PATH:ko00330]	1	19	24	820	0.103712	0.157326
Benzoate degradation [PATH:ko00362]	0	4	24	820	0.112229	0.159437
Biosynthesis of unsaturated fatty acids [PATH:ko01040]	0	4	24	820	0.112229	0.159437
Bisphenol degradation [PATH:ko00363]	0	4	24	820	0.112229	0.159437
Fatty acid biosynthesis [PATH:ko00061]	0	4	24	820	0.112229	0.159437
Legionellosis [PATH:ko05134]	0	4	24	820	0.112229	0.159437
Limonene and pinene degradation [PATH:ko00903]	0	4	24	820	0.112229	0.159437
Plant-pathogen interaction [PATH:ko04626]	0	4	24	820	0.112229	0.159437
PPAR signaling pathway [PATH:ko03320]	0	4	24	820	0.112229	0.159437
Phenylalanine, tyrosine and tryptophan biosynthesis [PATH:ko00400]	1	20	24	820	0.113222	0.159581
Cysteine and methionine metabolism [PATH:ko00270]	1	21	24	820	0.122958	0.170616
Pyruvate metabolism [PATH:ko00620]	1	21	24	820	0.122958	0.170616
Biotin metabolism [PATH:ko00780]	0	5	24	820	0.13834	0.186187
Peroxisome [PATH:ko04146]	0	5	24	820	0.13834	0.186187
Streptomycin biosynthesis [PATH:ko00521]	0	5	24	820	0.13834	0.186187
Vitamin B6 metabolism [PATH:ko00750]	0	5	24	820	0.13834	0.186187
Purine metabolism [PATH:ko00230]	2	47	24	820	0.153603	0.205186
C5-Branched dibasic acid metabolism [PATH:ko00660]	0	6	24	820	0.163714	0.210826
Lysine degradation [PATH:ko00310]	0	6	24	820	0.163714	0.210826
Riboflavin metabolism [PATH:ko00740]	0	6	24	820	0.163714	0.210826
Selenocompound metabolism [PATH:ko00450]	0	6	24	820	0.163714	0.210826
Tyrosine metabolism [PATH:ko00350]	0	6	24	820	0.163714	0.210826
Base excision repair [PATH:ko03410]	0	7	24	820	0.188371	0.232541
Fatty acid metabolism [PATH:ko00071]	0	7	24	820	0.188371	0.232541
Glycerolipid metabolism [PATH:ko00561]	0	7	24	820	0.188371	0.232541
Protein export [PATH:ko03060]	0	7	24	820	0.188371	0.232541
Sulfur relay system [PATH:ko04122]	0	7	24	820	0.188371	0.232541
Ubiquinone and other terpenoid-quinone biosynthesis [PATH:ko00130]	0	7	24	820	0.188371	0.232541
beta-Alanine metabolism [PATH:ko00410]	0	8	24	820	0.212331	0.256806
Nucleotide excision repair [PATH:ko03420]	0	8	24	820	0.212331	0.256806
Photosynthesis [PATH:ko00195]	0	8	24	820	0.212331	0.256806
Fructose and mannose metabolism [PATH:ko00051]	0	9	24	820	0.235612	0.281163
Nicotinate and nicotinamide metabolism [PATH:ko00760]	0	9	24	820	0.235612	0.281163
Carbon fixation in photosynthetic organisms [PATH:ko00710]	0	10	24	820	0.258232	0.300153
DNA replication [PATH:ko03030]	0	10	24	820	0.258232	0.300153
Glyoxylate and dicarboxylate metabolism [PATH:ko00630]	0	10	24	820	0.258232	0.300153
One carbon pool by folate [PATH:ko00670]	0	10	24	820	0.258232	0.300153
Mismatch repair [PATH:ko03430]	0	11	24	820	0.280211	0.319476
Propanoate metabolism [PATH:ko00640]	0	11	24	820	0.280211	0.319476
Terpenoid backbone biosynthesis [PATH:ko00900]	0	11	24	820	0.280211	0.319476
Lysine biosynthesis [PATH:ko00300]	0	12	24	820	0.301564	0.341645
Butanoate metabolism [PATH:ko00650]	0	13	24	820	0.32231	0.351789
Glycerophospholipid metabolism [PATH:ko00564]	0	13	24	820	0.32231	0.351789
Lipopolysaccharide biosynthesis [PATH:ko00540]	0	13	24	820	0.32231	0.351789
Pantothenate and CoA biosynthesis [PATH:ko00770]	0	13	24	820	0.32231	0.351789
Valine, leucine and isoleucine biosynthesis [PATH:ko00290]	0	13	24	820	0.32231	0.351789
Valine, leucine and isoleucine degradation [PATH:ko00280]	0	13	24	820	0.32231	0.351789
Histidine metabolism [PATH:ko00340]	0	14	24	820	0.342464	0.369284
RNA degradation [PATH:ko03018]	0	14	24	820	0.342464	0.369284
Glycine, serine and threonine metabolism [PATH:ko00260]	0	16	24	820	0.381063	0.406014
Peptidoglycan biosynthesis [PATH:ko00550]	0	16	24	820	0.381063	0.406014
Citrate cycle (TCA cycle) [PATH:ko00020]	0	17	24	820	0.399539	0.42318
Alanine, aspartate and glutamate metabolism [PATH:ko00250]	0	18	24	820	0.417485	0.431965
Carbon fixation pathways in prokaryotes [PATH:ko00720]	0	18	24	820	0.417485	0.431965
Homologous recombination [PATH:ko03440]	0	18	24	820	0.417485	0.431965
Nitrogen metabolism [PATH:ko00910]	0	18	24	820	0.417485	0.431965
Glycolysis / Gluconeogenesis [PATH:ko00010]	0	21	24	820	0.468293	0.48175
Flagellar assembly [PATH:ko02040]	0	22	24	820	0.484264	0.495333
Aminoacyl-tRNA biosynthesis [PATH:ko00970]	0	24	24	820	0.514838	0.523614
Pyrimidine metabolism [PATH:ko00240]	0	30	24	820	0.596488	0.603228
Oxidative phosphorylation [PATH:ko00190]	0	31	24	820	0.608747	0.612167
Ribosome [PATH:ko03010]	0	45	24	820	0.747041	0.747041
Note: MRCA, most recent common ancestor;
