# Supplementary material for: Whole genome sequencing revealed host adaptation-focused genomic plasticity of pathogenic Leptospira
Source: Sci Rep. 2016 Feb 2;6:20020. doi: 10.1038/srep20020 (PMC4735792; doi:10.1038/srep20020)
Supplement: Supplementary dataset S7 [file srep20020-s8.xls]

## Sheet: Sheet1
Supplementary dataset S7. Statistics of pan-genome and gene gain/loss in each pathogenic leptospira species
Species	unique-core	core	uniuqe	Dispensable	core-MRCA	Gain	unique-MRCA	MRCA	Lost	Gain	Gain	Unique+Dispensable
L.interrogans	2500	2639	299	1521	1023	570	1906	2257	1265	1342	2648	1820
L.kirschneri #	3254	3401	925	-	1023	570	1877	2101	1306	1385	2499	925
L.noguchii	3071	3206	588	667	1023	570	1890	2125	1292	1376	2644	1255
L.borgpetersenii	2979	3032	417	804	1023	493	1835	2166	1346	1441	2587	1769
L.santarosai	2985	3072	502	804	1023	493	1863	2109	1315	1400	2588	1306
L.weilii	2806	2904	515	1214	1023	493	1867	2121	1316	1397	2949	1729
L.alexanderi	3062	3136	615	776	1023	493	1875	2117	1310	1394	2730	1391
L.alstoni	3711	3818	437	623	1023	473	1917	2173	1264	1337	2817	1060
L. kmetyi*	-	-	-	-	-	-	1892	2241	1255	1365
Notes.#no dispensable genes since only two genomes were sequenced; * pan-genome cannote be analyzed since only 1 genome is available;core-genes: existed in all the strains of this species;unique-genes: existed in only one strain; dispensable-genes: existed in at least two strains but not in all strains;unique-core: core genes excluding gene duplication.
