# Supplementary material for: Whole genome sequencing revealed host adaptation-focused genomic plasticity of pathogenic Leptospira
Source: Sci Rep. 2016 Feb 2;6:20020. doi: 10.1038/srep20020 (PMC4735792; doi:10.1038/srep20020)
Supplement: Supplementary dataset S8 [file srep20020-s9.xls]

## Sheet: Sheet1
Supplementary dataset S8. Pathway enrichment analysis of MRCA lost genes
Class	Pathway	MRCA	Intermediate-Loss	FDR	Pathogen-Loss	FDR	Lost genes significant in
Amino Acid Metabolism	Phenylalanine metabolism [PATH:ko00360]	6	3	0.0350445	3	0.138532	Intermediate group
Carbohydrate Metabolism	Starch and sucrose metabolism [PATH:ko00500]	13	9	5.94603e-06	9	0.000359897	both Intermediate and Pathogen groups
Carbohydrate Metabolism	Amino sugar and nucleotide sugar metabolism [PATH:ko00520]	21	9	0.00229804	5	0.521492	Intermediate group
Energy Metabolism	Nitrogen metabolism [PATH:ko00910]	18	9	0.000444778	14	5.63715e-07	both Intermediate and Pathogen groups
Folding, Sorting and Degradation	Sulfur relay system [PATH:ko04122]	7	1	0.408267	5	0.0051983	Pathogenic group
Membrane Transport	ABC transporters [PATH:ko02010]	23	8	0.0229291	9	0.125671	Intermediate group
Metabolism of Cofactors and Vitamins	Folate biosynthesis [PATH:ko00790]	10	2	0.286752	6	0.0125684	Pathogenic group
Metabolism of Other Amino Acids	Glutathione metabolism [PATH:ko00480]	8	4	0.0184998	3	0.277766	Intermediate group
Note. MRCA: most recent common ancestor;
