# Supplementary material for: Whole genome sequencing revealed host adaptation-focused genomic plasticity of pathogenic Leptospira
Source: Sci Rep. 2016 Feb 2;6:20020. doi: 10.1038/srep20020 (PMC4735792; doi:10.1038/srep20020)
Supplement: Supplementary dataset S9 [file srep20020-s10.xls]

## Sheet: Sheet1
Supplementary dataset S9. List of gene gain and loss in the evolution from the root to the lineages
Gene ID	Description*	Gene name	Synonym	Product	COG ID	COG class**	Matched Virulence Genes
24212704	The first gene gain	-	LA_0004	hypothetical protein	-
24212719	The first gene gain	-	LA_0019	hypothetical protein	-
24212731	The first gene gain	-	LA_0031	hypothetical protein	COG3748	S
24212732	The first gene gain	-	LA_0032	hypothetical protein	COG2010	C
24212777	The first gene gain	-	LA_0077	hypothetical protein	-
24212796	The first gene gain	-	LA_0097	hypothetical protein	-
24212803	The first gene gain	-	LA_0103	hypothetical protein	-
24212804	The first gene gain	-	LA_0104	metallo-beta-lactamase	COG0491	R
24212809	The first gene gain	ligT	LA_0109	2'-5' RNA ligase	COG1514	J
24212813	The first gene gain	metC	LA_0113	cystathionine gamma-synthase	COG0626	E
24212817	The first gene gain	-	LA_0117	hypothetical protein	-
24212843	The first gene gain	-	LA_0143	hypothetical protein	-
24212849	The first gene gain	-	LA_0149	SET domain-containing protein	COG2940	R
24212884	The first gene gain	-	LA_0184	hypothetical protein	-
24212976	The first gene gain	-	LA_0276	hypothetical protein	-
24212999	The first gene gain	cstA	LA_0299	carbon starvation protein A	COG1966	T
24213000	The first gene gain	-	LA_0300	ADP-ribose pyrophosphatase	COG1051	F
24213001	The first gene gain	-	LA_0301	OmpA family protein	COG2885	M
24213002	The first gene gain	-	LA_0302	hypothetical protein	COG3332	S
24213043	The first gene gain	-	LA_0343	hypothetical protein	COG3791	S
24213049	The first gene gain	-	LA_0348	anti-sigma factor antagonist	COG1366	T
24213071	The first gene gain	-	LA_0371	hypothetical protein	-
24213092	The first gene gain	-	LA_0392	hypothetical protein	COG3869	E
24213113	The first gene gain	-	LA_0413	hypothetical protein	-
24213141	The first gene gain	-	LA_0441	hypothetical protein	-
24213160	The first gene gain	-	LA_0460	hypothetical protein	COG5185
24213162	The first gene gain	-	LA_0462	hypothetical protein	COG4783	R
24213166	The first gene gain	-	LA_0466	FOG:HEAT repeat protein	COG1413	C
24213171	The first gene gain	-	LA_0471	hypothetical protein	-
24213195	The first gene gain	-	LA_0495	hypothetical protein	-
24213200	The first gene gain	-	LA_0500	hypothetical protein	-
24213218	The first gene gain	-	LA_0518	acetyltransferase	COG2388	R
24213225	The first gene gain	-	LA_0525	hypothetical protein	-
24213237	The first gene gain	-	LA_0537	hydrolase	COG1011	R
24213274	The first gene gain	dedA	LA_0574	cytoplasmic membrane protein	COG0586	S
24213295	The first gene gain	-	LA_0595	glutathione S-transferase-like protein	COG0625	O
24213299	The first gene gain	-	LA_0599	signal transduction protein	COG2202	T
24213331	The first gene gain	-	LA_0631	hypothetical protein	-
24213447	The first gene gain	-	LA_0747	50S ribosomal protein L29	-
24213457	The first gene gain	rpmD	LA_0757	50S ribosomal protein L30	COG1841	J
24213492	The first gene gain	-	LA_0792	hypothetical protein	-
24213515	The first gene gain	-	LA_0815	histidine kinase sensor protein	COG4585	T
24213517	The first gene gain	-	LA_0817	hypothetical protein	-
24213523	The first gene gain	-	LA_0823	alpha/beta hydrolase	COG0596	R
24213550	The first gene gain	-	LA_0850	hypothetical protein	COG2868	J
24213561	The first gene gain	spoIIAA	LA_0861	anti-sigma factor antagonist	COG1366	T
24213577	The first gene gain	-	LA_0876	ECF-like sigma factor SigE	COG1595	K	VFG1392 (gi:15608361) sigE - sigE [Mycobacterium tuberculosis H37Rv] (VF0295)
24213599	The first gene gain	maoC	LA_0899	MaoC-like acyl dehydratase	COG2030	I
24213600	The first gene gain	marR	LA_0900	MarR family transcriptional regulator	COG1846	K
24213608	The first gene gain	-	LA_0908	hypothetical protein	-
24213632	The first gene gain	pldB	LA_0932	lysophospholipase	COG2267	I
24213638	The first gene gain	-	LA_0938	hypothetical protein	-
24213654	The first gene gain	-	LA_0954	hypothetical protein	-
24213691	The first gene gain	-	LA_0991	hypothetical protein	-
24213692	The first gene gain	-	LA_0992	mechanosensitive ion channel	COG0668	M
24213786	The first gene gain	-	LA_1086	TPR-repeat lipoprotein	-
24213787	The first gene gain	-	LA_1087	hypothetical protein	-
24213803	The first gene gain	-	LA_1103	hypothetical protein	-
24213831	The first gene gain	pcm	LA_1131	protein-L-isoaspartate O-methyltransferase	COG2518	O
24213872	The first gene gain	-	LA_1172	hypothetical protein	-
24213888	The first gene gain	-	LA_1188	hypothetical protein	-
24213906	The first gene gain	-	LA_1206	hypothetical protein	-
24213911	The first gene gain	-	LA_1210	peroxiredoxin-like protein	-
24213913	The first gene gain	-	LA_1213	hypothetical protein	-
24213976	The first gene gain	-	LA_1276	sulfatase	COG2194	R
24214006	The first gene gain	-	LA_1306	hypothetical protein	-
24214051	The first gene gain	-	LA_1351	capsule biosynthesis protein CapA	COG2843	M
24214058	The first gene gain	arp	LA_1358	ankyrin repeat-containing protein	COG0666	R
24214075	The first gene gain	-	LA_1375	hypothetical protein	-
24214097	The first gene gain	-	LA_1397	export protein	COG1033	R
24214098	The first gene gain	-	LA_1398	hypothetical protein	COG2854	Q
24214120	The first gene gain	-	LA_1420	hypothetical protein	-
24214121	The first gene gain	-	LA_1421	hypothetical protein	-
24214123	The first gene gain	fabH	LA_1423	3-oxoacyl-ACP synthase	COG0332	I
24214128	The first gene gain	ptc1	LA_1428	serine/threonine phosphatase	COG0631	T
24214139	The first gene gain	-	LA_1439	hypothetical protein	-
24214156	The first gene gain	radC	LA_1456	DNA repair protein RadC	COG2003	L
24214186	The first gene gain	-	LA_1486	hypothetical protein	-
24214213	The first gene gain	-	LA_1512	hypothetical protein	-
24214246	The first gene gain	-	LA_1547	DNA methyltransferase	COG0863	L
24214249	The first gene gain	-	LA_1549	beta-lactamase regulatory protein 1	COG2602	V	29083|vfid|68863|vsiid|91624|ssid|methicillin resistance protein MecR1 [imported] - Staphylococcus aureus fragment
24214434	The first gene gain	-	LA_1734	anti-sigma factor antagonist-like protein	COG1366	T
24214600	The first gene gain	-	LA_1900	hypothetical protein	COG1547	S
24214610	The first gene gain	-	LA_1910	hypothetical protein	-
24214619	The first gene gain	-	LA_1919	DNA-binding transcriptional activator	COG3629	T
24214654	The first gene gain	-	LA_1954	hypothetical protein	-
24214671	The first gene gain	-	LA_1971	hypothetical protein	-
24214674	The first gene gain	-	LA_1974	arginyl-tRNA-protein transferase	COG2935	O
24214696	The first gene gain	-	LA_1996	hypothetical protein	-
24214817	The first gene gain	-	LA_2117	anti-sigma factor antagonist	COG1366	T
24214827	The first gene gain	-	LA_2127	hypothetical protein	COG2017	G
24214903	The first gene gain	-	LA_2203	hypothetical protein	-
24214922	The first gene gain	-	LA_2222	two component system sensor histidine kinase\response regulator	COG4251	T
24214923	The first gene gain	-	LA_2223	two component system sensor histidine kinase	COG4191	T	VFG1747 (gi:16120593) YPO0256 - two-component sensor/regulator [Yersinia pestis CO92]
24214927	The first gene gain	-	LA_2227	hypothetical protein	-
24214958	The first gene gain	-	LA_2257	hypothetical protein	-
24214976	The first gene gain	mcrA	LA_2276	HNH family endonuclease	COG1403	V
24214984	The first gene gain	-	LA_2284	hypothetical protein	-
24214993	The first gene gain	-	LA_2293	hypothetical protein	-
24215001	The first gene gain	-	LA_2301	hypothetical protein	COG2013	S
24215084	The first gene gain	-	LA_2384	FlhB-like protein	COG2257	S
24215085	The first gene gain	-	LA_2385	hypothetical protein	-
24215156	The first gene gain	-	LA_2456	hypothetical protein	COG3766	S
24215161	The first gene gain	-	LA_2461	anti-Sigma factor antagonist	-
24215163	The first gene gain	-	LA_2463	gliding motility ABC transporter	-
24215164	The first gene gain	-	LA_2464	gliding motility ABC transporter	COG3225	N
24215165	The first gene gain	-	LA_2465	hypothetical protein	-
24215167	The first gene gain	-	LA_2467	hypothetical protein	-
24215172	The first gene gain	-	LA_2472	hypothetical protein	-
24215184	The first gene gain	-	LA_2484	hypothetical protein	-
24215278	The first gene gain	feoA	LA_2578	FeoA-like protein	COG1918	P
24215282	The first gene gain	nlpD	LA_2582	M23 family metalloendopeptidase	COG0739	M
24215295	The first gene gain	-	LA_2595	hypothetical protein	-
24215301	The first gene gain	-	LA_2601	hypothetical protein	-
24215323	The first gene gain	gst	LA_2623	glutathione transferase	COG0625	O
24215334	The first gene gain	-	LA_2634	ParB-like protein	COG1475	K
24215337	The first gene gain	lipL32	LA_2637	hypothetical protein	-
24215372	The first gene gain	-	LA_2672	hypothetical protein	-
24215428	The first gene gain	-	LA_2728	transcriptional regulator	COG1959	K
24215487	The first gene gain	-	LA_2787	hypothetical protein	-
24215490	The first gene gain	-	LA_2790	transcriptional regulator	COG1309	K
24215545	The first gene gain	-	LA_2845	transcriptional regulator	COG1709	K
24215587	The first gene gain	fur	LA_2887	ferric uptake regulator	COG0735	P
24215666	The first gene gain	-	LA_2967	hypothetical protein	COG2350	S
24215710	The first gene gain	ftsK	LA_3011	cell division protein with ATPase domain	COG1674	D	VFG2409 (gi:21281992) essC - hypothetical protein [Staphylococcus aureus MW2] (VF0403)
24215775	The first gene gain	-	LA_3076	hypothetical protein	-
24215818	The first gene gain	-	LA_3119	hypothetical protein	COG1262	S	18096|vfid|40781|vsiid|61618|ssid|hypothetical protein mll5466 [Mesorhizobium loti MAFF303099]
24215819	The first gene gain	-	LA_3120	zinc-bindin carboxypeptidase	COG2866	E
24215848	The first gene gain	-	LA_3149	TonB-dependent outer membrane hemin receptor	COG1629	P	VFG0917 (gi:26250130) chuA - Outer membrane heme/hemoglobin receptor [Escherichia coli CFT073] (VF0227)
24215849	The first gene gain	-	LA_3150	hypothetical protein	-
24216041	The first gene gain	-	LA_3342	hypothetical protein	COG3531	O
24216102	The first gene gain	-	LA_3403	hypothetical protein	-
24216149	The first gene gain	-	LA_3450	regulatory protein	COG2208	TK
24216170	The first gene gain	-	LA_3471	hypothetical protein	COG3489	R
24216221	The first gene gain	-	LA_3522	hypothetical protein	-
24216243	The first gene gain	-	LA_3544	hypothetical protein	COG1950	S
24216258	The first gene gain	iscU	LA_3559	NifU-like protein	COG0822	C	18823|vfid|42235|vsiid|63072|ssid|hypothetical protein gbs0140 [Streptococcus agalactiae NEM316]
24216285	The first gene gain	-	LA_3586	hypothetical protein	COG4270	S
24216310	The first gene gain	-	LA_3611	hypothetical protein	COG3063	NU
24216322	The first gene gain	-	LA_3623	glutamine amidotransferase	COG0121	R
24216336	The first gene gain	-	LA_3637	hypothetical protein	-
24216371	The first gene gain	-	LA_3672	hydrolase/acyltransferase	COG3243	I
24216379	The first gene gain	-	LA_3680	hypothetical protein	-
24216508	The first gene gain	-	LA_3809	hypothetical protein	-
24216538	The first gene gain	-	LA_3839	phospholipid binding protein	COG1881	R	16642|vfid|37874|vsiid|58711|ssid|DLP12 prophage; secreted protein, UPF0098 family [Escherichia coli str. K-12 substr. MG1655]
24216553	The first gene gain	-	LA_3854	hypothetical protein	COG2259	S
24216555	The first gene gain	-	LA_3856	hypothetical protein	-
24216560	The first gene gain	-	LA_3861	hypothetical protein	-
24216561	The first gene gain	-	LA_3862	hypothetical protein	-
24216567	The first gene gain	-	LA_3868	histidine kinase sensor protein	COG4585	T
24216582	The first gene gain	-	LA_3883	uracil-DNA glycosylase	COG1573	L
24216602	The first gene gain	-	LA_3903	metallo-beta-lactamase superfamily hydrolase	COG0491	R
24216609	The first gene gain	-	LA_3910	hypothetical protein	-
24216623	The first gene gain	-	LA_3924	NAD(P)H steroid dehydrogenase	COG0451	MG	3233|vfid|4072|vsiid|4636|ssid|epimerase/dehydratase
24216625	The first gene gain	acrB	LA_3926	cation/multidrug efflux pump	COG0841	V	10583|vfid|17288|vsiid|25444|ssid|SubName: Full=Cation efflux AcrB/AcrD/AcrF family ;
24216629	The first gene gain	murB	LA_3930	UDP-N-acetylenolpyruvoylglucosamine reductase	COG0812	M	7983|vfid|9890|vsiid|12134|ssid|MurB family protein [Enterococcus faecalis V583]
24216642	The first gene gain	-	LA_3943	hypothetical protein	-
24216656	The first gene gain	-	LA_3957	3-deoxy-D-arabinoheptulosonate-7-phosphate synthase	COG2876	E
24216698	The first gene gain	-	LA_3999	choline dehydrogenase	COG2303	E
24216716	The first gene gain	-	LA_4017	penicillin-binding protein	COG0744	M
24216752	The first gene gain	-	LA_4053	hypothetical protein	-
24216764	The first gene gain	-	LA_4065	two-component response regulator	COG3706	T
24216782	The first gene gain	-	LA_4083	hypothetical protein	-
24216798	The first gene gain	-	LA_4099	hypothetical protein	-
24216807	The first gene gain	-	LA_4108	hypothetical protein	-
24216878	The first gene gain	-	LA_4179	hypothetical protein	-
24216907	The first gene gain	-	LA_4208	hypothetical protein	-
24216908	The first gene gain	-	LA_4209	hypothetical protein	COG5316	S
24216938	The first gene gain	-	LA_4240	polysaccharide deacetylase	COG0810	M
24216985	The first gene gain	-	LA_4286	hypothetical protein	COG3001	G	7621|vfid|9128|vsiid|11046|ssid|hypothetical protein y1892 [Yersinia pestis KIM]
24216988	The first gene gain	-	LA_4289	multidrug ABC transporter permease	COG0842	V
24216992	The first gene gain	-	LA_4293	hypothetical protein	-
24217018	The first gene gain	-	LA_4319	hypothetical protein	-
24217111	The first gene gain	-	LB_050	hypothetical protein	-
24217121	The first gene gain	-	LB_060	hypothetical protein	-
24217123	The first gene gain	-	LB_062	anti-anti-sigma factor	COG1366	T
24217129	The first gene gain	-	LB_068	fatty acid desaturase	COG1398	I
24217152	The first gene gain	-	LB_091	hypothetical protein	-
24217160	The first gene gain	-	LB_099	hypothetical protein	-
24217171	The first gene gain	-	LB_110	outermembrane protein	-
24217181	The first gene gain	-	LB_120	hypothetical protein	-
24217204	The first gene gain	-	LB_143	lipoprotein qlp42	COG4254	S
24217230	The first gene gain	-	LB_169	hypothetical protein	-
24217258	The first gene gain	-	LB_197	hypothetical protein	-
24217272	The first gene gain	-	LB_211	hypothetical protein	-
24217274	The first gene gain	exbD2	LB_213	biopolymer transport protein	COG0848	U
24217303	The first gene gain	-	LB_242	hypothetical protein	COG4254	S
24217311	The first gene gain	-	LB_250	hypothetical protein	-
24217333	The first gene gain	-	LB_272	hypothetical protein	COG0861	P	17273|vfid|39135|vsiid|59972|ssid|TerC [Escherichia coli O157:H7 str. Sakai]
24217346	The first gene gain	-	LB_285	hypothetical protein	COG2908	S
24217368	The first gene gain	-	LB_307	hypothetical protein	COG1238	S
24217373	The first gene gain	-	LB_312	hypothetical protein	COG1586	E
24217380	The first gene gain	-	LB_319	hypothetical protein	-
24217386	The first gene gain	-	LB_325	TetR family transcriptional regulator	COG1309	K
24217392	The first gene gain	-	LB_330	hypothetical protein	-
24217402	The first gene gain	-	LB_341	hypothetical protein	-
24217403	The first gene gain	-	LB_342	hypothetical protein	-
24217409	The first gene gain	-	LB_348	hypothetical protein	-
24217419	The first gene gain	-	LB_358	hypothetical protein	-
294653518	The first gene gain	-	LB_340	hypothetical protein	-
294653521	The first gene gain	-	LB_332	hypothetical protein	-
294653530	The first gene gain	-	LB_299	hypothetical protein	-
294653534	The first gene gain	-	LB_280	hypothetical protein	-
294653538	The first gene gain	-	LB_263	hypothetical protein	-
294653551	The first gene gain	-	LB_217	hypothetical protein	-
294653553	The first gene gain	-	LB_205	hypothetical protein	-
294653555	The first gene gain	-	LB_196	lipoprotein	-
294653593	The first gene gain	-	LB_008	hypothetical protein	COG0561	R
294653596	The first gene gain	speD	LB_312a	S-adenosylmethionine decarboxylase	COG1586	E
294653598	The first gene gain	-	LB_340a	hypothetical protein	-
294827556	The first gene gain	-	LA_0012	hypothetical protein	-
294827569	The first gene gain	-	LA_0075	hypothetical protein	-
294827571	The first gene gain	-	LA_0078	hypothetical protein	COG1232	H
294827574	The first gene gain	-	LA_0095	hypothetical protein	-
294827578	The first gene gain	-	LA_0111	two component system sensor histidine kinase\response regulator	COG3920	T	18003|vfid|40595|vsiid|61432|ssid|two-component, sensor histidine kinase [Mesorhizobium loti MAFF303099]
294827580	The first gene gain	-	LA_0128	hypothetical protein	-
294827581	The first gene gain	-	LA_0129	hypothetical protein	COG4805	S
294827619	The first gene gain	-	LA_0322	fibronectin binding protein	-
294827653	The first gene gain	-	LA_0442	hypothetical protein	-
294827654	The first gene gain	-	LA_0444	hypothetical protein	COG4254	S
294827678	The first gene gain	-	LA_0573	hypothetical protein	-
294827686	The first gene gain	-	LA_0605	SET family protein	COG2940	R
294827687	The first gene gain	-	LA_0606	hypothetical protein	COG4843	S
294827689	The first gene gain	-	LA_0615	hypothetical protein	-
294827690	The first gene gain	lipL41	LA_0616	hypothetical protein	-
294827700	The first gene gain	glpG	LA_0650	intramembrane serine protease	COG0705	R
294827740	The first gene gain	-	LA_0820	hypothetical protein	-
294827785	The first gene gain	-	LA_1073	hypothetical protein	-
294827837	The first gene gain	-	LA_1312	hypothetical protein	-
294827843	The first gene gain	-	LA_1332	ankyrin repeat-containing protein	COG0666	R
294827848	The first gene gain	-	LA_1347	two-component system signal receiver	COG0745	TK
294827866	The first gene gain	cyaA	LA_1419	guanylate cyclase	COG2114	T
294827867	The first gene gain	-	LA_1425	thioesterase	COG0824	R
294827876	The first gene gain	-	LA_1448	hypothetical protein	-
294827877	The first gene gain	-	LA_1455	hypothetical protein	-
294827888	The first gene gain	-	LA_1476	dehalogenase-like hydrolase	COG1011	R
294827900	The first gene gain	-	LA_1517a	hypothetical protein	-
294827905	The first gene gain	-	LA_1533	thymidylate synthase	COG1351	F
294827908	The first gene gain	-	LA_1550	hypothetical protein	-
294827909	The first gene gain	-	LA_1554	hypothetical protein	-
294827935	The first gene gain	-	LA_1727	hypothetical protein	-
294828005	The first gene gain	-	LA_2030	hypothetical protein	COG4783	R
294828008	The first gene gain	-	LA_2034	hydrolase	COG2267	I
294828014	The first gene gain	mmsB	LA_2054	3-hydroxyisobutyrate dehydrogenase	COG2084	I
294828022	The first gene gain	-	LA_2083	hypothetical protein	COG4254	S
294828050	The first gene gain	tldD	LA_2185	Zn-dependent protease	COG0312	R
294828052	The first gene gain	-	LA_2192	hypothetical protein	COG1451	R
294828073	The first gene gain	-	LA_2279	hypothetical protein	-
294828081	The first gene gain	-	LA_2308	hypothetical protein	-
294828087	The first gene gain	-	LA_2353	hypothetical protein	-
294828115	The first gene gain	-	LA_2454	hypothetical protein	-
294828119	The first gene gain	-	LA_2478	hypothetical protein	-
294828128	The first gene gain	-	LA_2519	hypothetical protein	-
294828132	The first gene gain	-	LA_2540	signal transduction histidine kinase	COG3920	T	18003|vfid|40595|vsiid|61432|ssid|two-component, sensor histidine kinase [Mesorhizobium loti MAFF303099]
294828134	The first gene gain	-	LA_2554	phosphate sodium symporter	COG0306	P
294828139	The first gene gain	-	LA_2600	hypothetical protein	COG2861	S
294828146	The first gene gain	-	LA_2626	hypothetical protein	-
294828167	The first gene gain	-	LA_2726	hypothetical protein	COG1359	S
294828187	The first gene gain	-	LA_2800	hypothetical protein	COG1033	R
294828210	The first gene gain	-	LA_2919	hypothetical protein	-
294828216	The first gene gain	-	LA_2936	hypothetical protein	-
294828220	The first gene gain	-	LA_2970	hypothetical protein	-
294828234	The first gene gain	-	LA_3075	LigB-like protein	COG5492	N
294828237	The first gene gain	-	LA_3091	hypothetical protein	-
294828255	The first gene gain	-	LA_3165	hypothetical protein	COG4642	S
294828265	The first gene gain	-	LA_3200b	hypothetical protein	-
294828316	The first gene gain	-	LA_3438	hypothetical protein	-
294828369	The first gene gain	-	LA_3664	hypothetical protein	-
294828371	The first gene gain	-	LA_3668	uracil-DNA glycosylase	COG1573	L
294828372	The first gene gain	-	LA_3669	hypothetical protein	COG3243	I
294828400	The first gene gain	-	LA_3811	spermidine synthase	COG4262	R
294828424	The first gene gain	-	LA_3916	hypothetical protein	-
294828425	The first gene gain	-	LA_3927	TolC family protein	COG1538	MU	25322|vfid|60512|vsiid|81379|ssid|TolC protein [Enterobacter aerogenes]
294828444	The first gene gain	-	LA_4021	bacterioferritin-associated ferredoxin	COG1251	C
294828455	The first gene gain	-	LA_4059	hypothetical protein	-
294828467	The first gene gain	-	LA_4113	hypothetical protein	-
294828468	The first gene gain	-	LA_4123	hypothetical protein	COG0188	L
294828500	The first gene gain	-	LA_4247	hydrolase	COG1073	R
294828507	The first gene gain	-	LA_4305	hypothetical protein	-
294828512	The first gene gain	-	LA_4318	hypothetical protein	-
24213814	The first gene gain	-	LA_1114	ring hydroxylating dioxygenase subunit alpha	COG4638	PR
189910299	The first gene loss	-	LBF_0744	hypothetical protein	COG1807	M
189911246	The first gene loss	-	LBF_1716	hypothetical protein	-
189909873	The first gene loss	-	LBF_0304	hypothetical protein	-
189909616	The first gene loss	-	LBF_0046	esterase	COG0400	R
189911078	The first gene loss	-	LBF_1545	hypothetical protein	-
189909731	The first gene loss	-	LBF_0162	anti-sigma factor antagonist	COG1366	T
189912275	The first gene loss	-	LBF_2772	hypothetical protein	-
189912272	The first gene loss	-	LBF_2769	hypothetical protein	-
189912269	The first gene loss	-	LBF_2766	lipoprotein	COG4676	S
189911310	The first gene loss	-	LBF_1780	hypothetical protein	-
189911320	The first gene loss	-	LBF_1790	hypothetical protein	-
189910243	The first gene loss	-	LBF_0688	hypothetical protein	-
189910889	The first gene loss	-	LBF_1346	hypothetical protein	-
189910244	The first gene loss	-	LBF_0689	hypothetical protein	-
189912903	The first gene loss	-	LBF_4054	hypothetical protein	-
189912888	The first gene loss	-	LBF_4039	Sphingosine kinase related protein	COG1597	IR
189912887	The first gene loss	-	LBF_4038	AcrR family transcriptional regulator	COG1309	K
189912884	The first gene loss	-	LBF_4035	DNA-binding protein, IHF-related	COG0776	L
189909884	The first gene loss	-	LBF_0315	serine phosphatase RsbU	COG2208	TK
189909883	The first gene loss	-	LBF_0314	hypothetical protein	-
189910649	The first gene loss	-	LBF_1100	hypothetical protein	-
189912244	The first gene loss	-	LBF_2741	hypothetical protein	-
189909635	The first gene loss	-	LBF_0065	hypothetical protein	-
189912724	The first gene loss	-	LBF_3234	hypothetical protein	-
189912729	The first gene loss	-	LBF_3239	hypothetical protein	-
189912735	The first gene loss	-	LBF_3245	ankyrin repeat-containing protein	COG0666	R
189910071	The first gene loss	-	LBF_0510	hypothetical protein	-
189910068	The first gene loss	-	LBF_0507	hypothetical protein	-
189910056	The first gene loss	-	LBF_0494	hypothetical protein	-
189910045	The first gene loss	-	LBF_0483	two component response regulator sensor histidine kinase/response regulator subunits	COG2205	T
189910044	The first gene loss	-	LBF_0482	response regulator	COG0745	TK
189911817	The first gene loss	-	LBF_2303	hypothetical protein	-
189911806	The first gene loss	-	LBF_2290	hypothetical protein	-
189911804	The first gene loss	-	LBF_2288	hypothetical protein	-
189911788	The first gene loss	-	LBF_2272	ATPase	COG0433	R
189911787	The first gene loss	-	LBF_2271	two component response regulator sensor histidine kinase/response regulator subunits	COG0642	T
189911773	The first gene loss	-	LBF_2257	hypothetical protein	COG0366	G
189909767	The first gene loss	-	LBF_0198	ABC transporter ATP-binding protein	COG2274	V
189912795	The first gene loss	-	LBF_3305	hypothetical protein	COG0332	I
189912793	The first gene loss	-	LBF_3303	lipoprotein	-
189912792	The first gene loss	-	LBF_3302	lipoprotein	-
189911352	The first gene loss	-	LBF_1822	hypothetical protein	-
189910998	The first gene loss	-	LBF_1461	hypothetical protein	-
189913098	The first gene loss	-	LBF_4252	peptidase	COG4249	R
189913097	The first gene loss	-	LBF_4251	hypothetical protein	-
189913094	The first gene loss	-	LBF_4248	hypothetical protein	-
189913089	The first gene loss	-	LBF_4243	hypothetical protein	-
189913072	The first gene loss	-	LBF_4226	hypothetical protein	-
189913067	The first gene loss	-	LBF_4221	hypothetical protein	-
189911969	The first gene loss	-	LBF_2459	hypothetical protein	COG1462	M
189911987	The first gene loss	-	LBF_2477	glutaredoxin family protein	COG1393	P
189911990	The first gene loss	-	LBF_2480	OmpA-family protein	COG2885	M
189912005	The first gene loss	-	LBF_2495	hypothetical protein	COG3869	E
189909792	The first gene loss	-	LBF_0223	lipoprotein	-
189909793	The first gene loss	-	LBF_0224	hypothetical protein	COG2340	S
189912430	The first gene loss	-	LBF_2932	acyltransferase	COG0204	I
189912431	The first gene loss	-	LBF_2933	lipoprotein	-
189912441	The first gene loss	-	LBF_2946	ankyrin repeat-containing protein	COG0666	R
189912444	The first gene loss	-	LBF_2949	hypothetical protein	-
189912446	The first gene loss	-	LBF_2951	hypothetical protein	-
189910523	The first gene loss	-	LBF_0973	hypothetical protein	COG3332	S
189910641	The first gene loss	-	LBF_1092	hypothetical protein	-
189910642	The first gene loss	-	LBF_1093	prenyltransferase	-
189912137	The first gene loss	thiE	LBF_2631	thiamine monophosphate synthase	COG0352	H
189912129	The first gene loss	-	LBF_2623	phosphate acyltransferase	COG0204	I
189910468	The first gene loss	-	LBF_0915	hypothetical protein	-
189911432	The first gene loss	rpmC	LBF_1905	50S ribosomal protein L29	COG0255	J
189911422	The first gene loss	rpmD	LBF_1895	50S ribosomal protein L30	COG1841	J
189911396	The first gene loss	glgC	LBF_1867	glucose-1-phosphate adenylyltransferase	COG0448	G
189911390	The first gene loss	-	LBF_1861	NifU-like protein associated with Fe-S cluster formation	COG0822	C
189911382	The first gene loss	gst-4	LBF_1853	glutathione transferase	COG0625	O
189911355	The first gene loss	pepN	LBF_1825	aminopeptidase N	COG0308	E
189910131	The first gene loss	-	LBF_0572	hypothetical protein	COG2208	TK
189910129	The first gene loss	-	LBF_0570	adenylate cyclase-like protein	COG2114	T
189910117	The first gene loss	-	LBF_0558	hypothetical protein	-
189910116	The first gene loss	-	LBF_0557	hypothetical protein	-
189910086	The first gene loss	-	LBF_0525	hypothetical protein	-
189910085	The first gene loss	-	LBF_0524	hypothetical protein	-
189910424	The first gene loss	-	LBF_0870	NRAMP-family transporter	COG1914	P
189910426	The first gene loss	-	LBF_0872	hypothetical protein	-
189909770	The first gene loss	-	LBF_0201	hypothetical protein	-
189911211	The first gene loss	-	LBF_1681	hypothetical protein	-
189911119	The first gene loss	-	LBF_1588	hypothetical protein	-
189911215	The first gene loss	-	LBF_1685	zinc dependent protease	COG4783	R
189912058	The first gene loss	-	LBF_2551	hypothetical protein	COG1459	NU
189912066	The first gene loss	-	LBF_2559	hypothetical protein	COG0662	G
189911122	The first gene loss	-	LBF_1591	hypothetical protein	-
189910162	The first gene loss	-	LBF_0603	metalloendoprotease	COG0739	M
189910165	The first gene loss	-	LBF_0606	adenylate/guanylate cyclase	COG2114	T
189910168	The first gene loss	-	LBF_0609	hypothetical protein	COG0775	F
189910172	The first gene loss	-	LBF_0614	hypothetical protein	-
189911110	The first gene loss	-	LBF_1579	esterase	COG1752	R
189911105	The first gene loss	-	LBF_1574	lipoprotein	-
189910259	The first gene loss	-	LBF_0704	hypothetical protein	-
189909803	The first gene loss	-	LBF_0235	hypothetical protein	-
189909805	The first gene loss	-	LBF_0237	hypothetical protein	-
189910769	The first gene loss	-	LBF_1222	hypothetical protein	-
189910771	The first gene loss	-	LBF_1224	hypothetical protein	COG1298	NU
189910802	The first gene loss	-	LBF_1257	hypothetical protein	-
189910856	The first gene loss	-	LBF_1313	lipoprotein	-
189910851	The first gene loss	-	LBF_1308	hypothetical protein	-
189911584	The first gene loss	-	LBF_2061	hypothetical protein	-
189911581	The first gene loss	-	LBF_2058	hypothetical protein	-
189911579	The first gene loss	-	LBF_2056	hypothetical protein	-
189911577	The first gene loss	-	LBF_2054	hypothetical protein	-
189911570	The first gene loss	-	LBF_2047	hypothetical protein	-
189911559	The first gene loss	-	LBF_2036	hypothetical protein	-
189910589	The first gene loss	-	LBF_1039	methyl-accepting chemotaxis protein	COG0840	NT
189910587	The first gene loss	mqo	LBF_1037	malate:quinone oxidoreductase	COG0579	R
189910586	The first gene loss	-	LBF_1036	OmpA-like protein	COG2885	M
189911620	The first gene loss	-	LBF_2102	hypothetical protein	-
189910455	The first gene loss	-	LBF_0901	hypothetical protein	-
189910454	The first gene loss	-	LBF_0900	hypothetical protein	-
189910443	The first gene loss	-	LBF_0889	methyl-accepting chemotaxis protein	COG0840	NT
189910436	The first gene loss	-	LBF_0882	two component response regulator sensor histidine kinase/response regulator subunits	COG0642	T
189912879	The first gene loss	-	LBF_4030	hypothetical protein	-
189912868	The first gene loss	-	LBF_4019	putative lipoprotein	-
189912867	The first gene loss	-	LBF_4018	hypothetical protein	-
189912866	The first gene loss	-	LBF_4017	Hydrolase or acetyltransferase	COG0596	R
189910281	The first gene loss	-	LBF_0726	hypothetical protein	-
189909754	The first gene loss	-	LBF_0185	lipoprotein	-
189911680	The first gene loss	-	LBF_2160	phosphatase	COG0546	R
189910019	The first gene loss	-	LBF_0457	lipoprotein	-
189911727	The first gene loss	-	LBF_2208	methyl-accepting chemotaxis protein	COG0840	NT
189911732	The first gene loss	-	LBF_3365	hypothetical protein	-
189911734	The first gene loss	-	LBF_2214	antagonist of anti-sigma factor	COG1366	T
189911736	The first gene loss	speD	LBF_2216	S-adenosylmethionine decarboxylase	COG1586	E
189911737	The first gene loss	-	LBF_2217	hypothetical protein	COG1999	R
189911743	The first gene loss	-	LBF_2223	anti-sigma factor antagonist	COG1366	T
189911753	The first gene loss	-	LBF_2234	hypothetical protein	-
189911760	The first gene loss	-	LBF_2242	hypothetical protein	-
189913166	The first gene loss	-	LBF_5050	hypothetical protein	-
189909831	The first gene loss	aroG	LBF_0263	phospho-2-dehydro-3-deoxyheptonate aldolase	COG0722	E
189909834	The first gene loss	-	LBF_0266	hypothetical protein	-
189909835	The first gene loss	-	LBF_0267	ribonuclease_BN	COG1295	S
189909837	The first gene loss	-	LBF_0269	hypothetical protein	-
189909839	The first gene loss	-	LBF_0271	hypothetical protein	COG0730	R
189909959	The first gene loss	-	LBF_0390	6-phosphogluconolactonase	COG2706	G
189912322	The first gene loss	-	LBF_2822	hypothetical protein	-
189911187	The first gene loss	-	LBF_1657	Zn-dependent protease	COG0312	R
189911001	The first gene loss	-	LBF_1465	MarR family transcriptional regulator	COG1846	K
189911002	The first gene loss	-	LBF_1466	phage-like protein	COG5562	R
189911003	The first gene loss	-	LBF_1467	hypothetical protein	-
189912566	The first gene loss	-	LBF_3074	hypothetical protein	-
189912574	The first gene loss	-	LBF_3082	hypothetical protein	-
189912575	The first gene loss	-	LBF_3083	hypothetical protein	-
189912977	The first gene loss	-	LBF_4129	hypothetical protein	-
189912978	The first gene loss	-	LBF_4130	HrpA-like helicase	COG1643	L
189912980	The first gene loss	-	LBF_4132	hypothetical protein	-
189912985	The first gene loss	-	LBF_4137	LipL45-related protein	COG4254	S
189912990	The first gene loss	-	LBF_4142	Redox protein, regulator of disulfide bond formation	COG1765	O
189912995	The first gene loss	-	LBF_4147	Signal transduction histidine kinase	COG0642	T
189912996	The first gene loss	-	LBF_4148	ExbD-related biopolymer transport protein	COG0848	U
189912999	The first gene loss	-	LBF_4153	Acyl-CoA synthetase	COG0318	IQ
189913000	The first gene loss	-	LBF_4154	hypothetical protein	-
189913002	The first gene loss	-	LBF_4156	Methyl-accepting chemotaxis protein	COG0840	NT
189913004	The first gene loss	-	LBF_4158	hypothetical protein	-
189913013	The first gene loss	-	LBF_4167	hypothetical protein	-
189911251	The first gene loss	-	LBF_1721	ribosomal protein	COG2868	J
189913019	The first gene loss	-	LBF_4173	hypothetical protein	-
189913021	The first gene loss	-	LBF_4175	hypothetical protein	-
189910505	The first gene loss	-	LBF_0955	TolC-like outer membrane protein	COG1538	MU
189911248	The first gene loss	-	LBF_1718	hypothetical protein	COG4871	S
189910502	The first gene loss	-	LBF_0952	lipoprotein	-
189910490	The first gene loss	-	LBF_0940	hypothetical protein	-
189910482	The first gene loss	-	LBF_0929	lipoprotein	-
189910479	The first gene loss	-	LBF_0926	hypothetical protein	-
189912253	The first gene loss	-	LBF_2750	FUR family transcriptional regulator	COG0735	P
189910923	The first gene loss	-	LBF_1382	hypothetical protein	COG3215	NU
189910934	The first gene loss	-	LBF_1394	hypothetical protein	COG3753	S
189910623	The first gene loss	-	LBF_1074	hypothetical protein	-
189910611	The first gene loss	-	LBF_1062	phosphodiesterase I	COG3540	P
189910610	The first gene loss	-	LBF_1061	hypothetical protein	-
189909846	The first gene loss	-	LBF_0278	ankyrin repeat-containing protein	COG0666	R
189909847	The first gene loss	-	LBF_0279	hypothetical protein	-
189909855	The first gene loss	-	LBF_0286	AcrR family transcriptional regulator	COG1309	K
189909861	The first gene loss	-	LBF_0292	hypothetical protein	COG5470	S
189909863	The first gene loss	-	LBF_0294	permease	COG2814	G
189909865	The first gene loss	-	LBF_0296	serine phosphatase RsbU	COG2208	TK
189910301	The first gene loss	-	LBF_0746	hypothetical protein	-
189910310	The first gene loss	-	LBF_0755	hypothetical protein	-
189910313	The first gene loss	-	LBF_0758	hypothetical protein	-
189910317	The first gene loss	-	LBF_0762	hypothetical protein	-
189910320	The first gene loss	-	LBF_0765	hypothetical protein	COG5336	S
189910326	The first gene loss	-	LBF_0771	hypothetical protein	-
189910328	The first gene loss	atpE	LBF_0773	H(+)-transporting two-sector ATPase subunit C	COG0636	C
189910335	The first gene loss	-	LBF_0780	hypothetical protein	COG1894	C
189910339	The first gene loss	-	LBF_0784	hypothetical protein	-
189910340	The first gene loss	-	LBF_0785	hypothetical protein	-
189910342	The first gene loss	-	LBF_0787	hypothetical protein	-
189910354	The first gene loss	-	LBF_0799	Na+/melibiose-like transporter	COG2211	G
189913030	The first gene loss	-	LBF_4184	putative lipoprotein	-
189912924	The first gene loss	-	LBF_4075	putative lipoprotein	-
189912927	The first gene loss	-	LBF_4078	hypothetical protein	-
189912935	The first gene loss	-	LBF_4086	hypothetical protein	COG5581	M
189912941	The first gene loss	-	LBF_4093	hypothetical protein	-
189912949	The first gene loss	-	LBF_4101	hypothetical protein	COG3439	S
189912950	The first gene loss	-	LBF_4102	hypothetical protein	-
189912952	The first gene loss	-	LBF_4104	hypothetical protein	-
189912963	The first gene loss	-	LBF_4115	hypothetical protein	-
189910945	The first gene loss	-	LBF_1408	hypothetical protein	-
189910952	The first gene loss	-	LBF_1415	hypothetical protein	-
189910958	The first gene loss	-	LBF_1421	TRAP-type C4-dicarboxylate transport system large permease protein	COG1593	G
189910959	The first gene loss	-	LBF_1422	TRAP-type C4-dicarboxylate transport system small permease protein	COG3090	G
189910960	The first gene loss	-	LBF_1423	TRAP-type C4-dicarboxylate transport system periplasmic protein	COG1638	G
189910961	The first gene loss	-	LBF_1424	lipoprotein	-
189911148	The first gene loss	-	LBF_1617	FhlB-like protein	COG2257	S
189911147	The first gene loss	-	LBF_1616	hypothetical protein	-
189910758	The first gene loss	-	LBF_1211	ABC transporter ATP-binding protein	COG1121	P
189910756	The first gene loss	-	LBF_1209	hypothetical protein	-
189910755	The first gene loss	-	LBF_1208	lipoprotein	-
189911296	The first gene loss	-	LBF_1766	SAM-dependent methyltransferase	COG1092	R
189910746	The first gene loss	-	LBF_1199	hypothetical protein	-
189910561	The first gene loss	-	LBF_1011	hypothetical protein	-
189910546	The first gene loss	-	LBF_0996	hypothetical protein	-
189910538	The first gene loss	-	LBF_0988	hypothetical protein	-
189910534	The first gene loss	-	LBF_0984	hypothetical protein	-
189910533	The first gene loss	-	LBF_0983	epimerase	COG2017	G
189911854	The first gene loss	-	LBF_2341	ATP-dependent Clp protease adaptor protein	COG2127	S
189911860	The first gene loss	-	LBF_2347	adenylate cyclase-like protein	COG2114	T
189911856	The first gene loss	-	LBF_2343	adenylate cyclase-like protein	COG2114	T
189911050	The first gene loss	-	LBF_1516	hypothetical protein	-
189911045	The first gene loss	-	LBF_1511	hypothetical protein	-
189911285	The first gene loss	-	LBF_1755	hypothetical protein	COG4783	R
189912347	The first gene loss	-	LBF_2849	hypothetical protein	-
189912354	The first gene loss	-	LBF_2856	cytochrome c oxidase subunit III	COG1845	C
189911282	The first gene loss	rsbU-7	LBF_1752	serine phosphatase RsbU	COG2208	TK
189912370	The first gene loss	-	LBF_2872	hypothetical protein	-
189912377	The first gene loss	-	LBF_2879	hypothetical protein	-
189912379	The first gene loss	-	LBF_2881	hypothetical protein	-
189912383	The first gene loss	-	LBF_2885	hypothetical protein	-
189912386	The first gene loss	-	LBF_2888	hypothetical protein	-
189912395	The first gene loss	-	LBF_2897	hypothetical protein	COG2135	S
189912397	The first gene loss	-	LBF_2899	hydrolase	COG3083	R
189912534	The first gene loss	-	LBF_3042	hypothetical protein	-
189912537	The first gene loss	-	LBF_3045	two component response regulator sensor histidine kinase/response regulator subunits	COG0642	T
189910812	The first gene loss	-	LBF_1267	anti-sigma factor antagonist	COG1366	T
189910825	The first gene loss	-	LBF_1280	hypothetical protein	-
189910830	The first gene loss	-	LBF_1286	hypothetical protein	-
189910837	The first gene loss	-	LBF_1293	lipoprotein	-
189912098	The first gene loss	-	LBF_2591	hypothetical protein	-
189912091	The first gene loss	-	LBF_2584	hypothetical protein	-
189912088	The first gene loss	-	LBF_2581	hypothetical protein	COG3090	G
189912087	The first gene loss	-	LBF_2580	hypothetical protein	COG1729	S
189912084	The first gene loss	-	LBF_2577	hypothetical protein	-
189912079	The first gene loss	-	LBF_2572	ABC transporter substrate-binding protein	COG0687	E
189912077	The first gene loss	-	LBF_2570	ABC transporter permease	COG1176	E
189912076	The first gene loss	-	LBF_2569	ABC transporter permease	COG1177	E
189912074	The first gene loss	-	LBF_2567	hypothetical protein	-
189912647	The first gene loss	telA	LBF_3155	Tellurite resistance protein	COG3853	P
189912656	The first gene loss	-	LBF_3164	response regulator	COG2204	T
189912657	The first gene loss	cheC	LBF_3165	chemotaxis protein CheC	COG1776	NT
189912659	The first gene loss	-	LBF_3167	hypothetical protein	-
189912660	The first gene loss	-	LBF_3168	subtilisin-like serine protease	COG1404	O
189912688	The first gene loss	-	LBF_3196	methylase/methyltransferase	COG4106	R
189912690	The first gene loss	-	LBF_3198	hypothetical protein	COG1680	V
189912692	The first gene loss	-	LBF_3200	hypothetical protein	-
189912693	The first gene loss	-	LBF_3201	lipoprotein	-
189910290	The first gene loss	-	LBF_0735	ABC transporter substrate-binding protein	COG1463	Q
189910291	The first gene loss	-	LBF_0736	hypothetical protein	-
189911897	The first gene loss	-	LBF_2384	glycerate kinase	COG2379	G
189909918	The first gene loss	-	LBF_0349	TolC-like outermembrane protein	COG1538	MU
189909916	The first gene loss	-	LBF_0347	efflux pump protein	COG1566	V
189909915	The first gene loss	-	LBF_0346	ABC transporter permease/ATP-binding protein	COG2274	V
189909912	The first gene loss	-	LBF_0343	hypothetical protein	-
189909901	The first gene loss	-	LBF_0332	hypothetical protein	COG0596	R
189909682	The first gene loss	-	LBF_0113	nucleoside-diphosphate-sugar epimerase	COG0451	MG
189909687	The first gene loss	-	LBF_0118	hydrolase	COG2267	I
189910238	The first gene loss	-	LBF_0683	hypothetical protein	-
189911914	The first gene loss	-	LBF_2401	AcrR family transcriptional regulator	COG1309	K
189911917	The first gene loss	hlyIII	LBF_2404	hemolysin III	COG1272	R
189911918	The first gene loss	-	LBF_2405	hypothetical protein	-
189911928	The first gene loss	lpqC	LBF_2415	poly(3-hydroxybutyrate) depolymerase	COG3509	Q
189911934	The first gene loss	katG	LBF_2421	catalase	COG0376	P
189911938	The first gene loss	-	LBF_3366	hypothetical protein	-
189911544	The first gene loss	-	LBF_2021	lipoprotein	-
189910235	The first gene loss	-	LBF_0680	hypothetical protein	COG3651	S
189911903	The first gene loss	apbA	LBF_2390	2-dehydropantoate 2-reductase	COG1893	H
189911908	The first gene loss	-	LBF_2395	hypothetical protein	-
189911911	The first gene loss	-	LBF_2398	metal-dependent hydrolase	COG1099	R
189910232	The first gene loss	-	LBF_0677	hypothetical protein	COG0625	O
189910230	The first gene loss	-	LBF_0675	hypothetical protein	-
189912751	The first gene loss	-	LBF_3261	short chain dehydrogenase	COG1028	IQR
189911519	The first gene loss	-	LBF_1996	short chain dehydrogenase	COG0300	R
189911533	The first gene loss	-	LBF_2010	hypothetical protein	-
189911534	The first gene loss	-	LBF_2011	hypothetical protein	-
189911535	The first gene loss	-	LBF_2012	TPR repeat lipoprotein	-
189911537	The first gene loss	gst-5	LBF_2014	glutathione transferase	COG0625	O
189911540	The first gene loss	-	LBF_2017	hypothetical protein	-
189912191	The first gene loss	-	LBF_2686	nitrate/nitrite transporter	COG2223	P
189912207	The first gene loss	-	LBF_2701	hypothetical protein	-
189912208	The first gene loss	-	LBF_2702	hypothetical protein	COG2885	M
189912214	The first gene loss	-	LBF_2710	pentraxin-like protein	-
189912226	The first gene loss	-	LBF_2722	oxidoreductase	COG1651	O
189910679	The first gene loss	-	LBF_1132	hypothetical protein	-
189910681	The first gene loss	-	LBF_1134	hypothetical protein	-
189910684	The first gene loss	cysJ	LBF_1137	sulfite reductase subunit beta	COG0369	P
189910218	The first gene loss	-	LBF_0663	hypothetical protein	COG4399	S
189910693	The first gene loss	fliK	LBF_1146	endoflagellar hook-length control protein	-
189910703	The first gene loss	-	LBF_1156	two component response regulator sensor histidine kinase subunit	COG0642	T
189910992	The first gene loss	-	LBF_1454	adenylate/guanylate cyclase	COG2114	T
189910991	The first gene loss	-	LBF_1453	zinc dependent protease	COG4783	R
189910990	The first gene loss	-	LBF_1452	hypothetical protein	-
189910989	The first gene loss	-	LBF_1451	hypothetical protein	COG2067	I
189910982	The first gene loss	-	LBF_1444	hypothetical protein	-
189910263	The first gene loss	-	LBF_0708	hypothetical protein	COG2035	S
189913036	The first gene loss	-	LBF_4190	hypothetical protein	-
189912024	The first gene loss	-	LBF_2517	two-component hybrid sensor histidine kinase and regulator	COG3920	T
189912029	The first gene loss	-	LBF_2522	hypothetical protein	-
189911841	The first gene loss	-	LBF_2328	hypothetical protein	COG2433	S
189909765	The first gene loss	-	LBF_0196	TolC-like outermembrane protein	COG1538	MU
189911845	The first gene loss	-	LBF_2332	hypothetical protein	-
189911847	The first gene loss	-	LBF_2334	AcrR family transcriptional regulator	COG1309	K
189911848	The first gene loss	-	LBF_2335	hydrolase or acetyltransferase	COG0596	R
189911849	The first gene loss	-	LBF_2336	ABC transporter permease/ATP-binding protein	COG4178	R
189911850	The first gene loss	-	LBF_2337	cellobiose phosphorylase	COG3459	G
189912489	The first gene loss	-	LBF_2996	flavodoxin reductase	COG1018	C
189912490	The first gene loss	-	LBF_2997	AcrR family transcriptional regulator	COG1309	K
189910720	The first gene loss	-	LBF_1174	hypothetical protein	COG2202	T
189910205	The first gene loss	-	LBF_0650	hypothetical protein	-
189912307	The first gene loss	sbcD	LBF_2807	DNA repair exonuclease	COG0420	L
189912309	The first gene loss	-	LBF_2809	hypothetical protein	-
189912310	The first gene loss	-	LBF_2810	sulfatase	COG3119	P
189912814	The first gene loss	-	LBF_3324	lipoprotein	-
189912816	The first gene loss	-	LBF_3326	lipoprotein	-
189912820	The first gene loss	-	LBF_3331	hypothetical protein	-
189909577	The first gene loss	-	LBF_0007	hypothetical protein	-
189909587	The first gene loss	-	LBF_0017	lipoprotein	-
189912415	The first gene loss	-	LBF_2917	signal transduction protein	COG3275	T
189912418	The first gene loss	-	LBF_2920	hypothetical protein	-
189910188	The first gene loss	-	LBF_0633	hypothetical protein	-
189910185	The first gene loss	-	LBF_0630	hypothetical protein	COG0189	HJ
189910184	The first gene loss	-	LBF_0629	hypothetical protein	COG1305	E
189909816	The first gene loss	-	LBF_0248	OmpA-family protein	COG2885	M
189912139	The first gene loss	-	LBF_2633	hypothetical protein	-
189912141	The first gene loss	-	LBF_2635	OmpA-family protein	COG2885	M
189912144	The first gene loss	-	LBF_2638	hypothetical protein	-
189912165	The first gene loss	-	LBF_2660	hypothetical protein	COG1997	J
189912167	The first gene loss	-	LBF_2662	hypothetical protein	COG0659	P
189912168	The first gene loss	-	LBF_2663	hypothetical protein	-
189912171	The first gene loss	-	LBF_2666	hypothetical protein	-
189912175	The first gene loss	-	LBF_2670	hypothetical protein	COG3528	S
189912176	The first gene loss	-	LBF_2671	hypothetical protein	-
189912177	The first gene loss	-	LBF_2672	family 2 glycosyl hydrolase	COG3250	G
189912179	The first gene loss	-	LBF_2674	hypothetical protein	-
189912180	The first gene loss	-	LBF_2675	CoA-binding protein	COG1832	R
189910403	The first gene loss	feoA	LBF_0847	Fe2+ transport system protein A	COG1918	P
189910386	The first gene loss	-	LBF_0830	two component response regulator sensor histidine kinase subunit	COG4191	T
189910376	The first gene loss	-	LBF_0820	acetyl-CoA hydrolase	COG0427	C
189909719	The first gene loss	-	LBF_0150	hypothetical protein	-
189909725	The first gene loss	-	LBF_0156	hypothetical protein	COG1107	L
189909726	The first gene loss	-	LBF_0157	hypothetical protein	-
189909727	The first gene loss	-	LBF_0158	hypothetical protein	COG4102	S
189912604	The first gene loss	-	LBF_3112	hypothetical protein	-
189912601	The first gene loss	-	LBF_3109	hypothetical protein	-
189912598	The first gene loss	-	LBF_3106	hypothetical protein	-
189912477	The first gene loss	-	LBF_2984	hypothetical protein	COG2010	C
189912478	The first gene loss	-	LBF_2985	hypothetical protein	-
189911615	The first gene loss	-	LBF_2097	FUR family transcriptional regulator	COG0735	P
189911612	The first gene loss	-	LBF_2094	hypothetical protein	-
189911610	The first gene loss	-	LBF_2090	hypothetical protein	-
189911608	The first gene loss	-	LBF_2088	hypothetical protein	-
189909680	The first gene loss	-	LBF_0111	hypothetical protein	COG2270	R
189911093	The first gene loss	-	LBF_1560	type I phosphodiesterase / nucleotide pyrophosphatase	COG1524	R
189911098	The first gene loss	-	LBF_1565	hypothetical protein	-
189912488	The first gene loss	desA	LBF_2995	fatty acid desaturase	COG3239	I
189910942	The first gene loss	-	LBF_1403	hypothetical protein	-
189910009	The first gene loss	-	LBF_0446	hypothetical protein	-
189913172	The first gene loss	-	LBF_5056	hypothetical protein	-
189912113	The first gene loss	-	LBF_2607	hypothetical protein	COG3762	S
189912104	The first gene loss	-	LBF_2597	methyltransferase/methylase	COG2227	H
189912209	The first gene loss	-	LBF_2703	hypothetical protein	-
189911899	The first gene loss	-	LBF_2386	two component response regulator sensor protein	COG0642	T
189912458	The first gene loss	-	LBF_2963	hypothetical protein	-
189912474	The first gene loss	-	LBF_2981	hypothetical protein	COG3391	S
189911893	The first gene loss	-	LBF_2380	two component response regulator sensor histidine kinase/response regulator subunits	COG4191	T
189911891	The first gene loss	rsbU-4	LBF_2378	serine phosphatase RsbU	COG2208	TK
189911888	The first gene loss	-	LBF_2375	hypothetical protein	-
189911624	The first gene loss	-	LBF_2105	hypothetical protein	-
189911884	The first gene loss	lnt-2	LBF_2371	apolipoprotein N-acyltransferase	COG0815	M
189910712	The first gene loss	-	LBF_1166	hypothetical protein	-
189911218	The first gene loss	-	LBF_1688	anti-sigma factor antagonist	COG1366	T
189911221	The first gene loss	-	LBF_1691	hypothetical protein	-
418758268	The second gene gain	-	N/A	hypothetical protein	COG0474	P
418756435	The second gene gain	-	N/A	inositol monophosphatase family protein	COG0483	G
418759022	The second gene gain	-	N/A	RNA methyltransferase, TrmH family	COG0566	J
418756485	The second gene gain	-	N/A	phosphate ABC transporter, permease protein PstC	COG0573	P
418756191	The second gene gain	-	N/A	phosphate ABC transporter, permease protein PstA	COG0581	P
418756424	The second gene gain	-	N/A	putative lysophospholipase	COG0596	R
418759754	The second gene gain	-	N/A	alpha/beta hydrolase family protein	COG0596	R
418759636	The second gene gain	-	N/A	putative chemotaxis protein CheA	COG0643	NT
418755943	The second gene gain	-	N/A	competence protein	COG0658	R
418758904	The second gene gain	-	N/A	cyclic nucleotide-binding domain / transcriptional regulator, Crp/Fnr family multi-domain protein	COG0664	T
418758172	The second gene gain	-	N/A	hypothetical protein	COG0724	R
418756840	The second gene gain	-	N/A	penicillin-binding protein, transpeptidase domain protein	COG0768	M
418756882	The second gene gain	-	N/A	putative regulator of nucleoside pyrophosphate kinase	COG0782	K
418759739	The second gene gain	-	N/A	CheW-like protein	COG0835	NT
418759621	The second gene gain	-	N/A	PAS domain S-box protein	COG0840	NT
418756276	The second gene gain	-	N/A	HAMP domain protein	COG0840	NT
418758424	The second gene gain	-	N/A	carbamoyl-phosphate synthase L chain	COG1038	C
418758282	The second gene gain	-	N/A	putative exodeoxyribonuclease V, beta subunit	COG1074	L	15446|vfid|35482|vsiid|56319|ssid|hypothetical protein blr8088 [Bradyrhizobium japonicum USDA 110]
418759122	The second gene gain	-	N/A	S-adenosylmethionine-dependent methyltransferase domain protein	COG1092	R	20463|vfid|45514|vsiid|66351|ssid|putative SAM-dependent methyltransferase [Salmonella enterica subsp. enterica serovar Typhimurium str. LT2]
418756228	The second gene gain	-	N/A	Mg2+ transporter-C, MgtC family	COG1285	S
418759615	The second gene gain	-	N/A	transcriptional regulator, TetR family	COG1309	K
418759287	The second gene gain	-	N/A	preprotein translocase, SecG subunit	COG1314	U
418758632	The second gene gain	-	N/A	putative DNA recombination protein RmuC	COG1322	S
418758327	The second gene gain	-	N/A	exodeoxyribonuclease V, gamma subunit	COG1330	L
418757778	The second gene gain	-	N/A	dolichyl-phosphate-mannose-protein mannosyltransferase	COG1807	M	30083|vfid|71585|vsiid|97706|ssid|RecName: Full=Undecaprenyl phosphate-alpha-4-amino-4-deoxy-L-arabinose arabinosyl transferase; EC=2.4.2.43; AltName: Full=4-amino-4-deoxy-L-arabinose lipid A transferase; AltName: Full=Lipid IV A 4-amino-4-deoxy-L-arabinosyltransferase; AltName: Full=Pol
418759471	The second gene gain	-	N/A	SCO1/SenC	COG1999	R
418759630	The second gene gain	-	N/A	diguanylate cyclase (GGDEF) domain protein	COG2199	T
418758941	The second gene gain	-	N/A	DNA-binding helix-turn-helix protein	COG2207	K	VFG1507 (gi:24528037) ORF56 - AraC-like transcriptional regulator [Escherichia coli 536]
418759617	The second gene gain	-	N/A	7TM diverse intracellular signaling domain / stage II sporulation protein E multi-domain protein	COG2208	TK
418757193	The second gene gain	-	N/A	nitrate transporter	COG2223	P
418759513	The second gene gain	-	N/A	methyltransferase domain protein	COG2226	H
418756955	The second gene gain	-	N/A	PF04235 family protein	COG2311	S
418756494	The second gene gain	-	N/A	DinB family protein	COG2318	S
418756936	The second gene gain	-	N/A	YceI-like domain protein	COG2353	S
418756626	The second gene gain	-	N/A	MG2 domain / alpha-2-macroglobulin family / alpha-2-macroglobulin family / alpha-macro-globulin thiol-ester bond-forming region multi-domain protein	COG2373	R
418756370	The second gene gain	-	N/A	SpoIID/LytB domain protein	COG2385	D
418756590	The second gene gain	-	N/A	PF04255 family protein	COG2442	S
418756796	The second gene gain	-	N/A	penicillin-binding protein, transpeptidase domain protein	COG2602	V
418756682	The second gene gain	-	N/A	fatty acid hydroxylase family protein	COG3000	I
418758583	The second gene gain	-	N/A	TfoX N-terminal domain protein	COG3070	K
418758387	The second gene gain	-	N/A	flagellar hook-length control protein FliK	COG3144	N
418756067	The second gene gain	-	N/A	PF06672 family protein	COG3234	S
418756775	The second gene gain	-	N/A	polar-differentiation response regulator DivK	COG3437	KT	VFG1226 (gi:15595606) pilH - twitching motility protein PilH [Pseudomonas aeruginosa PAO1] (VF0082)
418758592	The second gene gain	-	N/A	imelysin	COG3489	R
418755927	The second gene gain	-	N/A	amidohydrolase family protein	COG3618	R
418758031	The second gene gain	-	N/A	diguanylate cyclase (GGDEF) domain protein	COG3706	T	7642|vfid|9170|vsiid|11088|ssid|HmsT protein [Yersinia pestis CO92]
418756146	The second gene gain	-	N/A	histidine kinase	COG3920	T
418756330	The second gene gain	-	N/A	MORN repeat protein	COG4642	S
418757448	The second gene gain	-	N/A	PF09906 family protein	COG4676	S
418759568	The second gene gain	-	N/A	PF09917 family protein	COG4731	S
418756062	The second gene gain	-	N/A	peptidase, M48 family	COG4784	R
418759136	The second gene gain	-	N/A	acyl-coenzyme A:6-aminopenicillanic acid acyl-transferase	COG4927	R
418758698	The second gene gain	-	N/A	hypothetical protein	COG5271	R
418756875	The second gene gain	-	N/A	MAPEG family protein	COG5331	S
418755981	The second gene gain	-	N/A	hypothetical protein	-
418758735	The second gene gain	-	N/A	hypothetical protein	-
418759723	The second gene gain	-	N/A	hypothetical protein	-
418759624	The second gene gain	-	N/A	hypothetical protein	-
418757122	The second gene gain	-	N/A	hypothetical protein	-
418756224	The second gene gain	-	N/A	hypothetical protein	-
418757251	The second gene gain	-	N/A	bacterial SH3 domain protein	-
418757582	The second gene gain	-	N/A	hypothetical protein	-
418757020	The second gene gain	-	N/A	hypothetical protein	-
418759693	The second gene gain	-	N/A	hypothetical protein	-
418759366	The second gene gain	-	N/A	hypothetical protein	-
418755888	The second gene gain	-	N/A	hypothetical protein	-
418757590	The second gene gain	-	N/A	PF06532 family protein	-
418756885	The second gene gain	-	N/A	hypothetical protein	-
418759337	The second gene gain	-	N/A	hypothetical protein	-
418759449	The second gene gain	-	N/A	hypothetical protein	-
418755849	The second gene gain	-	N/A	hypothetical protein	-
418757658	The second gene gain	-	N/A	hypothetical protein	-
418757471	The second gene gain	-	N/A	hypothetical protein	-
418758747	The second gene gain	-	N/A	hypothetical protein	-
418757045	The second gene gain	-	N/A	hypothetical protein	-
418759465	The second gene gain	-	N/A	hypothetical protein	-
418759121	The second gene gain	-	N/A	hypothetical protein	-
418759666	The second gene gain	-	N/A	hypothetical protein	-
418755908	The second gene gain	-	N/A	hypothetical protein	-
418757216	The second gene gain	-	N/A	hypothetical protein	-
418757573	The second gene gain	-	N/A	hypothetical protein	-
418757047	The second gene gain	-	N/A	hypothetical protein	-
418758658	The second gene gain	-	N/A	hypothetical protein	-
418759436	The second gene gain	-	N/A	hypothetical protein	-
418757211	The second gene gain	-	N/A	hypothetical protein	-
418756186	The second gene gain	-	N/A	hypothetical protein	-
418756283	The second gene gain	-	N/A	hypothetical protein	-
418756110	The second gene gain	-	N/A	universal stress family protein	-
418756017	The second gene gain	-	N/A	hypothetical protein	-
418758896	The second gene gain	-	N/A	hypothetical protein	-
418757442	The second gene gain	-	N/A	hypothetical protein	-
418756714	The second gene gain	-	N/A	hypothetical protein	-
418758685	The second gene gain	-	N/A	hypothetical protein	-
418756153	The second gene gain	-	N/A	PF10994 family protein	-
418758532	The second gene gain	-	N/A	hypothetical protein	-
418758270	The second gene gain	-	N/A	PF07600 family protein	-
418759631	The second gene gain	-	N/A	hypothetical protein	-
418756088	The second gene gain	-	N/A	hypothetical protein	-
418758509	The second gene gain	-	N/A	hypothetical protein	-
418758697	The second gene gain	-	N/A	hypothetical protein	-
418756558	The second gene gain	-	N/A	calcineurin-like phosphoesterase family protein	-
418755982	The second gene gain	-	N/A	hypothetical protein	-
418756170	The second gene gain	-	N/A	hypothetical protein	-
418758885	The second gene gain	-	N/A	hypothetical protein	-
418756966	The second gene gain	-	N/A	hypothetical protein	-
418756326	The second gene gain	-	N/A	hypothetical protein	-
418756607	The second gene gain	-	N/A	hypothetical protein	-
418759005	The second gene gain	-	N/A	hypothetical protein	-
418757346	The second gene gain	-	N/A	hypothetical protein	-
418758448	The second gene gain	-	N/A	hypothetical protein	-
418756583	The second gene gain	-	N/A	hypothetical protein	-
418757545	The second gene gain	-	N/A	hypothetical protein	-
418756425	The second gene gain	-	N/A	hypothetical protein	-
418759585	The second gene gain	-	N/A	hypothetical protein	-
418756564	The second gene gain	-	N/A	hypothetical protein	-
418758984	The second gene gain	-	N/A	hypothetical protein	-
418756154	The second gene gain	-	N/A	hypothetical protein	-
418758546	The second gene gain	-	N/A	hypothetical protein	-
418758742	The second gene gain	-	N/A	hypothetical protein	-
418758792	The second gene gain	-	N/A	hypothetical protein	-
418756612	The second gene gain	-	N/A	hypothetical protein	-
418758635	The second gene gain	-	N/A	hypothetical protein	-
418757175	The second gene gain	-	N/A	hypothetical protein	-
418759701	The second gene gain	-	N/A	CAAX protease self-immunity	-
418757793	The second gene gain	-	N/A	PF10825 family protein	-
418757743	The second gene gain	-	N/A	hypothetical protein	-
418757634	The second gene gain	-	N/A	hypothetical protein	-
418757994	The second gene gain	-	N/A	hypothetical protein	-
418758493	The second gene gain	-	N/A	hypothetical protein	-
418757518	The second gene gain	-	N/A	hypothetical protein	-
418759170	The second gene gain	-	N/A	hypothetical protein	-
418756577	The second gene gain	-	N/A	hypothetical protein	-
418757677	The second gene gain	-	N/A	hypothetical protein	-
418756385	The second gene gain	-	N/A	hypothetical protein	-
418756580	The second gene gain	-	N/A	hypothetical protein	-
418756707	The second gene gain	-	N/A	hypothetical protein	-
418758053	The second gene gain	-	N/A	hypothetical protein	-
418757085	The second gene gain	-	N/A	hypothetical protein	-
418757397	The second gene gain	-	N/A	hypothetical protein	-
418756568	The second gene gain	-	N/A	hypothetical protein	-
418759010	The second gene gain	-	N/A	hypothetical protein	-
189910167	The second gene loss	splB	LBF_0608	DNA repair photolyase	COG1533	L
189911729	The second gene loss	-	LBF_2210	short-chain dehydrogenase	COG1028	IQR
189912075	The second gene loss	uspA	LBF_2568	universal stress protein uspA	COG0589	T
189910158	The second gene loss	-	LBF_0599	short chain dehydrogenase	COG0300	R
189910389	The second gene loss	-	LBF_0833	penicillin amidase or penicillin acylase	COG2366	R
189912625	The second gene loss	-	LBF_3133	hypothetical protein	COG4731	S
189912503	The second gene loss	-	LBF_3010	lipoprotein	-
189912291	The second gene loss	-	LBF_2791	adenylate/guanylate cyclase	COG2114	T
189911240	The second gene loss	-	LBF_1710	HIT family hydrolase	COG0537	FGR
189910618	The second gene loss	-	LBF_1069	CBS domain-containing transcriptional regulator	COG2524	K
189912511	The second gene loss	-	LBF_3018	RNA-binding protein	COG0724	R
189912181	The second gene loss	-	LBF_2676	TonB dependent protein	COG1629	P
189912183	The second gene loss	-	LBF_2678	iron-regulated membrane protein	COG3182	S
189910725	The second gene loss	-	LBF_1178	hypothetical protein	-
189912182	The second gene loss	-	LBF_2677	lipoprotein	-
189911588	The second gene loss	-	LBF_2066	rhodanese-like thiosulfate sulfurtransferase	COG2897	P
189912965	The second gene loss	-	LBF_4117	Nucleoside-diphosphate-sugar epimerase	COG0451	MG
189910097	The second gene loss	-	LBF_0536	hypothetical protein	-
189912966	The second gene loss	-	LBF_4118	glycosyltransferase	COG0463	M
189909666	The second gene loss	-	LBF_0097	ankyrin repeat-containing protein	COG0666	R
189912964	The second gene loss	-	LBF_4116	Bifunctional glycosyltransferase/sugar pyrophosphorylase	COG1209	M
189909854	The second gene loss	mltA	LBF_0285	membrane-bound lytic murein transglycosylase A	COG2821	M
189912733	The second gene loss	-	LBF_3243	hypothetical protein	COG2226	H
189910754	The second gene loss	-	LBF_1207	hypothetical protein	COG2159	R
189912680	The second gene loss	-	LBF_3188	hypothetical protein	-
189911552	The second gene loss	secG	LBF_2029	preprotein translocase subunit SecG	COG1314	U
189911968	The second gene loss	-	LBF_2458	dipeptidyl aminopeptidase/acylaminoacyl- peptidase	COG1506	E
189910152	The second gene loss	-	LBF_0593	transcription Regulator	COG1695	K
189911524	The second gene loss	-	LBF_2001	hypothetical protein	COG1520	S
189911770	The second gene loss	-	LBF_2254	hypothetical protein	COG0474	P
189909856	The second gene loss	-	LBF_0287	hypothetical protein	-
189913080	The second gene loss	pnuC	LBF_4234	nicotinamide mononucleotide transporter	COG3201	H
189910483	The second gene loss	-	LBF_0930	OmpA-family protein	COG2885	M
189910484	The second gene loss	-	LBF_0931	hypothetical protein	-
189912221	The second gene loss	-	LBF_2717	hypothetical protein	COG2197	TK
189910949	The second gene loss	-	LBF_1412	hypothetical protein	COG3448	T
189910608	The second gene loss	-	LBF_1059	lipoprotein	-
24212716	The third gene gain	-	LA_0016	hypothetical protein	-
24212790	The third gene gain	-	LA_0089	hypothetical protein	-
24212791	The third gene gain	-	LA_0091	hypothetical protein	COG5439	S
24212835	The third gene gain	-	LA_0135	hypothetical protein	-
24212866	The third gene gain	-	LA_0166	hypothetical protein	-
24212893	The third gene gain	-	LA_0193	hypothetical protein	-
24212927	The third gene gain	-	LA_0227	hypothetical protein	COG0775	F
24212984	The third gene gain	-	LA_0284	hypothetical protein	-
24212986	The third gene gain	-	LA_0286	hypothetical protein	-
24213050	The third gene gain	-	LA_0350	hypothetical protein	-
24213057	The third gene gain	-	LA_0357	dienelactone hydrolase family protein	COG0412	Q
24213072	The third gene gain	-	LA_0372	hypothetical protein	-
24213074	The third gene gain	-	LA_0374	hypothetical protein	-
24213075	The third gene gain	-	LA_0375	hypothetical protein	-
24213106	The third gene gain	-	LA_0406	hypothetical protein	COG0658	R
24213115	The third gene gain	-	LA_0415	SAM-dependent O-methyltransferase	COG4122	R
24213147	The third gene gain	-	LA_0447	hypothetical protein	-
24213161	The third gene gain	-	LA_0461	hypothetical protein	-
24213264	The third gene gain	-	LA_0564	hypothetical protein	-
24213275	The third gene gain	-	LA_0575	hypothetical protein	-
24213294	The third gene gain	zntA	LA_0594	cation transport ATPase	COG2217	P
24213434	The third gene gain	-	LA_0734	peroxiredoxin-like protein	COG1999	R
24213508	The third gene gain	-	LA_0808	serine protease	COG0265	O
24213578	The third gene gain	-	LA_0878	hypothetical protein	-
24213579	The third gene gain	-	LA_0879	hypothetical protein	-
24213606	The third gene gain	-	LA_0906	hypothetical protein	-
24213718	The third gene gain	-	LA_1018	hypothetical protein	-
24213731	The third gene gain	-	LA_1031	hypothetical protein	-
24213732	The third gene gain	caiD	LA_1032	enoyl-CoA hydratase	COG1024	I
24213757	The third gene gain	-	LA_1057	hypothetical protein	-
24213767	The third gene gain	-	LA_1067	hypothetical protein	-
24213788	The third gene gain	-	LA_1088	hypothetical protein	-
24213938	The third gene gain	-	LA_1238	hypothetical protein	-
24213982	The third gene gain	-	LA_1282	transcriptional regulator	COG1309	K
24214154	The third gene gain	-	LA_1454	hypothetical protein	-
24214224	The third gene gain	-	LA_1524	hypothetical protein	-
24214532	The third gene gain	-	LA_1833	hypothetical protein	-
24214662	The third gene gain	-	LA_1962	hypothetical protein	-
24214673	The third gene gain	-	LA_1973	hypothetical protein	-
24214682	The third gene gain	-	LA_1982	O-antigen polymerase-like protein	COG3307	M
24214689	The third gene gain	-	LA_1989	hypothetical protein	-
24214697	The third gene gain	-	LA_1997	glycosyltransferase	COG1215	M
24214698	The third gene gain	-	LA_1998	polysaccharide deacetylase	COG0726	G	VFG1040 (gi:15808720) shf - putative protein Shf [Shigella flexneri (serotype 2a) YSH6000]
24214741	The third gene gain	-	LA_2041	hypothetical protein	-
24214880	The third gene gain	-	LA_2180	hypothetical protein	-
24214895	The third gene gain	-	LA_2195	hypothetical protein	-
24214972	The third gene gain	-	LA_2272	hypothetical protein	-
24215012	The third gene gain	-	LA_2311	hypothetical protein	-
24215229	The third gene gain	-	LA_2529	hypothetical protein	-
24215356	The third gene gain	-	LA_2656	hypothetical protein	COG2968	S
24215371	The third gene gain	-	LA_2671	hypothetical protein	-
24215422	The third gene gain	-	LA_2722	hypothetical protein	-
24215501	The third gene gain	-	LA_2801	hypothetical protein	-
24215550	The third gene gain	-	LA_2850	flagellar protein	COG3144	N
24215554	The third gene gain	-	LA_2854	hypothetical protein	-
24215559	The third gene gain	-	LA_2859	hypothetical protein	COG1754	R
24215577	The third gene gain	-	LA_2877	hypothetical protein	-
24215657	The third gene gain	-	LA_2958	hypothetical protein	COG2267	I
24215715	The third gene gain	-	LA_3016	hypothetical protein	COG5489	S
24215803	The third gene gain	rtn	LA_3104	signal transduction protein	COG2200	T
24215813	The third gene gain	-	LA_3114	cytoplasmic membrane protein	COG3349	S
24215814	The third gene gain	-	LA_3115	hypothetical protein	-
24215844	The third gene gain	-	LA_3145	hypothetical protein	COG3391	S
24215932	The third gene gain	-	LA_3233	hypothetical protein	-
24216022	The third gene gain	-	LA_3323	hypothetical protein	COG4886	S
24216069	The third gene gain	-	LA_3370	surface antigen OrfC lipoprotein	COG3391	S
24216161	The third gene gain	-	LA_3462	carbon-nitrogen hydrolase	COG0388	R
24216162	The third gene gain	-	LA_3463	hypothetical protein	-
24216244	The third gene gain	-	LA_3545	hypothetical protein	-
24216350	The third gene gain	-	LA_3651	hypothetical protein	-
24216461	The third gene gain	-	LA_3762	hypothetical protein	-
24216480	The third gene gain	-	LA_3781	hypothetical protein	-
24216547	The third gene gain	-	LA_3848	hypothetical protein	-
24216548	The third gene gain	-	LA_3849	hypothetical protein	-
24216580	The third gene gain	-	LA_3881	hypothetical protein	-
24216606	The third gene gain	-	LA_3907	hypothetical protein	-
24216709	The third gene gain	-	LA_4010	hypothetical protein	-
24216795	The third gene gain	-	LA_4096	hypothetical protein	-
24216820	The third gene gain	-	LA_4121	hypothetical protein	-
24217011	The third gene gain	-	LA_4312	hypothetical protein	-
24217024	The third gene gain	-	LA_4325	hypothetical protein	-
24217191	The third gene gain	-	LB_130	araC family transcriptional regulator	COG2207	K
24217192	The third gene gain	-	LB_131	araC family transcriptional regulator	COG2207	K
24217198	The third gene gain	-	LB_137	hypothetical protein	-
24217293	The third gene gain	-	LB_232	hypothetical protein	-
24217348	The third gene gain	-	LB_287	hypothetical protein	-
294653542	The third gene gain	-	LB_240	diguanylate cyclase	COG2199	T	7642|vfid|9170|vsiid|11088|ssid|HmsT protein [Yersinia pestis CO92]
294653546	The third gene gain	-	LB_228	DNA-binding protein	COG2207	K
294653565	The third gene gain	-	LB_134	hypothetical protein	-
294653566	The third gene gain	-	LB_133	EAL domain-containing protein	COG2200	T	VFG0584 (gi:16767514) yjcC - putative diguanylate cyclase/phosphodiesterase [Salmonella enterica (serovar typhimurium) LT2]
294653579	The third gene gain	-	LB_056	hypothetical protein	COG5010	U
294827592	The third gene gain	-	LA_0195	transcriptional regulator	-
294827612	The third gene gain	-	LA_0294	exonuclease	COG0420	L
294827679	The third gene gain	-	LA_0578	hypothetical protein	-
294827681	The third gene gain	-	LA_0580	hypothetical protein	-
294827691	The third gene gain	-	LA_0617	hypothetical protein	-
294827734	The third gene gain	-	LA_0789	SAM-dependent methyltransferase	COG1092	R	20463|vfid|45514|vsiid|66351|ssid|putative SAM-dependent methyltransferase [Salmonella enterica subsp. enterica serovar Typhimurium str. LT2]
294827749	The third gene gain	-	LA_0875	hypothetical protein	-
294827749	The third gene gain	-	LA_0875	hypothetical protein	-
294827755	The third gene gain	-	LA_0905	hypothetical protein	-
294827757	The third gene gain	-	LA_0913a	hypothetical protein	-
294827758	The third gene gain	-	LA_0914	hypothetical protein	-
294827800	The third gene gain	-	LA_1141a	hypothetical protein	-
294827810	The third gene gain	-	LA_1183	hypothetical protein	-
294827838	The third gene gain	-	LA_1312a	hypothetical protein	-
294827857	The third gene gain	-	LA_1377	hypothetical protein	-
294827928	The third gene gain	-	LA_1686	hypothetical protein	-
294827934	The third gene gain	-	LA_1725	hypothetical protein	-
294827976	The third gene gain	-	LA_1885	hypothetical protein	-
294827978	The third gene gain	-	LA_1908	PaaI thioesterase	COG2050	Q
294827984	The third gene gain	-	LA_1945	hypothetical protein	-
294828017	The third gene gain	-	LA_2065	hypothetical protein	-
294828027	The third gene gain	-	LA_2100	hypothetical protein	-
294828040	The third gene gain	-	LA_2160	hypothetical protein	-
294828108	The third gene gain	-	LA_2424	anti-sigma factor antagonist	COG3113	R
294828131	The third gene gain	-	LA_2533	histidine kinase sensor protein	COG4251	T
294828176	The third gene gain	-	LA_2764	hypothetical protein	-
294828178	The third gene gain	-	LA_2773	hypothetical protein	COG5271	R
294828179	The third gene gain	-	LA_2774	hypothetical protein	-
294828181	The third gene gain	atpE	LA_2782	ATP synthase subunit C	COG0636	C
294828183	The third gene gain	-	LA_2783a	hypothetical protein	-
294828191	The third gene gain	-	LA_2823	hypothetical protein	-
294828250	The third gene gain	-	LA_3148	hypothetical protein	-
294828317	The third gene gain	-	LA_3446	hypothetical protein	-
294828328	The third gene gain	-	LA_3491	hypothetical protein	-
294828394	The third gene gain	-	LA_3779	hypothetical protein	-
294828398	The third gene gain	-	LA_3798	hypothetical protein	-
294828403	The third gene gain	-	LA_2825a	hypothetical protein	-
294828442	The third gene gain	-	LA_4011	hypothetical protein	-
294828451	The third gene gain	-	LA_4044	hypothetical protein	COG4430	S
294828457	The third gene gain	-	LA_4064	hypothetical protein	-
294828480	The third gene gain	-	LA_4170	hypothetical protein	-
294828488	The third gene gain	-	LA_4191	hypothetical protein	-
24213365	The third gene gain	-	LA_0665	metallo-beta-lactamase superfamily protein	COG0491	R
189912691	The third gene loss	-	LBF_3199	hypothetical protein	-
189910551	The third gene loss	-	LBF_1001	hypothetical protein	-
189909836	The third gene loss	-	LBF_0268	hypothetical protein	-
189912482	The third gene loss	-	LBF_2989	hypothetical protein	-
189912572	The third gene loss	-	LBF_3080	hypothetical protein	-
189912815	The third gene loss	-	LBF_3325	hypothetical protein	-
189912726	The third gene loss	-	LBF_3236	hypothetical protein	-
189912551	The third gene loss	-	LBF_3059	hypothetical protein	-
189911294	The third gene loss	-	LBF_1764	hypothetical protein	-
189912555	The third gene loss	-	LBF_3063	hypothetical protein	-
189910147	The third gene loss	-	LBF_0588	lipoprotein	-
189910865	The third gene loss	-	LBF_1322	hypothetical protein	-
189912174	The third gene loss	-	LBF_2669	hypothetical protein	-
189910450	The third gene loss	glgP	LBF_0896	phosphorylase	COG0058	G
189911034	The third gene loss	-	LBF_1498	aldolase/epimerase	COG0235	G
189912178	The third gene loss	-	LBF_2673	hydrolase	COG0429	R
189912210	The third gene loss	-	LBF_2704	NADH dehydrogenase	COG0446	R
189911895	The third gene loss	-	LBF_2382	cation transport ATPase	COG0474	P
189912055	The third gene loss	-	LBF_2548	rhodanese-like sulfurtransferase	COG0607	P
189910924	The third gene loss	-	LBF_1383	cyclic nucleotide binding protein	COG0664	T
189911925	The third gene loss	-	LBF_2412	nucleoside-diphosphate-sugar epimerase	COG0702	MG
189912351	The third gene loss	-	LBF_2853	MoxR-like ATPase	COG0714	R
189911356	The third gene loss	-	LBF_1826	RNA-binding protein	COG0724	R
189912276	The third gene loss	-	LBF_2773	arsenite efflux pump aCR3 related permease	COG0798	P
189910382	The third gene loss	-	LBF_0826	AcrB family efflux pump	COG0841	V
189912067	The third gene loss	-	LBF_2560	short chain dehydrogenase	COG1028	IQR
189910763	The third gene loss	-	LBF_1216	Fe-S oxidoreductase	COG1032	C
189910277	The third gene loss	-	LBF_0722	sugar (pentulose and hexulose) kinase	COG1070	G
189912186	The third gene loss	-	LBF_2681	nitrite reductase	COG1251	C
189910275	The third gene loss	-	LBF_0720	AcrR family transcriptional regulator	COG1309	K
189909688	The third gene loss	-	LBF_0119	AcrR family transcriptional regulator	COG1309	K
189911922	The third gene loss	-	LBF_2409	AcrR family transcriptional regulator	COG1309	K
189911066	The third gene loss	-	LBF_1533	anti-sigma factor antagonist	COG1366	T
189912114	The third gene loss	-	LBF_2608	hypothetical protein	COG1512	R
189912483	The third gene loss	-	LBF_2990	TolC-like protein	COG1538	MU
189910535	The third gene loss	-	LBF_0985	rossmann fold nucleotide-binding protein	COG1611	R
189910069	The third gene loss	-	LBF_0508	penicillin binding protein	COG1680	V
189910213	The third gene loss	-	LBF_0658	penicillin binding protein/Beta-lactamase class C protein	COG1680	V
189910492	The third gene loss	tatA	LBF_0942	Sec-independent protein secretion pathway component	COG1826	U
189911264	The third gene loss	-	LBF_1734	MarR family transcriptional regulator	COG1846	K
189912195	The third gene loss	moaD	LBF_2690	biosynthesis of the molybdenum cofactor	COG1977	H
189910166	The third gene loss	-	LBF_0607	adenylate/guanylate cyclase	COG2114	T
189910270	The third gene loss	-	LBF_0715	adenylate/guanylate cyclase	COG2114	T
189910578	The third gene loss	-	LBF_1028	multicopper oxidase lipoprotein	COG2132	Q
189912187	The third gene loss	nirD-1	LBF_2682	nitrite reductase small subunit	COG2146	PR
189910078	The third gene loss	rsbU-3	LBF_0517	serine phosphatase RsbU	COG2208	TK
189912559	The third gene loss	-	LBF_3067	Zn-dependent hydrolase	COG2220	R
189912521	The third gene loss	-	LBF_3028	methylase/methyltransferase	COG2226	H
189910276	The third gene loss	-	LBF_0721	sugar phosphate permease	COG2271	G
189912340	The third gene loss	-	LBF_2842	hypothetical protein	COG2703	P
189912553	The third gene loss	vanW	LBF_3061	vancomycin B-type resistance protein	COG2720	V
189909590	The third gene loss	capA	LBF_0020	poly-gamma-glutamate biosynthesis protein	COG2843	M
189912353	The third gene loss	-	LBF_2855	nitric oxide reductase-like protein	COG2857	C
189912563	The third gene loss	alkB	LBF_3071	alkylated DNA repair protein	COG3145	L
189912352	The third gene loss	norB	LBF_2854	nitric oxide reductase large subunit	COG3256	P
189911904	The third gene loss	-	LBF_2391	hypothetical protein	COG3327	K
189912185	The third gene loss	-	LBF_2680	bifunctional NAD(P)H-nitrite reductase/anaerobic dehydrogenase	COG3383	R
189910615	The third gene loss	-	LBF_1066	N-acyl-D-glutamate deacylase	COG3653	Q
189912491	The third gene loss	-	LBF_2998	signal transduction histidine kinase	COG3920	T
189910600	The third gene loss	-	LBF_1051	hypothetical protein	COG4270	S
189911287	The third gene loss	-	LBF_1757	hypothetical protein	COG4276	S
189910914	The third gene loss	-	LBF_1372	hypothetical protein	COG4539	S
189912350	The third gene loss	norD	LBF_2852	nitric oxide reductase activation protein	COG4548	P
189912936	The third gene loss	-	LBF_4087	Signal transduction histidine kinase	COG4585	T
189910722	The third gene loss	-	LBF_1176	AraC family transcriptional regulator	COG4977	K
Note:*The first gene gain presents gene gain in the common root of intermediate and pathogenic species；The first gene loss presents gene loss in the common root of intermediate and pathogenic species；The second gene gain presents gene gain in all intermediate species；The second gene loss presents gene loss in all intermediate species；The third gene gain presents gene gain in all pathogenic specie…
