# Supplementary material for: Whole genome sequencing revealed host adaptation-focused genomic plasticity of pathogenic Leptospira
Source: Sci Rep. 2016 Feb 2;6:20020. doi: 10.1038/srep20020 (PMC4735792; doi:10.1038/srep20020)
Supplement: Supplementary dataset S10 [file srep20020-s11.xls]

## Sheet: Sheet1
Supplementary dataset S10. Enrichment analysis of virulence gene gain in different evolutionary stages
	Viru.Gain	Viru.Pan	Gain	Pan	P value	FDR
1st*	16	780	281	47898	6.34811e-06	4.44368e-05
2nd	6	780	141	47898	0.0162317	0.0227244
3rd	4	780	134	47898	0.00360097	0.00840227
Group I	3	780	98	47898	0.0764611	0.0892046
Group II	2	780	15	47898	0.00169116	0.00591908
Group III	3	780	504	47898	0.921817	0.921817
Group IV	14	780	455	47898	0.00721605	0.0126281
Note:*The first presents the formation of MRCA of intermediate and pathogenic lineages; The second presents the formation of MRCA of intermediate lineage;The third presents the formation of MRCA of pathogenic lineage. FDR: false discovery rate.
