# Supplementary material for: Whole genome sequencing revealed host adaptation-focused genomic plasticity of pathogenic Leptospira
Source: Sci Rep. 2016 Feb 2;6:20020. doi: 10.1038/srep20020 (PMC4735792; doi:10.1038/srep20020)
Supplement: Supplementary dataset S11 [file srep20020-s12.xls]

## Sheet: Sheet1
Supplementary dataset S11. List of gene gain and loss within the pathogenic specie
Gene ID	Locus	Description	Product	COG ID	COG class*	Matched Virulence Genes
294827590	LA_0186	gene gain in group I	hypothetical protein
294827616	LA_0313a	gene gain in group I	hypothetical protein	-
294827629	LA_0364	gene gain in group I	hypothetical protein	-
24213167	LA_0467	gene gain in group I	hypothetical protein	-
294827714	LA_0709	gene gain in group I	hypothetical protein	COG0419	L
294827716	LA_0712	gene gain in group I	hypothetical protein	-
294827717	LA_0713	gene gain in group I	hypothetical protein	-
24213414	LA_0714	gene gain in group I	hypothetical protein	-
24213415	LA_0715	gene gain in group I	hypothetical protein	-
24213481	LA_0781	gene gain in group I	hypothetical protein	-
24213526	LA_0826	gene gain in group I	hypothetical protein	-
24213560	LA_0860	gene gain in group I	hypothetical protein	-
24213662	LA_0962	gene gain in group I	hypothetical protein	-
294827779	LA_1033	gene gain in group I	hypothetical protein	-
294827807	LA_1167	gene gain in group I	hypothetical protein	-
24213868	LA_1168	gene gain in group I	hypothetical protein	-
24213882	LA_1181	gene gain in group I	hypothetical protein	-
24213892	LA_1192	gene gain in group I	hypothetical protein	-
24214133	LA_1433	gene gain in group I	hypothetical protein	-
24214513	LA_1813	gene gain in group I	hypothetical protein	-
294827961	LA_1813a	gene gain in group I	hypothetical protein	-
24214529	LA_1829	gene gain in group I	hypothetical protein	-
24214642	LA_1942	gene gain in group I	hypothetical protein	-
294827995	LA_1980	gene gain in group I	hypothetical protein	-
24214722	LA_2022	gene gain in group I	hypothetical protein	-
24215042	LA_2342	gene gain in group I	hypothetical protein	-
294828141	LA_2608	gene gain in group I	flagellar biosynthesis protein FlhB	COG1377	NU	VFG1262 (gi:15596646) flhB - flagellar biosynthetic protein FlhB [Pseudomonas aeruginosa PAO1] (VF0273)
294828165	LA_2717	gene gain in group I	histidine kinase sensor protein	COG3920	T	18003|vfid|40595|vsiid|61432|ssid|two-component, sensor histidine kinase [Mesorhizobium loti MAFF303099]
24215639	LA_2940	gene gain in group I	hypothetical protein	-
24215640	LA_2941	gene gain in group I	hypothetical protein	-
294828217	LA_2942	gene gain in group I	hypothetical protein	-
294828219	LA_2947a	gene gain in group I	hypothetical protein	-
294828229	LA_3042	gene gain in group I	hypothetical protein	-
294828230	LA_3047	gene gain in group I	hypothetical protein	-
24215874	LA_3175	gene gain in group I	hypothetical protein	-
1152543	LA_3201	gene gain in group I	hypothetical protein	-
24216066	LA_3367	gene gain in group I	hypothetical protein	-
24216067	LA_3368	gene gain in group I	hypothetical protein	-
24216068	LA_3369	gene gain in group I	hypothetical protein	-
24216084	LA_3385	gene gain in group I	hypothetical protein	-
294828313	LA_3426a	gene gain in group I	hypothetical protein	-
294828357	LA_3609	gene gain in group I	hypothetical protein	-
294828381	LA_3724	gene gain in group I	hypothetical protein	-
24216424	LA_3725	gene gain in group I	cytoplasmic membrane protein	-
24216425	LA_3726	gene gain in group I	hypothetical protein	-
24216526	LA_3827	gene gain in group I	hypothetical protein	-
294828494	LA_4224	gene gain in group I	oxidoreductase	-
294828503	LA_4279	gene gain in group I	hypothetical protein	-
24216979	LA_4280	gene gain in group I	hypothetical protein	COG1444	R
24217395	LB_334	gene gain in group I	hypothetical protein	-
24217404	LB_343	gene gain in group I	cytochrome-c oxidase chain III	-
24217411	LB_350	gene gain in group I	hypothetical protein	-
24217423	LB_362	gene gain in group I	hypothetical protein	-
116328811	LBL_2187	gene gain in group I	hypothetical protein	-
N/A	200040|gene_id_733	gene gain in group I	hypothetical protein	-
N/A	20046|gene_id_1220	gene gain in group I	hypothetical protein	-
N/A	20046|gene_id_1354	gene gain in group I	hypothetical protein	-
N/A	20046|gene_id_1550	gene gain in group I	hypothetical protein	-
N/A	20046|gene_id_1718	gene gain in group I	ribonuclease P	-
N/A	20046|gene_id_1958	gene gain in group I	response regulator	COG2204	T
N/A	20046|gene_id_2040	gene gain in group I	hypothetical protein	-
N/A	20046|gene_id_2094	gene gain in group I	hypothetical protein	-
N/A	20046|gene_id_2173	gene gain in group I	hypothetical protein	-
N/A	20046|gene_id_2178	gene gain in group I	hypothetical protein	-
N/A	20046|gene_id_2675	gene gain in group I	hypothetical protein	-
N/A	20046|gene_id_2740	gene gain in group I	peptidase S54	-		26656|vfid|63251|vsiid|84119|ssid|rhomboid-4 [synthetic construct]
N/A	20046|gene_id_300	gene gain in group I	hypothetical protein	-
N/A	20046|gene_id_3018	gene gain in group I	hypothetical protein	-
N/A	20046|gene_id_3046	gene gain in group I	hypothetical protein	-
N/A	20046|gene_id_3285	gene gain in group I	hypothetical protein	-
N/A	20046|gene_id_4391	gene gain in group I	hypothetical protein	-
N/A	20046|gene_id_4394	gene gain in group I	hypothetical protein	-
N/A	20046|gene_id_532	gene gain in group I	hypothetical protein	-
N/A	20046|gene_id_874	gene gain in group I	hypothetical protein	-
N/A	56101|gene_id_2074	gene gain in group I	hypothetical protein	-
N/A	56101|gene_id_2555	gene gain in group I	hypothetical protein	-
N/A	56101|gene_id_2826	gene gain in group I	hypothetical protein	-
N/A	56101|gene_id_3365	gene gain in group I	hypothetical protein	-
N/A	56101|gene_id_58	gene gain in group I	hypothetical protein	-
N/A	56104|gene_id_1853	gene gain in group I	hypothetical protein	-
N/A	56104|gene_id_1854	gene gain in group I	hypothetical protein	-
N/A	56121|gene_id_2176	gene gain in group I	hypothetical protein	-
N/A	56121|gene_id_4565	gene gain in group I	hypothetical protein	-
N/A	56126|gene_id_3654	gene gain in group I	hypothetical protein	-
N/A	56126|gene_id_4384	gene gain in group I	hypothetical protein	-
N/A	56135|gene_id_3768	gene gain in group I	hypothetical protein	-
N/A	56135|gene_id_4388	gene gain in group I	hypothetical protein	-
N/A	56137|gene_id_230	gene gain in group I	hypothetical protein	-
N/A	56137|gene_id_231	gene gain in group I	hypothetical protein	-
N/A	56137|gene_id_3968	gene gain in group I	hypothetical protein	-
N/A	56137|gene_id_4126	gene gain in group I	hypothetical protein	-
N/A	56137|gene_id_4127	gene gain in group I	hypothetical protein	-
N/A	56143|gene_id_3607	gene gain in group I	hypothetical protein	-
N/A	56601|gene_id_4515	gene gain in group I	hypothetical protein	-
N/A	56605|gene_id_4348	gene gain in group I	hypothetical protein	-
N/A	56612|gene_id_1904	gene gain in group I	hypothetical protein	-
N/A	56612|gene_id_2997	gene gain in group I	hypothetical protein	-
N/A	J50|gene_id_3961	gene gain in group I	hypothetical protein	-
4409184	LBL_4100	gene loss in group I	TPR repeat-containing lipoprotein	COG5010	U
4407508	LBL_0504	gene gain in group II	hypothetical protein	-
4406389	LBL_1305	gene gain in group II	hypothetical protein	-
116328052	LBL_1347	gene gain in group II	site-specific DNA-methyltransferase (adenine- specific), dam	COG0338	L	20264|vfid|45116|vsiid|65953|ssid|DNA adenine methylase [Salmonella enterica subsp. enterica serovar Typhi str. Ty2]
4408272	LBL_1519	gene gain in group II	hypothetical protein	-
4408319	LBL_1740	gene gain in group II	hypothetical protein	-
4408320	LBL_1741	gene gain in group II	lipoprotein	-
4406997	LBL_2024	gene gain in group II	hypothetical protein	COG1807	M
116329336	LBL_2785	gene gain in group II	sphingomyelinase C	COG3568	R	VFG1798 (gi:46588) hlb - beta-hemolysin [Staphylococcus aureus] (VF0002)
N/A	56142|gene_id_619	gene gain in group II	GDSL-like protein	-
N/A	56142|gene_id_1129	gene gain in group II	hypothetical protein	-
N/A	56142|gene_id_1378	gene gain in group II	hypothetical protein	-
N/A	56142|gene_id_1819	gene gain in group II	integrase core domain protein	-
N/A	56142|gene_id_4005	gene gain in group II	hypothetical protein	-
N/A	56214|gene_id_2336	gene gain in group II	hypothetical protein	-
N/A	56604|gene_id_2048	gene gain in group II	hypothetical protein	-
24212863	LA_0163	gene loss in group II	hypothetical protein	COG2442	S
24212904	LA_0204	gene loss in group II	hypothetical protein	-
24213003	LA_0303	gene loss in group II	hypothetical protein	-
24213004	LA_0304	gene loss in group II	hypothetical protein	COG0342	U
24213271	LA_0571	gene loss in group II	hypothetical protein	-
24213565	LA_0865	gene loss in group II	hypothetical protein	-
24213945	LA_1245	gene loss in group II	hypothetical protein	COG0172	J
24215424	LA_2724	gene loss in group II	hypothetical protein	-
24215535	LA_2835	gene loss in group II	hypothetical protein	-
24215536	LA_2836	gene loss in group II	hypothetical protein	-
24215714	LA_3015	gene loss in group II	hypothetical protein	-
24216200	LA_3501	gene loss in group II	hypothetical protein	COG4447	R
24216360	LA_3661	gene loss in group II	hydrolase	COG0596	R
24216378	LA_3679	gene loss in group II	acetyltransferase	COG0110	R
24216685	LA_3986	gene loss in group II	transcriptional regulator	COG4753	T
24217286	LB_225	gene loss in group II	hypothetical protein	-
294827675	LA_0569	gene loss in group II	hypothetical protein	-
294827676	LA_0570	gene loss in group II	hypothetical protein	-
398334164	N/A	gene gain in L.kmetyi	alpha-glucosidase	COG1501	G
398334170	N/A	gene gain in L.kmetyi	hypothetical protein	-
398334178	N/A	gene gain in L.kmetyi	histidine kinase sensor protein	COG3852	T
398334184	N/A	gene gain in L.kmetyi	hypothetical protein	-
398334186	N/A	gene gain in L.kmetyi	hypothetical protein	-
398334187	N/A	gene gain in L.kmetyi	hypothetical protein	-
398334188	N/A	gene gain in L.kmetyi	hypothetical protein	-
398334189	N/A	gene gain in L.kmetyi	hypothetical protein	-
398334192	N/A	gene gain in L.kmetyi	hypothetical protein	-
398334194	N/A	gene gain in L.kmetyi	hypothetical protein	-
398334195	N/A	gene gain in L.kmetyi	hypothetical protein	-
398334197	N/A	gene gain in L.kmetyi	hypothetical protein	-
398334198	N/A	gene gain in L.kmetyi	hypothetical protein	-
398334205	N/A	gene gain in L.kmetyi	hypothetical protein	-
398334206	N/A	gene gain in L.kmetyi	hypothetical protein	-
398334207	N/A	gene gain in L.kmetyi	hypothetical protein	-
398334208	N/A	gene gain in L.kmetyi	hypothetical protein	-
398334209	N/A	gene gain in L.kmetyi	serine/threonine protein kinase with PASTA sensor(s)	COG0515	R,T,K	VFG2060 (gi:15595272) ppkA - serine/threonine protein kinase PpkA [Pseudomonas aeruginosa PAO1] (VF0334)
398334210	N/A	gene gain in L.kmetyi	hypothetical protein	-
398334213	N/A	gene gain in L.kmetyi	hypothetical protein	-
398334217	N/A	gene gain in L.kmetyi	hypothetical protein	-
398334218	N/A	gene gain in L.kmetyi	hypothetical protein	-
398334219	N/A	gene gain in L.kmetyi	hypothetical protein	-
398334226	N/A	gene gain in L.kmetyi	hypothetical protein	-
398334240	N/A	gene gain in L.kmetyi	hypothetical protein	-
398334241	N/A	gene gain in L.kmetyi	hypothetical protein	-
398334242	N/A	gene gain in L.kmetyi	hypothetical protein	-
398334245	N/A	gene gain in L.kmetyi	hypothetical protein	-
398334246	N/A	gene gain in L.kmetyi	hypothetical protein	-
398334248	N/A	gene gain in L.kmetyi	hypothetical protein	-
398334259	N/A	gene gain in L.kmetyi	hypothetical protein	-
398334262	N/A	gene gain in L.kmetyi	hypothetical protein	-
398334263	N/A	gene gain in L.kmetyi	hypothetical protein	-
398334270	N/A	gene gain in L.kmetyi	hypothetical protein	-
398334271	N/A	gene gain in L.kmetyi	hypothetical protein	-
398334321	N/A	gene gain in L.kmetyi	hypothetical protein	-
398334326	N/A	gene gain in L.kmetyi	hypothetical protein	-
398334341	N/A	gene gain in L.kmetyi	long-chain-fatty-acid--CoA ligase	COG1022	I
398334346	N/A	gene gain in L.kmetyi	hypothetical protein	-
398334348	N/A	gene gain in L.kmetyi	TetR family transcriptional regulator	COG1309	K
398334349	N/A	gene gain in L.kmetyi	hypothetical protein	-
398334367	N/A	gene gain in L.kmetyi	Transcriptional regulator, MarR/EmrR family protein	COG1846	K
398334370	N/A	gene gain in L.kmetyi	hypothetical protein	-
398334376	N/A	gene gain in L.kmetyi	hypothetical protein	-
398334377	N/A	gene gain in L.kmetyi	hypothetical protein	-
398334378	N/A	gene gain in L.kmetyi	hypothetical protein	-
398334381	N/A	gene gain in L.kmetyi	hypothetical protein	-
398334386	N/A	gene gain in L.kmetyi	hypothetical protein	-
398334405	N/A	gene gain in L.kmetyi	hypothetical protein	-
398334407	N/A	gene gain in L.kmetyi	hypothetical protein	-
398334409	N/A	gene gain in L.kmetyi	tyrosine recombinase XerC	-
398334411	N/A	gene gain in L.kmetyi	hypothetical protein	-
398334412	N/A	gene gain in L.kmetyi	hypothetical protein	-
398334414	N/A	gene gain in L.kmetyi	RNA-directed DNA polymerase	-		18184|vfid|40957|vsiid|61794|ssid|hypothetical protein PA0715 [Pseudomonas aeruginosa PAO1]
398334415	N/A	gene gain in L.kmetyi	transcriptional regulator	-
398334418	N/A	gene gain in L.kmetyi	hypothetical protein	-
398334421	N/A	gene gain in L.kmetyi	hypothetical protein	-
398334423	N/A	gene gain in L.kmetyi	hypothetical protein	-
398334424	N/A	gene gain in L.kmetyi	hypothetical protein	-
398334443	N/A	gene gain in L.kmetyi	putative lipoprotein	-
398334471	N/A	gene gain in L.kmetyi	hypothetical protein	-
398334505	N/A	gene gain in L.kmetyi	hypothetical protein	-
398334559	N/A	gene gain in L.kmetyi	hypothetical protein	-
398334568	N/A	gene gain in L.kmetyi	hypothetical protein	-
398334590	N/A	gene gain in L.kmetyi	hypothetical protein	-
398334636	N/A	gene gain in L.kmetyi	hypothetical protein	-
398334640	N/A	gene gain in L.kmetyi	hypothetical protein	-
398334647	N/A	gene gain in L.kmetyi	hypothetical protein	-
398334648	N/A	gene gain in L.kmetyi	response regulator receiver modulated serine phosphatase	COG2208	TK
398334651	N/A	gene gain in L.kmetyi	hypothetical protein	-
398334658	N/A	gene gain in L.kmetyi	hypothetical protein	-
398334664	N/A	gene gain in L.kmetyi	hypothetical protein	-
398334669	N/A	gene gain in L.kmetyi	hypothetical protein	-
398334671	N/A	gene gain in L.kmetyi	hypothetical protein	-
398334672	N/A	gene gain in L.kmetyi	hypothetical protein	-
398334673	N/A	gene gain in L.kmetyi	hypothetical protein	-
398334674	N/A	gene gain in L.kmetyi	hypothetical protein	-
398334678	N/A	gene gain in L.kmetyi	hypothetical protein	-
398334682	N/A	gene gain in L.kmetyi	hypothetical protein	-
398334684	N/A	gene gain in L.kmetyi	Signal recognition particle GTPase	-
398334686	N/A	gene gain in L.kmetyi	HNH endonuclease	COG1403	V
398334694	N/A	gene gain in L.kmetyi	hypothetical protein	-
398334698	N/A	gene gain in L.kmetyi	ssDNA-binding protein	COG0629	L
398334703	N/A	gene gain in L.kmetyi	hypothetical protein	-
398334704	N/A	gene gain in L.kmetyi	hypothetical protein	-
398334715	N/A	gene gain in L.kmetyi	hypothetical protein	-
398334716	N/A	gene gain in L.kmetyi	hypothetical protein	-
398334717	N/A	gene gain in L.kmetyi	hypothetical protein	COG4783	R
398334719	N/A	gene gain in L.kmetyi	hypothetical protein	-
398334741	N/A	gene gain in L.kmetyi	hypothetical protein	-
398334765	N/A	gene gain in L.kmetyi	hypothetical protein	-
398334770	N/A	gene gain in L.kmetyi	hypothetical protein	-
398334772	N/A	gene gain in L.kmetyi	hypothetical protein	-
398334773	N/A	gene gain in L.kmetyi	hypothetical protein	-
398334786	N/A	gene gain in L.kmetyi	GDP-mannose 4,6-dehydratase	COG1089	M	VFG2365 (gi:123443283) gmd - GDP-mannose 4,6-dehydratase [Yersinia enterocolitica 8081] (VF0392)
398334794	N/A	gene gain in L.kmetyi	hypothetical protein	-
398334804	N/A	gene gain in L.kmetyi	hypothetical protein	COG3545	R
398334805	N/A	gene gain in L.kmetyi	hypothetical protein	-
398334823	N/A	gene gain in L.kmetyi	hypothetical protein	-
398334829	N/A	gene gain in L.kmetyi	hypothetical protein	-
398334859	N/A	gene gain in L.kmetyi	cell wall/surface repeat-containing protein	-
398334862	N/A	gene gain in L.kmetyi	OmpA-family protein	COG2885	M	VFG1388 (gi:15608039) ompA - ompA [Mycobacterium tuberculosis H37Rv]
398334863	N/A	gene gain in L.kmetyi	hypothetical protein	-
398334902	N/A	gene gain in L.kmetyi	hypothetical protein	-
398334906	N/A	gene gain in L.kmetyi	hypothetical protein	-
398334914	N/A	gene gain in L.kmetyi	hypothetical protein	-
398334926	N/A	gene gain in L.kmetyi	AraC family transcriptional regulator	COG2207	K
398334957	N/A	gene gain in L.kmetyi	hypothetical protein	-
398334985	N/A	gene gain in L.kmetyi	hypothetical protein	-
398334992	N/A	gene gain in L.kmetyi	GntR family regulatory protein	COG1167	KE
398335010	N/A	gene gain in L.kmetyi	hypothetical protein	-
398335011	N/A	gene gain in L.kmetyi	hypothetical protein	-
398335012	N/A	gene gain in L.kmetyi	hypothetical protein	-
398335018	N/A	gene gain in L.kmetyi	hypothetical protein	-
398335025	N/A	gene gain in L.kmetyi	hypothetical protein	-
398335039	N/A	gene gain in L.kmetyi	acyltransferase 3	COG3594	G	19342|vfid|43273|vsiid|64110|ssid|hypothetical protein S4802 [Shigella flexneri 2a str. 2457T]
398335058	N/A	gene gain in L.kmetyi	hypothetical protein	-
398335068	N/A	gene gain in L.kmetyi	hypothetical protein	-
398335084	N/A	gene gain in L.kmetyi	hypothetical protein	-
398335095	N/A	gene gain in L.kmetyi	hypothetical protein	-
398335112	N/A	gene gain in L.kmetyi	hypothetical protein	-
398335129	N/A	gene gain in L.kmetyi	hypothetical protein	-
398335132	N/A	gene gain in L.kmetyi	hypothetical protein	-
398335142	N/A	gene gain in L.kmetyi	hypothetical protein	-
398335222	N/A	gene gain in L.kmetyi	hypothetical protein	-
398335223	N/A	gene gain in L.kmetyi	hypothetical protein	-
398335224	N/A	gene gain in L.kmetyi	hypothetical protein	-
398335227	N/A	gene gain in L.kmetyi	hypothetical protein	-
398335304	N/A	gene gain in L.kmetyi	hypothetical protein	-
398335305	N/A	gene gain in L.kmetyi	lipase/esterase	COG0657	I
398335359	N/A	gene gain in L.kmetyi	hypothetical protein	-
398335374	N/A	gene gain in L.kmetyi	hypothetical protein	-
398335402	N/A	gene gain in L.kmetyi	hypothetical protein	-
398335406	N/A	gene gain in L.kmetyi	phosphoenolpyruvate carboxykinase	-
398335416	N/A	gene gain in L.kmetyi	hypothetical protein	-
398335417	N/A	gene gain in L.kmetyi	hypothetical protein	-
398335457	N/A	gene gain in L.kmetyi	molybdate metabolism regulator	-
398335464	N/A	gene gain in L.kmetyi	ATP-dependent DNA ligase	-
398335466	N/A	gene gain in L.kmetyi	hypothetical protein	COG0666	R	4401|vfid|13453|vsiid|17871|ssid|RecName: Full=Alpha-latrocrustotoxin-Lt1a; Short=Alpha-LCT-Lt1a; AltName: Full=Alpha-latrocrustotoxin; Short=Alpha-LCT; AltName: Full=Crusta1; Flags: Precursor; Fragment;
398335467	N/A	gene gain in L.kmetyi	RNA procession exonuclease-like protein	COG1236	J
398335473	N/A	gene gain in L.kmetyi	hypothetical protein	-
398335476	N/A	gene gain in L.kmetyi	MerR family transcriptional regulator	COG0789	K
398335481	N/A	gene gain in L.kmetyi	putative Crp/Fnr family transcriptional regulator	-
398335500	N/A	gene gain in L.kmetyi	hypothetical protein	-
398335517	N/A	gene gain in L.kmetyi	hypothetical protein	-
398335523	N/A	gene gain in L.kmetyi	hypothetical protein	-
398335531	N/A	gene gain in L.kmetyi	hypothetical protein	-
398335536	N/A	gene gain in L.kmetyi	hypothetical protein	-
398335580	N/A	gene gain in L.kmetyi	hypothetical protein	-
398335586	N/A	gene gain in L.kmetyi	MarR family transcriptional regulator	COG1846	K
398335591	N/A	gene gain in L.kmetyi	hypothetical protein	-
398335592	N/A	gene gain in L.kmetyi	hypothetical protein	-
398335604	N/A	gene gain in L.kmetyi	hypothetical protein	-
398335620	N/A	gene gain in L.kmetyi	hypothetical protein	-
398335621	N/A	gene gain in L.kmetyi	hypothetical protein	-
398335643	N/A	gene gain in L.kmetyi	hypothetical protein	-
398335647	N/A	gene gain in L.kmetyi	hypothetical protein	-
398335648	N/A	gene gain in L.kmetyi	type IV pilus assembly PilZ	-
398335650	N/A	gene gain in L.kmetyi	hypothetical protein	COG1541	H
398335662	N/A	gene gain in L.kmetyi	hypothetical protein	-
398335666	N/A	gene gain in L.kmetyi	hypothetical protein	-
398335676	N/A	gene gain in L.kmetyi	hypothetical protein	-
398335677	N/A	gene gain in L.kmetyi	hypothetical protein	-
398335680	N/A	gene gain in L.kmetyi	hypothetical protein	-
398335682	N/A	gene gain in L.kmetyi	hypothetical protein	-
398335683	N/A	gene gain in L.kmetyi	putative lipoprotein	-
398335691	N/A	gene gain in L.kmetyi	hypothetical protein	-
398335705	N/A	gene gain in L.kmetyi	hypothetical protein	-
398335720	N/A	gene gain in L.kmetyi	hypothetical protein	-
398335737	N/A	gene gain in L.kmetyi	hypothetical protein	-
398335758	N/A	gene gain in L.kmetyi	hypothetical protein	-
398335759	N/A	gene gain in L.kmetyi	hypothetical protein	-
398335767	N/A	gene gain in L.kmetyi	hypothetical protein	-
398335772	N/A	gene gain in L.kmetyi	hypothetical protein	-
398335781	N/A	gene gain in L.kmetyi	fatty acid transport protein	-
398335787	N/A	gene gain in L.kmetyi	HNH nuclease	COG1403	V
398335789	N/A	gene gain in L.kmetyi	hypothetical protein	-
398335818	N/A	gene gain in L.kmetyi	hypothetical protein	-
398335821	N/A	gene gain in L.kmetyi	putative glycosyltransferase	-
398335862	N/A	gene gain in L.kmetyi	PA14 domain-containing protein	-
398335864	N/A	gene gain in L.kmetyi	hypothetical protein	-
398335868	N/A	gene gain in L.kmetyi	hypothetical protein	-
398335871	N/A	gene gain in L.kmetyi	hypothetical protein	-
398335875	N/A	gene gain in L.kmetyi	hypothetical protein	-
398335913	N/A	gene gain in L.kmetyi	copper chaperone, heavy metal ion binding protein	COG2608	P
398335915	N/A	gene gain in L.kmetyi	hypothetical protein	-
398335917	N/A	gene gain in L.kmetyi	hypothetical protein	-
398335921	N/A	gene gain in L.kmetyi	hypothetical protein	-		15950|vfid|36490|vsiid|57327|ssid|cell surface protein [Bacteroides thetaiotaomicron VPI-5482]
398335922	N/A	gene gain in L.kmetyi	hypothetical protein	-
398335923	N/A	gene gain in L.kmetyi	hemerythrin hhe cation-binding domain-containing protein	-
398335926	N/A	gene gain in L.kmetyi	hemoglobin-like protein (Hmp)	COG1017	C
398335927	N/A	gene gain in L.kmetyi	hypothetical protein	-
398335929	N/A	gene gain in L.kmetyi	hypothetical protein	-
398335938	N/A	gene gain in L.kmetyi	hypothetical protein	-
398335944	N/A	gene gain in L.kmetyi	hypothetical protein	-
398335955	N/A	gene gain in L.kmetyi	hypothetical protein	-
398335956	N/A	gene gain in L.kmetyi	hypothetical protein	-
398335964	N/A	gene gain in L.kmetyi	NAD-dependent aldehyde dehydrogenase	COG1012	C
398335987	N/A	gene gain in L.kmetyi	hypothetical protein	-
398335993	N/A	gene gain in L.kmetyi	hypothetical protein	-
398336008	N/A	gene gain in L.kmetyi	hypothetical protein	-
398336010	N/A	gene gain in L.kmetyi	hypothetical protein	-
398336017	N/A	gene gain in L.kmetyi	hypothetical protein	-
398336020	N/A	gene gain in L.kmetyi	hypothetical protein	-
398336042	N/A	gene gain in L.kmetyi	luciferase family protein	COG2141	C	18229|vfid|41047|vsiid|61884|ssid|hypothetical protein PP_2485 [Pseudomonas putida KT2440]
398336043	N/A	gene gain in L.kmetyi	ArsR family transcriptional regulator	COG0640	K	18228|vfid|41045|vsiid|61882|ssid|ArsR family transcriptional regulator [Pseudomonas putida KT2440]
398336049	N/A	gene gain in L.kmetyi	hypothetical protein	-
398336055	N/A	gene gain in L.kmetyi	hypothetical protein	-
398336067	N/A	gene gain in L.kmetyi	hypothetical protein	-
398336069	N/A	gene gain in L.kmetyi	TolC superfamily outer membrane protein	-
398336077	N/A	gene gain in L.kmetyi	hypothetical protein	-
398336091	N/A	gene gain in L.kmetyi	hypothetical protein	-
398336099	N/A	gene gain in L.kmetyi	hypothetical protein	-
398336108	N/A	gene gain in L.kmetyi	hypothetical protein	-
398336115	N/A	gene gain in L.kmetyi	hypothetical protein	-
398336121	N/A	gene gain in L.kmetyi	hypothetical protein	-
398336122	N/A	gene gain in L.kmetyi	hypothetical protein	-
398336127	N/A	gene gain in L.kmetyi	hypothetical protein	-
398336147	N/A	gene gain in L.kmetyi	hypothetical protein	-
398336153	N/A	gene gain in L.kmetyi	hypothetical protein	-
398336157	N/A	gene gain in L.kmetyi	hypothetical protein	-
398336160	N/A	gene gain in L.kmetyi	hypothetical protein	-
398336168	N/A	gene gain in L.kmetyi	hypothetical protein	-
398336181	N/A	gene gain in L.kmetyi	hypothetical protein	-
398336182	N/A	gene gain in L.kmetyi	hypothetical protein	-
398336190	N/A	gene gain in L.kmetyi	histidine kinase sensor protein	-
398336195	N/A	gene gain in L.kmetyi	hypothetical protein	-
398336197	N/A	gene gain in L.kmetyi	hypothetical protein	COG4371	S
398336202	N/A	gene gain in L.kmetyi	hypothetical protein	-
398336213	N/A	gene gain in L.kmetyi	hypothetical protein	-
398336222	N/A	gene gain in L.kmetyi	hypothetical protein	-
398336251	N/A	gene gain in L.kmetyi	hypothetical protein	-
398336259	N/A	gene gain in L.kmetyi	hypothetical protein	COG2220	R
398336260	N/A	gene gain in L.kmetyi	short-chain dehydrogenase/reductase SDR	-
398336268	N/A	gene gain in L.kmetyi	hypothetical protein	-
398336292	N/A	gene gain in L.kmetyi	hypothetical protein	-
398336303	N/A	gene gain in L.kmetyi	RNA polymerase sigma-70 factor, ECF subfamily protein	COG1595	K	18007|vfid|40603|vsiid|61440|ssid|RNA polymerase sigma factor RpoE [Mesorhizobium loti MAFF303099]
398336304	N/A	gene gain in L.kmetyi	hypothetical protein	-
398336309	N/A	gene gain in L.kmetyi	hypothetical protein	-
398336322	N/A	gene gain in L.kmetyi	hypothetical protein	-
398336345	N/A	gene gain in L.kmetyi	amidohydrolase	COG1228	Q
398336359	N/A	gene gain in L.kmetyi	ABC transporter ATP-binding protein	COG3839	G
398336362	N/A	gene gain in L.kmetyi	hypothetical protein	-
398336370	N/A	gene gain in L.kmetyi	hypothetical protein	-
398336371	N/A	gene gain in L.kmetyi	hypothetical protein	-
398336395	N/A	gene gain in L.kmetyi	hypothetical protein	-
398336396	N/A	gene gain in L.kmetyi	hypothetical protein	COG3712	PT
398336397	N/A	gene gain in L.kmetyi	adenylate cyclase 3	-
398336398	N/A	gene gain in L.kmetyi	hypothetical protein	-
398336401	N/A	gene gain in L.kmetyi	hypothetical protein	-
398336403	N/A	gene gain in L.kmetyi	hypothetical protein	-
398336406	N/A	gene gain in L.kmetyi	ABC transporter permease	-
398336407	N/A	gene gain in L.kmetyi	hypothetical protein	-
398336414	N/A	gene gain in L.kmetyi	hypothetical protein	-
398336416	N/A	gene gain in L.kmetyi	hypothetical protein	-
398336420	N/A	gene gain in L.kmetyi	hypothetical protein	-
398336422	N/A	gene gain in L.kmetyi	hypothetical protein	-
398336424	N/A	gene gain in L.kmetyi	hypothetical protein	-
398336425	N/A	gene gain in L.kmetyi	hypothetical protein	-
398336438	N/A	gene gain in L.kmetyi	hypothetical protein	-
398336439	N/A	gene gain in L.kmetyi	hypothetical protein	-
398336442	N/A	gene gain in L.kmetyi	hypothetical protein	-
398336451	N/A	gene gain in L.kmetyi	O-antigen ligase	-
398336457	N/A	gene gain in L.kmetyi	hypothetical protein	-
398336458	N/A	gene gain in L.kmetyi	hypothetical protein	-
398336475	N/A	gene gain in L.kmetyi	hypothetical protein	-
398336479	N/A	gene gain in L.kmetyi	hypothetical protein	-
398336494	N/A	gene gain in L.kmetyi	transposase IS200	COG1943	L
398336495	N/A	gene gain in L.kmetyi	thiamine biosynthesis enzyme	COG1060	H,R
398336499	N/A	gene gain in L.kmetyi	two-component response regulator	-
398336517	N/A	gene gain in L.kmetyi	hypothetical protein	-
398336525	N/A	gene gain in L.kmetyi	hypothetical protein	-
398336530	N/A	gene gain in L.kmetyi	hypothetical protein	-
398336533	N/A	gene gain in L.kmetyi	histidine kinase sensor protein	COG0642	T
398336537	N/A	gene gain in L.kmetyi	hypothetical protein	-
398336552	N/A	gene gain in L.kmetyi	hypothetical protein	-
398336554	N/A	gene gain in L.kmetyi	hypothetical protein	-
398336558	N/A	gene gain in L.kmetyi	hypothetical protein	-
398336564	N/A	gene gain in L.kmetyi	hypothetical protein	-
398336565	N/A	gene gain in L.kmetyi	hypothetical protein	-
398336570	N/A	gene gain in L.kmetyi	hypothetical protein	-
398336598	N/A	gene gain in L.kmetyi	hypothetical protein	-
398336618	N/A	gene gain in L.kmetyi	hypothetical protein	-
398336646	N/A	gene gain in L.kmetyi	hypothetical protein	-
398336684	N/A	gene gain in L.kmetyi	hypothetical protein	-
398336686	N/A	gene gain in L.kmetyi	hypothetical protein	-
398336689	N/A	gene gain in L.kmetyi	hypothetical protein	-
398336690	N/A	gene gain in L.kmetyi	hypothetical protein	-
398336711	N/A	gene gain in L.kmetyi	hypothetical protein	-
398336712	N/A	gene gain in L.kmetyi	anti-sigma regulatory factor	-
398336714	N/A	gene gain in L.kmetyi	hypothetical protein	-
398336715	N/A	gene gain in L.kmetyi	hypothetical protein	-
398336718	N/A	gene gain in L.kmetyi	citrate synthase	COG0372	C
398336728	N/A	gene gain in L.kmetyi	hypothetical protein	-
398336746	N/A	gene gain in L.kmetyi	Response regulator receiver	COG3829	K,T
398336747	N/A	gene gain in L.kmetyi	multi-sensor signal transduction histidine kinase	COG4192	T
398336748	N/A	gene gain in L.kmetyi	hypothetical protein	-
398336782	N/A	gene gain in L.kmetyi	hypothetical protein	-
398336817	N/A	gene gain in L.kmetyi	transcriptional regulator	COG0846	K
398336820	N/A	gene gain in L.kmetyi	hypothetical protein	-
398336824	N/A	gene gain in L.kmetyi	hypothetical protein	-
398336830	N/A	gene gain in L.kmetyi	hypothetical protein	-
398336903	N/A	gene gain in L.kmetyi	hypothetical protein	-
398336924	N/A	gene gain in L.kmetyi	glycerol-3-phosphate dehydrogenase	-
398336948	N/A	gene gain in L.kmetyi	hypothetical protein	-
398336953	N/A	gene gain in L.kmetyi	hypothetical protein	-
398336967	N/A	gene gain in L.kmetyi	N-acetyl-gamma-glutamyl-phosphate reductase	COG0002	E
398336970	N/A	gene gain in L.kmetyi	O-antigen ligase	-
398336978	N/A	gene gain in L.kmetyi	hypothetical protein	-
398336981	N/A	gene gain in L.kmetyi	3-isopropylmalate dehydrogenase	-
398336996	N/A	gene gain in L.kmetyi	hypothetical protein	-
398337022	N/A	gene gain in L.kmetyi	ATP-dependent Clp protease adaptor protein ClpS	COG2127	S
398337033	N/A	gene gain in L.kmetyi	hypothetical protein	-
398337034	N/A	gene gain in L.kmetyi	O-antigen ligase/O-antigen polymerase	-
398337071	N/A	gene gain in L.kmetyi	hypothetical protein	-
398337072	N/A	gene gain in L.kmetyi	hypothetical protein	-
398337075	N/A	gene gain in L.kmetyi	lipoprotein	-
398337080	N/A	gene gain in L.kmetyi	hypothetical protein	-
398337085	N/A	gene gain in L.kmetyi	peptidase m48 ste24p	-
398337111	N/A	gene gain in L.kmetyi	hypothetical protein	-
398337112	N/A	gene gain in L.kmetyi	hypothetical protein	-
398337114	N/A	gene gain in L.kmetyi	hypothetical protein	-
398337119	N/A	gene gain in L.kmetyi	TolC Outer membrane protein	-
398337144	N/A	gene gain in L.kmetyi	hypothetical protein	-
398337151	N/A	gene gain in L.kmetyi	hypothetical protein	-
398337162	N/A	gene gain in L.kmetyi	hypothetical protein	-
398337166	N/A	gene gain in L.kmetyi	hypothetical protein	-
398337167	N/A	gene gain in L.kmetyi	hypothetical protein	-
398337180	N/A	gene gain in L.kmetyi	transcriptional regulator	-
398337181	N/A	gene gain in L.kmetyi	4-oxalocrotonate tautomerase family protein	-
398337184	N/A	gene gain in L.kmetyi	hypothetical protein	-
398337186	N/A	gene gain in L.kmetyi	hypothetical protein	-
398337187	N/A	gene gain in L.kmetyi	hypothetical protein	-
398337191	N/A	gene gain in L.kmetyi	metallophosphoesterase	COG1409	R
398337192	N/A	gene gain in L.kmetyi	hypothetical protein	-
398337197	N/A	gene gain in L.kmetyi	hypothetical protein	-
398337201	N/A	gene gain in L.kmetyi	TetR family transcriptional regulator	COG1309	K
398337204	N/A	gene gain in L.kmetyi	hypothetical protein	-
398337207	N/A	gene gain in L.kmetyi	hypothetical protein	-
398337208	N/A	gene gain in L.kmetyi	hypothetical protein	-
398337210	N/A	gene gain in L.kmetyi	hypothetical protein	-
398337217	N/A	gene gain in L.kmetyi	hypothetical protein	-
398337241	N/A	gene gain in L.kmetyi	HD family protein	-
398337246	N/A	gene gain in L.kmetyi	DNA topoisomerase I	COG0550	L
398337257	N/A	gene gain in L.kmetyi	arginyl-tRNA synthetase	-
398337272	N/A	gene gain in L.kmetyi	hypothetical protein	-
398337273	N/A	gene gain in L.kmetyi	hypothetical protein	-
398337280	N/A	gene gain in L.kmetyi	hypothetical protein	-
398337331	N/A	gene gain in L.kmetyi	O-acetyltransferase OatA	COG1835	I
398337332	N/A	gene gain in L.kmetyi	acyltransferase	COG1835	I
398337337	N/A	gene gain in L.kmetyi	sialic acid synthase	COG2089	M	VFG1338 (gi:22537319) neuB - N-acetyl neuramic acid synthetase NeuB [Streptococcus agalactiae 2603V/R] (VF0274)
398337340	N/A	gene gain in L.kmetyi	hypothetical protein	-
398337341	N/A	gene gain in L.kmetyi	hypothetical protein	-
398337344	N/A	gene gain in L.kmetyi	hypothetical protein	-
398337345	N/A	gene gain in L.kmetyi	hypothetical protein	-
398337346	N/A	gene gain in L.kmetyi	hypothetical protein	-
398337369	N/A	gene gain in L.kmetyi	hypothetical protein	COG4530	S
398337393	N/A	gene gain in L.kmetyi	hypothetical protein	-
398337400	N/A	gene gain in L.kmetyi	hypothetical protein	-
398337401	N/A	gene gain in L.kmetyi	hypothetical protein	-
398337403	N/A	gene gain in L.kmetyi	hypothetical protein	-
398337404	N/A	gene gain in L.kmetyi	hypothetical protein	-
398337409	N/A	gene gain in L.kmetyi	Acetyltransferase	COG1670	J
398337411	N/A	gene gain in L.kmetyi	hypothetical protein	-
398337412	N/A	gene gain in L.kmetyi	hypothetical protein	-
398337415	N/A	gene gain in L.kmetyi	hypothetical protein	-
398337416	N/A	gene gain in L.kmetyi	hypothetical protein	-
398337417	N/A	gene gain in L.kmetyi	hypothetical protein	COG3222	S
398337421	N/A	gene gain in L.kmetyi	hypothetical protein	-
398337429	N/A	gene gain in L.kmetyi	hypothetical protein	-
398337433	N/A	gene gain in L.kmetyi	monooxygenase FAD-binding protein	COG0654	H,C	25278|vfid|60428|vsiid|81295|ssid|RecName: Full=Tetracycline resistance protein from transposon Tn4351/Tn4400
398337437	N/A	gene gain in L.kmetyi	hypothetical protein	COG0730	R
398337438	N/A	gene gain in L.kmetyi	hypothetical protein	-
398337439	N/A	gene gain in L.kmetyi	pirin	-
398337451	N/A	gene gain in L.kmetyi	ABC transporter ATPase	COG1118	P
398337471	N/A	gene gain in L.kmetyi	hypothetical protein	-
398337523	N/A	gene gain in L.kmetyi	hypothetical protein	-
398337524	N/A	gene gain in L.kmetyi	hypothetical protein	-
398337526	N/A	gene gain in L.kmetyi	glucan biosynthesis protein G	COG3131	P	15480|vfid|35550|vsiid|56387|ssid|glucan biosynthesis protein G [Bradyrhizobium japonicum USDA 110]
398337539	N/A	gene gain in L.kmetyi	hypothetical protein	-
398337546	N/A	gene gain in L.kmetyi	hypothetical protein	-
398337554	N/A	gene gain in L.kmetyi	hypothetical protein	-
398337566	N/A	gene gain in L.kmetyi	hypothetical protein	COG4922	S
398337569	N/A	gene gain in L.kmetyi	hypothetical protein	-
398337596	N/A	gene gain in L.kmetyi	hypothetical protein	-
398337602	N/A	gene gain in L.kmetyi	hypothetical protein	-
398337621	N/A	gene gain in L.kmetyi	hypothetical protein	-
398337623	N/A	gene gain in L.kmetyi	hypothetical protein	-
398337627	N/A	gene gain in L.kmetyi	hypothetical protein	-
398337628	N/A	gene gain in L.kmetyi	hypothetical protein	-
398337652	N/A	gene gain in L.kmetyi	hypothetical protein	-
398337658	N/A	gene gain in L.kmetyi	hypothetical protein	-
398337670	N/A	gene gain in L.kmetyi	hypothetical protein	-
398337671	N/A	gene gain in L.kmetyi	hypothetical protein	-
398337676	N/A	gene gain in L.kmetyi	response regulator	COG3279	K,T
398337679	N/A	gene gain in L.kmetyi	hypothetical protein	-
398337684	N/A	gene gain in L.kmetyi	hypothetical protein	-
398337693	N/A	gene gain in L.kmetyi	hypothetical protein	-
398337700	N/A	gene gain in L.kmetyi	hypothetical protein	-
398337722	N/A	gene gain in L.kmetyi	hypothetical protein	-
398337727	N/A	gene gain in L.kmetyi	hypothetical protein	-
398337734	N/A	gene gain in L.kmetyi	hypothetical protein	-
398337741	N/A	gene gain in L.kmetyi	hypothetical protein	-
398337759	N/A	gene gain in L.kmetyi	hypothetical protein	-
398337781	N/A	gene gain in L.kmetyi	hypothetical protein	-
398337786	N/A	gene gain in L.kmetyi	hypothetical protein	-
398337787	N/A	gene gain in L.kmetyi	hypothetical protein	-
398337803	N/A	gene gain in L.kmetyi	NHL repeat-containing protein	COG2706	G
398337805	N/A	gene gain in L.kmetyi	type 11 methyltransferase	-
398337815	N/A	gene gain in L.kmetyi	hypothetical protein	-
398337822	N/A	gene gain in L.kmetyi	hypothetical protein	-
398337823	N/A	gene gain in L.kmetyi	hypothetical protein	-
398337824	N/A	gene gain in L.kmetyi	hypothetical protein	COG3813	S
398337857	N/A	gene gain in L.kmetyi	hypothetical protein	-
398337862	N/A	gene gain in L.kmetyi	hypothetical protein	-
398337877	N/A	gene gain in L.kmetyi	hypothetical protein	-
398337882	N/A	gene gain in L.kmetyi	hypothetical protein	-
398337887	N/A	gene gain in L.kmetyi	hypothetical protein	-
398337900	N/A	gene gain in L.kmetyi	ArsR family transcriptional regulator	COG0640	K
398337906	N/A	gene gain in L.kmetyi	hypothetical protein	-
398337925	N/A	gene gain in L.kmetyi	activator of Hsp90 ATPase 1 family protein	-
398337929	N/A	gene gain in L.kmetyi	hypothetical protein	-
398337930	N/A	gene gain in L.kmetyi	putative transmembrane DoxX protein	COG2259	S
398337932	N/A	gene gain in L.kmetyi	hypothetical protein	-
398337941	N/A	gene gain in L.kmetyi	hypothetical protein	-
398337942	N/A	gene gain in L.kmetyi	hypothetical protein	-
398337943	N/A	gene gain in L.kmetyi	HxlR family transcriptional regulator	COG1733	K
398337944	N/A	gene gain in L.kmetyi	hypothetical protein	-
398337950	N/A	gene gain in L.kmetyi	hypothetical protein	-
398337956	N/A	gene gain in L.kmetyi	putative lipoprotein	-
398337967	N/A	gene gain in L.kmetyi	hypothetical protein	-
398337970	N/A	gene gain in L.kmetyi	hypothetical protein	-
398337971	N/A	gene gain in L.kmetyi	hypothetical protein	COG4886	S
398337976	N/A	gene gain in L.kmetyi	hypothetical protein	-
398337977	N/A	gene gain in L.kmetyi	hypothetical protein	-
398337978	N/A	gene gain in L.kmetyi	hypothetical protein	-
398337979	N/A	gene gain in L.kmetyi	hypothetical protein	-
398338000	N/A	gene gain in L.kmetyi	hypothetical protein	-
398338008	N/A	gene gain in L.kmetyi	hypothetical protein	-
398338025	N/A	gene gain in L.kmetyi	apolipoprotein n-acyltransferase	-
398338042	N/A	gene gain in L.kmetyi	hypothetical protein	-
398338044	N/A	gene gain in L.kmetyi	hypothetical protein	-
398338047	N/A	gene gain in L.kmetyi	hypothetical protein	-
398338052	N/A	gene gain in L.kmetyi	epoxide hydrolase-like protein	COG0596	R
398338061	N/A	gene gain in L.kmetyi	hypothetical protein	-
398338070	N/A	gene gain in L.kmetyi	hypothetical protein	-
398338071	N/A	gene gain in L.kmetyi	hypothetical protein	COG0653	U
398338079	N/A	gene gain in L.kmetyi	hypothetical protein	-
398338085	N/A	gene gain in L.kmetyi	methyl-accepting chemotaxis protein	-
398338091	N/A	gene gain in L.kmetyi	CMP-KDO synthetase-like protein	-
398338092	N/A	gene gain in L.kmetyi	transcriptional regulator, TetR family protein	COG1309	K	10600|vfid|17305|vsiid|25541|ssid|SubName: Full=Transcriptional regulator TetR/AcrR family ;
398338130	N/A	gene gain in L.kmetyi	DNA helicase UvrD	-
398338133	N/A	gene gain in L.kmetyi	hypothetical protein	-
398338137	N/A	gene gain in L.kmetyi	hypothetical protein	-
398338152	N/A	gene gain in L.kmetyi	hypothetical protein	-
24212703	LA_0003	gene loss in L.kmetyi	recombination protein RecF	COG1195	L
24212705	LA_0005	gene loss in L.kmetyi	DNA gyrase subunit B	COG0187	L
24212840	LA_0140	gene loss in L.kmetyi	methyltransferase	COG0220	R
24212878	LA_0178	gene loss in L.kmetyi	preprotein translocase subunit YidC	COG0706	U
24213233	LA_0533	gene loss in L.kmetyi	pyridoxal phosphate-dependent aminotransferase	COG0399	M
24213302	LA_0602	gene loss in L.kmetyi	NAD/FAD-binding protein	COG2907	R
24213436	LA_0736	gene loss in L.kmetyi	elongation factor G	COG0480	J
24213476	LA_0776	gene loss in L.kmetyi	L,L-diaminopimelate aminotransferase	COG0436	E
24213491	LA_0791	gene loss in L.kmetyi	transglycosylase	COG0741	M
24213501	LA_0801	gene loss in L.kmetyi	hypothetical protein	-
24213554	LA_0854	gene loss in L.kmetyi	gamma-glutamyl phosphate reductase	COG0014	E
24213555	LA_0855	gene loss in L.kmetyi	nicotinate-nucleotide adenylyltransferase	COG1057	H
24213804	LA_1104	gene loss in L.kmetyi	DnaJ-like protein	COG0484	O
24213881	LA_1182	gene loss in L.kmetyi	histidinol-phosphate aminotransferase	COG0079	E
24214025	LA_1325	gene loss in L.kmetyi	isoleucyl-tRNA synthetase	COG0060	J
24214164	LA_1464	gene loss in L.kmetyi	UDP-N-acetylmuramyl pentapeptide synthase	COG0770	M
24214180	LA_1480	gene loss in L.kmetyi	PLP dependent enzyme class III	COG0325	R
24214329	LA_1629	gene loss in L.kmetyi	phosphoglycerate dehydrogenase and related dehydrogenase	COG0111	HE
24214389	LA_1689	gene loss in L.kmetyi	competence-damage inducible protein CinA	COG1546	R
24214579	LA_1879	gene loss in L.kmetyi	ATP-dependent protease ClpA	COG0542	O
24214625	LA_1925	gene loss in L.kmetyi	sec-independent protein translocase	COG0805	U
24214846	LA_2146	gene loss in L.kmetyi	DNA mismatch repair protein MutS	COG0249	L
24214850	LA_2150	gene loss in L.kmetyi	hypothetical protein	COG1496	S
24214854	LA_2154	gene loss in L.kmetyi	phosphomannomutase	COG1109	G
24214862	LA_2162	gene loss in L.kmetyi	50S ribosomal protein L28	COG0227	J
24214931	LA_2231	gene loss in L.kmetyi	DNA primase	COG0358	L
24214965	LA_2265	gene loss in L.kmetyi	enoyl-CoA hydratase	COG1024	I
24214992	LA_2292	gene loss in L.kmetyi	lipoyl synthase	COG0320	H
24214997	LA_2297	gene loss in L.kmetyi	hypothetical protein	COG0502	H
24215018	LA_2318	gene loss in L.kmetyi	hypothetical protein	COG4775	M
24215038	LA_2338	gene loss in L.kmetyi	phosphohydrolase	COG1409	R
24215045	LA_2345	gene loss in L.kmetyi	ATP-dependent protease ATP-binding subunit HslU	COG1220	O
24215074	LA_2374	gene loss in L.kmetyi	type II secretory pathway ATPase protein E	COG2804	NU
24215098	LA_2398	gene loss in L.kmetyi	primosomal protein N	COG1198	L
24215099	LA_2399	gene loss in L.kmetyi	hypothetical protein	-
24215101	LA_2401	gene loss in L.kmetyi	histidine kinase sensor protein	COG5000	T
24215104	LA_2404	gene loss in L.kmetyi	DNA-directed RNA polymerase sigma-54 subunit	COG1508	K
24215279	LA_2579	gene loss in L.kmetyi	ferrous iron transport protein B	COG0370	P
24215309	LA_2609	gene loss in L.kmetyi	flagellar biosynthetic protein	COG1684	NU
24215325	LA_2625	gene loss in L.kmetyi	oligopeptidase A	COG0339	E
24215433	LA_2733	gene loss in L.kmetyi	peptide chain release factor 3	COG4108	J
24215568	LA_2868	gene loss in L.kmetyi	translation initiation factor 2B	COG0182	J
24215592	LA_2892	gene loss in L.kmetyi	hypothetical protein	-
24215622	LA_2923	gene loss in L.kmetyi	histone deacetylase	COG0123	BQ
24215655	LA_2956	gene loss in L.kmetyi	methylmalonyl-CoA mutase	COG1884	I
24215687	LA_2988	gene loss in L.kmetyi	uridine 5-monophosphate synthase	COG0461	F
24215689	LA_2989	gene loss in L.kmetyi	NH(3)-dependent NAD(+) synthetase	COG0171	H
24215691	LA_2992	gene loss in L.kmetyi	hypothetical protein	-
24215698	LA_2999	gene loss in L.kmetyi	single-stranded DNA exonuclease	COG0608	L
24215987	LA_3288	gene loss in L.kmetyi	tryptophan synthase subunit alpha	COG0159	E
24216101	LA_3402	gene loss in L.kmetyi	hypothetical protein	-
24216122	LA_3423	gene loss in L.kmetyi	50S ribosomal protein L1	COG0081	J
24216133	LA_3434	gene loss in L.kmetyi	N-acetylmuramoyl-L-alanine amidase	COG0860	M
24216153	LA_3454	gene loss in L.kmetyi	flagellar hook-associated protein FliD	COG1345	N
24216250	LA_3551	gene loss in L.kmetyi	5-methylaminomethyl-2-thiouridine methyltransferase	COG4121	S
24216464	LA_3765	gene loss in L.kmetyi	hypothetical protein	-
24216617	LA_3918	gene loss in L.kmetyi	methionyl-tRNA synthetase	COG0143	J
24216644	LA_3945	gene loss in L.kmetyi	ATP-dependent DNA helicase RecG	COG1200	LK
24216647	LA_3948	gene loss in L.kmetyi	UDP-glucose 4-epimerase	COG1087	M
24216649	LA_3950	gene loss in L.kmetyi	hypothetical protein	-
24216657	LA_3958	gene loss in L.kmetyi	3-methyl-2-oxobutanoate hydroxymethyltransferase	COG0413	H
24216725	LA_4026	gene loss in L.kmetyi	hypothetical protein	-
24216865	LA_4165	gene loss in L.kmetyi	argininosuccinate synthase	COG0137	E
24216883	LA_4184	gene loss in L.kmetyi	hypothetical protein	-
24216909	LA_4210	gene loss in L.kmetyi	chloride channel protein EriC	COG0038	P
24216926	LA_4227	gene loss in L.kmetyi	hydrolase	COG5621	R
24216952	LA_4253	gene loss in L.kmetyi	ABC transporter substrate-binding protein	COG0614	P
24217073	LB_012	gene loss in L.kmetyi	delta-aminolevulinic acid dehydratase	COG0113	H
24217097	LB_036	gene loss in L.kmetyi	NADH dehydrogenase	COG1252	C
24217127	LB_066	gene loss in L.kmetyi	hypothetical protein	-
24217169	LB_108	gene loss in L.kmetyi	B12-dependent methionine synthase	COG1410	E
24217264	LB_203	gene loss in L.kmetyi	hypothetical protein	-
24217425	LB_364	gene loss in L.kmetyi	FIS family transcriptional regulator	COG2204	T
24217428	LB_367	gene loss in L.kmetyi	hypothetical protein	-
161484952	LA_2087	gene loss in L.kmetyi	GMP synthase	COG0519	F
294653514	LB_363	gene loss in L.kmetyi	hypothetical protein	-
294653528	LB_301	gene loss in L.kmetyi	hypothetical protein	-
294653552	LB_207	gene loss in L.kmetyi	hypothetical protein	-
294653581	LB_054	gene loss in L.kmetyi	von Willebrand factor type A domain-containing protein	COG1240	H
294653592	LB_011	gene loss in L.kmetyi	porphobilinogen deaminase	COG0181	H
294827559	LA_0030	gene loss in L.kmetyi	hypothetical protein	-
294827624	LA_0339	gene loss in L.kmetyi	glycerophosphoryl diester phosphodiesterase	COG0584	C
294827667	LA_0524	gene loss in L.kmetyi	amino acid transporter	COG0531	E
294827703	LA_0654	gene loss in L.kmetyi	hypothetical protein	-
294827762	LA_0930	gene loss in L.kmetyi	4-hydroxybenzoate transporter transmembrane protein	COG2814	G
294827766	LA_0948	gene loss in L.kmetyi	Zn-dependent peptidase	COG0612	R
294827880	LA_1462	gene loss in L.kmetyi	phosphoribosylaminoimidazole carboxylase ATPase subunit	COG0026	F
294828043	LA_2168	gene loss in L.kmetyi	hypothetical protein	-
294828120	LA_2480	gene loss in L.kmetyi	anti-sigma factor antagonist	COG2172	T
294828126	LA_2516	gene loss in L.kmetyi	exodeoxyribonuclease	COG0708	L
294828152	LA_2659	gene loss in L.kmetyi	biotin carboxylase	COG0439	I
294828162	LA_2712	gene loss in L.kmetyi	Fe-S oxidoreductase	COG0247	C
294828177	LA_2772	gene loss in L.kmetyi	cGMP-specific phosphodiesterase	-
294828223	LA_2987	gene loss in L.kmetyi	hypothetical protein	-
294828236	LA_3085	gene loss in L.kmetyi	guanosine polyphosphate pyrophosphohydrolase/synthetase	COG0317	TK
294828287	LA_3304	gene loss in L.kmetyi	hypothetical protein	COG1624	S
294828390	LA_3764	gene loss in L.kmetyi	phosphoribosylamine--glycine ligase	COG0151	F
294828445	LA_4022	gene loss in L.kmetyi	MFS transporter permease	COG2270	R
294828483	LA_4174	gene loss in L.kmetyi	histidine kinase sensor protein	COG0642	T
294828504	LA_4290	gene loss in L.kmetyi	dihydroorotate dehydrogenase 2	COG0167	F
294828509	LA_4311	gene loss in L.kmetyi	cytoplasmic membrane protein	COG0739	M
294828514	LA_4327	gene loss in L.kmetyi	ferredoxin-NADP reductase	COG0369	P
N/A	56661|gene_id_10	gene gain in L.alstoni	hypothetical protein	-
N/A	56661|gene_id_13	gene gain in L.alstoni	pfam12796, Ank_2, Ankyrin repeats	-
N/A	56661|gene_id_14	gene gain in L.alstoni	hypothetical protein	-
N/A	56661|gene_id_16	gene gain in L.alstoni	hypothetical protein	-
N/A	56661|gene_id_27	gene gain in L.alstoni	hypothetical protein	-
N/A	56661|gene_id_28	gene gain in L.alstoni	hypothetical protein	-
N/A	56661|gene_id_31	gene gain in L.alstoni	hypothetical protein	-
N/A	56661|gene_id_34	gene gain in L.alstoni	hypothetical protein	-
N/A	56661|gene_id_44	gene gain in L.alstoni	hypothetical protein	-
N/A	56661|gene_id_48	gene gain in L.alstoni	hypothetical protein	-
N/A	56661|gene_id_58	gene gain in L.alstoni	hypothetical protein	-
N/A	56661|gene_id_67	gene gain in L.alstoni	hypothetical protein	-
N/A	56661|gene_id_76	gene gain in L.alstoni	hypothetical protein	-
N/A	56661|gene_id_120	gene gain in L.alstoni	hypothetical protein	-
N/A	56661|gene_id_139	gene gain in L.alstoni	hypothetical protein	-
N/A	56661|gene_id_144	gene gain in L.alstoni	hypothetical protein	-
N/A	56661|gene_id_161	gene gain in L.alstoni	hypothetical protein	-
N/A	56661|gene_id_181	gene gain in L.alstoni	hypothetical protein	-
N/A	56661|gene_id_190	gene gain in L.alstoni	hypothetical protein	-
N/A	56661|gene_id_203	gene gain in L.alstoni	hypothetical protein	-
N/A	56661|gene_id_209	gene gain in L.alstoni	hypothetical protein	-
N/A	56661|gene_id_216	gene gain in L.alstoni	hypothetical protein	-
N/A	56661|gene_id_279	gene gain in L.alstoni	bacterioferritin-associated ferredoxin	COG2906	P
N/A	56661|gene_id_283	gene gain in L.alstoni	hypothetical protein	-
N/A	56661|gene_id_292	gene gain in L.alstoni	pfam11999, DUF3494, Protein of unknown function (DUF3494)	-
N/A	56661|gene_id_310	gene gain in L.alstoni	hypothetical protein	-
N/A	56661|gene_id_319	gene gain in L.alstoni	hypothetical protein	-
N/A	56661|gene_id_335	gene gain in L.alstoni	hypothetical protein	-
N/A	56661|gene_id_356	gene gain in L.alstoni	hypothetical protein	-
N/A	56661|gene_id_357	gene gain in L.alstoni	hypothetical protein	-
N/A	56661|gene_id_359	gene gain in L.alstoni	hypothetical protein	-
N/A	56661|gene_id_360	gene gain in L.alstoni	hypothetical protein	-
N/A	56661|gene_id_369	gene gain in L.alstoni	hypothetical protein	-
N/A	56661|gene_id_379	gene gain in L.alstoni	hypothetical protein	-
N/A	56661|gene_id_401	gene gain in L.alstoni	hypothetical protein LIC10394	-
N/A	56661|gene_id_403	gene gain in L.alstoni	hypothetical protein	-
N/A	56661|gene_id_407	gene gain in L.alstoni	hypothetical protein LIC10903	-
N/A	56661|gene_id_415	gene gain in L.alstoni	hypothetical protein	-
N/A	56661|gene_id_422	gene gain in L.alstoni	hypothetical protein	-
N/A	56661|gene_id_432	gene gain in L.alstoni	hypothetical protein	-
N/A	56661|gene_id_474	gene gain in L.alstoni	hypothetical protein	-
N/A	56661|gene_id_495	gene gain in L.alstoni	hypothetical protein LIF_A3199	-
N/A	56661|gene_id_507	gene gain in L.alstoni	hypothetical protein LBJ_0046	-
N/A	56661|gene_id_515	gene gain in L.alstoni	hypothetical protein	-
N/A	56661|gene_id_523	gene gain in L.alstoni	hypothetical protein LIF_A3133	-
N/A	56661|gene_id_533	gene gain in L.alstoni	hypothetical protein	-
N/A	56661|gene_id_535	gene gain in L.alstoni	hypothetical protein	-
N/A	56661|gene_id_544	gene gain in L.alstoni	hypothetical protein	-
N/A	56661|gene_id_548	gene gain in L.alstoni	hypothetical protein	-
N/A	56661|gene_id_578	gene gain in L.alstoni	hypothetical protein	-
N/A	56661|gene_id_663	gene gain in L.alstoni	hypothetical protein	-
N/A	56661|gene_id_664	gene gain in L.alstoni	hypothetical protein	-
N/A	56661|gene_id_705	gene gain in L.alstoni	hypothetical protein	-
N/A	56661|gene_id_709	gene gain in L.alstoni	hypothetical protein	-
N/A	56661|gene_id_728	gene gain in L.alstoni	hypothetical protein	-
N/A	56661|gene_id_751	gene gain in L.alstoni	hypothetical protein	-
N/A	56661|gene_id_759	gene gain in L.alstoni	adenylate/guanylate cyclase	COG2114	T
N/A	56661|gene_id_760	gene gain in L.alstoni	hypothetical protein	-
N/A	56661|gene_id_776	gene gain in L.alstoni	hypothetical protein	-
N/A	56661|gene_id_783	gene gain in L.alstoni	hypothetical protein	-
N/A	56661|gene_id_801	gene gain in L.alstoni	hypothetical protein	-
N/A	56661|gene_id_820	gene gain in L.alstoni	hypothetical protein	-
N/A	56661|gene_id_841	gene gain in L.alstoni	hypothetical protein	-
N/A	56661|gene_id_845	gene gain in L.alstoni	hypothetical protein	-
N/A	56661|gene_id_881	gene gain in L.alstoni	hypothetical protein	-
N/A	56661|gene_id_931	gene gain in L.alstoni	hypothetical protein LIC11581	-
N/A	56661|gene_id_932	gene gain in L.alstoni	hypothetical protein LIC11583	-
N/A	56661|gene_id_934	gene gain in L.alstoni	tautomerase	-
N/A	56661|gene_id_943	gene gain in L.alstoni	hypothetical protein	-
N/A	56661|gene_id_948	gene gain in L.alstoni	hypothetical protein	-
N/A	56661|gene_id_960	gene gain in L.alstoni	hypothetical protein	-
N/A	56661|gene_id_986	gene gain in L.alstoni	hypothetical protein	-
N/A	56661|gene_id_993	gene gain in L.alstoni	hypothetical protein	-
N/A	56661|gene_id_1008	gene gain in L.alstoni	hypothetical protein	-
N/A	56661|gene_id_1020	gene gain in L.alstoni	hypothetical protein	-
N/A	56661|gene_id_1031	gene gain in L.alstoni	hypothetical protein	-
N/A	56661|gene_id_1033	gene gain in L.alstoni	hypothetical protein	-
N/A	56661|gene_id_1042	gene gain in L.alstoni	pfam05076, SUFU, Suppressor of fused protein (SUFU)	-
N/A	56661|gene_id_1049	gene gain in L.alstoni	hypothetical protein	-
N/A	56661|gene_id_1051	gene gain in L.alstoni	hypothetical protein	-
N/A	56661|gene_id_1068	gene gain in L.alstoni	hypothetical protein	-
N/A	56661|gene_id_1076	gene gain in L.alstoni	hypothetical protein	-
N/A	56661|gene_id_1077	gene gain in L.alstoni	pfam12796, Ank_2, Ankyrin repeats (3 copies)	-
N/A	56661|gene_id_1078	gene gain in L.alstoni	hypothetical protein	-
N/A	56661|gene_id_1080	gene gain in L.alstoni	hypothetical protein	-
N/A	56661|gene_id_1133	gene gain in L.alstoni	hypothetical protein	-
N/A	56661|gene_id_1144	gene gain in L.alstoni	hypothetical protein	-
N/A	56661|gene_id_1151	gene gain in L.alstoni	hypothetical protein	-
N/A	56661|gene_id_1166	gene gain in L.alstoni	hypothetical protein	-
N/A	56661|gene_id_1172	gene gain in L.alstoni	hypothetical protein	-
N/A	56661|gene_id_1173	gene gain in L.alstoni	hypothetical protein	-
N/A	56661|gene_id_1184	gene gain in L.alstoni	chemotaxis protein histidine kinase CheA	COG0643	N,T	VFG2531 (gi:53720916) cheA - chemotaxis two-component sensor kinase CheA [Burkholderia pseudomallei K96243] (VF0430)
N/A	56661|gene_id_1186	gene gain in L.alstoni	COG1406, Predicted inhibitor of MCP methylation, homolog of CheC	COG1406	N
N/A	56661|gene_id_1191	gene gain in L.alstoni	hypothetical protein	-
N/A	56661|gene_id_1195	gene gain in L.alstoni	hypothetical protein	-
N/A	56661|gene_id_1196	gene gain in L.alstoni	hypothetical protein	-
N/A	56661|gene_id_1200	gene gain in L.alstoni	hypothetical protein	-
N/A	56661|gene_id_1206	gene gain in L.alstoni	hypothetical protein	-
N/A	56661|gene_id_1222	gene gain in L.alstoni	hypothetical protein LBJ_1574	-
N/A	56661|gene_id_1230	gene gain in L.alstoni	hypothetical protein	-
N/A	56661|gene_id_1242	gene gain in L.alstoni	hypothetical protein	-
N/A	56661|gene_id_1250	gene gain in L.alstoni	hypothetical protein	-
N/A	56661|gene_id_1254	gene gain in L.alstoni	hypothetical protein	-
N/A	56661|gene_id_1264	gene gain in L.alstoni	hypothetical protein	-
N/A	56661|gene_id_1273	gene gain in L.alstoni	hypothetical protein	-
N/A	56661|gene_id_1274	gene gain in L.alstoni	hypothetical protein	-
N/A	56661|gene_id_1285	gene gain in L.alstoni	hypothetical protein	-
N/A	56661|gene_id_1286	gene gain in L.alstoni	hypothetical protein	-
N/A	56661|gene_id_1291	gene gain in L.alstoni	hypothetical protein	-
N/A	56661|gene_id_1306	gene gain in L.alstoni	hypothetical protein	-
N/A	56661|gene_id_1311	gene gain in L.alstoni	hypothetical protein	-
N/A	56661|gene_id_1316	gene gain in L.alstoni	hypothetical protein	-
N/A	56661|gene_id_1317	gene gain in L.alstoni	hypothetical protein	-
N/A	56661|gene_id_1318	gene gain in L.alstoni	ankyrin	-
N/A	56661|gene_id_1319	gene gain in L.alstoni	ankyrin repeat-containing protein	COG0666	R
N/A	56661|gene_id_1333	gene gain in L.alstoni	hypothetical protein	-
N/A	56661|gene_id_1337	gene gain in L.alstoni	hypothetical protein	-
N/A	56661|gene_id_1353	gene gain in L.alstoni	hypothetical protein	-
N/A	56661|gene_id_1357	gene gain in L.alstoni	hypothetical protein	-
N/A	56661|gene_id_1359	gene gain in L.alstoni	hypothetical protein	-
N/A	56661|gene_id_1360	gene gain in L.alstoni	hypothetical protein	-
N/A	56661|gene_id_1364	gene gain in L.alstoni	hypothetical protein	-
N/A	56661|gene_id_1365	gene gain in L.alstoni	hypothetical protein	-
N/A	56661|gene_id_1382	gene gain in L.alstoni	hypothetical protein	-
N/A	56661|gene_id_1383	gene gain in L.alstoni	hypothetical protein	-
N/A	56661|gene_id_1393	gene gain in L.alstoni	hypothetical protein	-
N/A	56661|gene_id_1413	gene gain in L.alstoni	hypothetical protein	-
N/A	56661|gene_id_1425	gene gain in L.alstoni	hypothetical protein	-
N/A	56661|gene_id_1432	gene gain in L.alstoni	hypothetical protein	-
N/A	56661|gene_id_1434	gene gain in L.alstoni	hypothetical protein	-
N/A	56661|gene_id_1444	gene gain in L.alstoni	hypothetical protein	-
N/A	56661|gene_id_1445	gene gain in L.alstoni	hypothetical protein LIF_A0329	-
N/A	56661|gene_id_1449	gene gain in L.alstoni	hypothetical protein	-
N/A	56661|gene_id_1464	gene gain in L.alstoni	Smc, Chromosome segregation ATPases	COG1196	D
N/A	56661|gene_id_1465	gene gain in L.alstoni	hypothetical protein LIC10408	-
N/A	56661|gene_id_1477	gene gain in L.alstoni	hypothetical protein	-
N/A	56661|gene_id_1485	gene gain in L.alstoni	hypothetical protein	-
N/A	56661|gene_id_1486	gene gain in L.alstoni	hypothetical protein	-
N/A	56661|gene_id_1492	gene gain in L.alstoni	hypothetical protein	-
N/A	56661|gene_id_1499	gene gain in L.alstoni	hypothetical protein	-
N/A	56661|gene_id_1500	gene gain in L.alstoni	hypothetical protein	-
N/A	56661|gene_id_1501	gene gain in L.alstoni	hypothetical protein	-
N/A	56661|gene_id_1502	gene gain in L.alstoni	hypothetical protein	-
N/A	56661|gene_id_1506	gene gain in L.alstoni	hypothetical protein LIC11178	-
N/A	56661|gene_id_1512	gene gain in L.alstoni	hypothetical protein LIF_A1467	-
N/A	56661|gene_id_1514	gene gain in L.alstoni	hypothetical protein	-
N/A	56661|gene_id_1528	gene gain in L.alstoni	hypothetical protein	-
N/A	56661|gene_id_1531	gene gain in L.alstoni	hypothetical protein	-
N/A	56661|gene_id_1535	gene gain in L.alstoni	hypothetical protein	-
N/A	56661|gene_id_1550	gene gain in L.alstoni	hypothetical protein	-
N/A	56661|gene_id_1572	gene gain in L.alstoni	COG3742, Uncharacterized protein conserved in bacteria	COG3742	S
N/A	56661|gene_id_1573	gene gain in L.alstoni	COG4423, Uncharacterized protein conserved in bacteria	COG4423	S
N/A	56661|gene_id_1575	gene gain in L.alstoni	hypothetical protein	-
N/A	56661|gene_id_1617	gene gain in L.alstoni	hypothetical protein LIC11225	-
N/A	56661|gene_id_1620	gene gain in L.alstoni	hypothetical protein	-
N/A	56661|gene_id_1623	gene gain in L.alstoni	hypothetical protein	-
N/A	56661|gene_id_1624	gene gain in L.alstoni	acetyltransferase, partial	-
N/A	56661|gene_id_1628	gene gain in L.alstoni	hypothetical protein LIF_A0921	-
N/A	56661|gene_id_1665	gene gain in L.alstoni	hypothetical protein	-
N/A	56661|gene_id_1669	gene gain in L.alstoni	hypothetical protein	-
N/A	56661|gene_id_1673	gene gain in L.alstoni	hypothetical protein	-
N/A	56661|gene_id_1674	gene gain in L.alstoni	hypothetical protein	-
N/A	56661|gene_id_1682	gene gain in L.alstoni	hypothetical protein	-
N/A	56661|gene_id_1693	gene gain in L.alstoni	hypothetical protein	-
N/A	56661|gene_id_1694	gene gain in L.alstoni	hypothetical protein	-
N/A	56661|gene_id_1709	gene gain in L.alstoni	hypothetical protein	-
N/A	56661|gene_id_1719	gene gain in L.alstoni	hypothetical protein	-
N/A	56661|gene_id_1722	gene gain in L.alstoni	hypothetical protein	-
N/A	56661|gene_id_1729	gene gain in L.alstoni	hypothetical protein	-
N/A	56661|gene_id_1738	gene gain in L.alstoni	hypothetical protein	-
N/A	56661|gene_id_1743	gene gain in L.alstoni	hypothetical protein	-
N/A	56661|gene_id_1745	gene gain in L.alstoni	hypothetical protein	-
N/A	56661|gene_id_1746	gene gain in L.alstoni	hypothetical protein	-
N/A	56661|gene_id_1759	gene gain in L.alstoni	hypothetical protein	-
N/A	56661|gene_id_1790	gene gain in L.alstoni	COG1357, Uncharacterized low-complexity proteins	COG1357	S
N/A	56661|gene_id_1794	gene gain in L.alstoni	hypothetical protein LBJ_0351	-
N/A	56661|gene_id_1802	gene gain in L.alstoni	hypothetical protein	-
N/A	56661|gene_id_1803	gene gain in L.alstoni	hypothetical protein	-
N/A	56661|gene_id_1805	gene gain in L.alstoni	pfam09721, Exosortase_EpsH, Transmembrane exosortase (Exosortase_EpsH)	-
N/A	56661|gene_id_1807	gene gain in L.alstoni	hypothetical protein	-
N/A	56661|gene_id_1809	gene gain in L.alstoni	hypothetical protein	-
N/A	56661|gene_id_1810	gene gain in L.alstoni	hypothetical protein LIC10394	-
N/A	56661|gene_id_1813	gene gain in L.alstoni	hypothetical protein	-
N/A	56661|gene_id_1830	gene gain in L.alstoni	hypothetical protein	-
N/A	56661|gene_id_1831	gene gain in L.alstoni	hypothetical protein	-
N/A	56661|gene_id_1832	gene gain in L.alstoni	DnaB, Replicative DNA helicase	COG0305	L
N/A	56661|gene_id_1833	gene gain in L.alstoni	hypothetical protein	-
N/A	56661|gene_id_1834	gene gain in L.alstoni	hypothetical protein	-
N/A	56661|gene_id_1837	gene gain in L.alstoni	hypothetical protein	-
N/A	56661|gene_id_1838	gene gain in L.alstoni	hypothetical protein	-
N/A	56661|gene_id_1840	gene gain in L.alstoni	hypothetical protein	-
N/A	56661|gene_id_1841	gene gain in L.alstoni	hypothetical protein	-
N/A	56661|gene_id_1844	gene gain in L.alstoni	COG3328, Transposase and inactivated derivatives	COG3328	L
N/A	56661|gene_id_1852	gene gain in L.alstoni	hypothetical protein	-
N/A	56661|gene_id_1859	gene gain in L.alstoni	hypothetical protein	-
N/A	56661|gene_id_1863	gene gain in L.alstoni	hypothetical protein	-
N/A	56661|gene_id_1872	gene gain in L.alstoni	hypothetical protein	-
N/A	56661|gene_id_1877	gene gain in L.alstoni	hypothetical protein	-
N/A	56661|gene_id_1880	gene gain in L.alstoni	hypothetical protein LIF_A0837	-
N/A	56661|gene_id_1882	gene gain in L.alstoni	hypothetical protein	-
N/A	56661|gene_id_1890	gene gain in L.alstoni	3-oxoacyl-[acyl-carrier protein] reductase	COG4982
N/A	56661|gene_id_1898	gene gain in L.alstoni	hypothetical protein	-
N/A	56661|gene_id_1911	gene gain in L.alstoni	hypothetical protein LIF_A2559	-
N/A	56661|gene_id_1914	gene gain in L.alstoni	hypothetical protein	-
N/A	56661|gene_id_1922	gene gain in L.alstoni	hypothetical protein	-
N/A	56661|gene_id_1937	gene gain in L.alstoni	hypothetical protein	-
N/A	56661|gene_id_1965	gene gain in L.alstoni	hypothetical protein	-
N/A	56661|gene_id_1969	gene gain in L.alstoni	dioxygenase	COG2070	R
N/A	56661|gene_id_1974	gene gain in L.alstoni	hypothetical protein LIC10394	-
N/A	56661|gene_id_1978	gene gain in L.alstoni	hypothetical protein	-
N/A	56661|gene_id_1983	gene gain in L.alstoni	hypothetical protein	-
N/A	56661|gene_id_1984	gene gain in L.alstoni	hypothetical protein	-
N/A	56661|gene_id_1985	gene gain in L.alstoni	molecular chaperone DnaK	COG0443	O	18779|vfid|42147|vsiid|62984|ssid|molecular chaperone DnaK [Streptococcus agalactiae NEM316]
N/A	56661|gene_id_1986	gene gain in L.alstoni	hypothetical protein	-
N/A	56661|gene_id_1989	gene gain in L.alstoni	pfam01934, DUF86, Protein of unknown function DUF86	-
N/A	56661|gene_id_1994	gene gain in L.alstoni	hypothetical protein	-
N/A	56661|gene_id_1997	gene gain in L.alstoni	COG3328, Transposase and inactivated derivatives	COG3328	L
N/A	56661|gene_id_2009	gene gain in L.alstoni	hypothetical protein	-
N/A	56661|gene_id_2010	gene gain in L.alstoni	hypothetical protein LBJ_0515	-
N/A	56661|gene_id_2050	gene gain in L.alstoni	COG2442, Uncharacterized conserved protein	COG2442	S
N/A	56661|gene_id_2063	gene gain in L.alstoni	hypothetical protein	-
N/A	56661|gene_id_2070	gene gain in L.alstoni	hypothetical protein	-
N/A	56661|gene_id_2085	gene gain in L.alstoni	hypothetical protein	-
N/A	56661|gene_id_2108	gene gain in L.alstoni	hypothetical protein LEPBI_I0900	-
N/A	56661|gene_id_2116	gene gain in L.alstoni	hypothetical protein	-
N/A	56661|gene_id_2124	gene gain in L.alstoni	hypothetical protein	-
N/A	56661|gene_id_2148	gene gain in L.alstoni	hypothetical protein	-
N/A	56661|gene_id_2167	gene gain in L.alstoni	hypothetical protein	-
N/A	56661|gene_id_2174	gene gain in L.alstoni	hypothetical protein	-
N/A	56661|gene_id_2180	gene gain in L.alstoni	hypothetical protein	-
N/A	56661|gene_id_2181	gene gain in L.alstoni	hypothetical protein	-
N/A	56661|gene_id_2191	gene gain in L.alstoni	hypothetical protein	-
N/A	56661|gene_id_2210	gene gain in L.alstoni	hypothetical protein	-
N/A	56661|gene_id_2211	gene gain in L.alstoni	hypothetical protein LIC13249	-
N/A	56661|gene_id_2212	gene gain in L.alstoni	hypothetical protein LIC13249	-
N/A	56661|gene_id_2213	gene gain in L.alstoni	hypothetical protein	-
N/A	56661|gene_id_2235	gene gain in L.alstoni	hypothetical protein	-
N/A	56661|gene_id_2236	gene gain in L.alstoni	hypothetical protein	-
N/A	56661|gene_id_2239	gene gain in L.alstoni	hypothetical protein	-
N/A	56661|gene_id_2243	gene gain in L.alstoni	hypothetical protein	-
N/A	56661|gene_id_2244	gene gain in L.alstoni	hypothetical protein	-
N/A	56661|gene_id_2258	gene gain in L.alstoni	hypothetical protein	-
N/A	56661|gene_id_2259	gene gain in L.alstoni	hypothetical protein	-
N/A	56661|gene_id_2261	gene gain in L.alstoni	hypothetical protein	-
N/A	56661|gene_id_2276	gene gain in L.alstoni	hypothetical protein	-
N/A	56661|gene_id_2301	gene gain in L.alstoni	hypothetical protein	-
N/A	56661|gene_id_2311	gene gain in L.alstoni	hypothetical protein LIF_A1262	-
N/A	56661|gene_id_2312	gene gain in L.alstoni	hypothetical protein	-
N/A	56661|gene_id_2321	gene gain in L.alstoni	hypothetical protein LIF_A1271	-
N/A	56661|gene_id_2326	gene gain in L.alstoni	mutator protein	COG1051	F
N/A	56661|gene_id_2384	gene gain in L.alstoni	integral membrane protein	-
N/A	56661|gene_id_2402	gene gain in L.alstoni	hypothetical protein	-
N/A	56661|gene_id_2434	gene gain in L.alstoni	hypothetical protein	-
N/A	56661|gene_id_2437	gene gain in L.alstoni	hypothetical protein	-
N/A	56661|gene_id_2442	gene gain in L.alstoni	hypothetical protein LIC10506	-
N/A	56661|gene_id_2458	gene gain in L.alstoni	hypothetical protein	-
N/A	56661|gene_id_2463	gene gain in L.alstoni	hypothetical protein	-
N/A	56661|gene_id_2471	gene gain in L.alstoni	hypothetical protein	-
N/A	56661|gene_id_2474	gene gain in L.alstoni	hypothetical protein	-
N/A	56661|gene_id_2489	gene gain in L.alstoni	hypothetical protein	-
N/A	56661|gene_id_2495	gene gain in L.alstoni	hypothetical protein	-
N/A	56661|gene_id_2499	gene gain in L.alstoni	hypothetical protein	-
N/A	56661|gene_id_2529	gene gain in L.alstoni	hypothetical protein LIF_A2117	-
N/A	56661|gene_id_2546	gene gain in L.alstoni	hypothetical protein	-
N/A	56661|gene_id_2553	gene gain in L.alstoni	hypothetical protein	-
N/A	56661|gene_id_2558	gene gain in L.alstoni	hypothetical protein	-
N/A	56661|gene_id_2561	gene gain in L.alstoni	hypothetical protein LIF_A0956	-
N/A	56661|gene_id_2570	gene gain in L.alstoni	hypothetical protein	-
N/A	56661|gene_id_2573	gene gain in L.alstoni	hypothetical protein	-
N/A	56661|gene_id_2575	gene gain in L.alstoni	hypothetical protein	-
N/A	56661|gene_id_2584	gene gain in L.alstoni	hypothetical protein	-
N/A	56661|gene_id_2595	gene gain in L.alstoni	hypothetical protein	-
N/A	56661|gene_id_2600	gene gain in L.alstoni	hypothetical protein	-
N/A	56661|gene_id_2614	gene gain in L.alstoni	hypothetical protein	-
N/A	56661|gene_id_2618	gene gain in L.alstoni	hypothetical protein	-
N/A	56661|gene_id_2622	gene gain in L.alstoni	hypothetical protein	-
N/A	56661|gene_id_2624	gene gain in L.alstoni	hypothetical protein	-
N/A	56661|gene_id_2631	gene gain in L.alstoni	hypothetical protein	-
N/A	56661|gene_id_2640	gene gain in L.alstoni	hypothetical protein	-
N/A	56661|gene_id_2660	gene gain in L.alstoni	hypothetical protein	-
N/A	56661|gene_id_2664	gene gain in L.alstoni	hypothetical protein	-
N/A	56661|gene_id_2671	gene gain in L.alstoni	hypothetical protein	-
N/A	56661|gene_id_2674	gene gain in L.alstoni	hypothetical protein	-
N/A	56661|gene_id_2697	gene gain in L.alstoni	hypothetical protein	-
N/A	56661|gene_id_2699	gene gain in L.alstoni	hypothetical protein	-
N/A	56661|gene_id_2701	gene gain in L.alstoni	hypothetical protein	-
N/A	56661|gene_id_2711	gene gain in L.alstoni	hypothetical protein	-
N/A	56661|gene_id_2748	gene gain in L.alstoni	hypothetical protein	-
N/A	56661|gene_id_2756	gene gain in L.alstoni	hypothetical protein	-
N/A	56661|gene_id_2764	gene gain in L.alstoni	hypothetical protein LIC12977	-
N/A	56661|gene_id_2767	gene gain in L.alstoni	hypothetical protein	-
N/A	56661|gene_id_2771	gene gain in L.alstoni	hypothetical protein	-
N/A	56661|gene_id_2776	gene gain in L.alstoni	hypothetical protein	-
N/A	56661|gene_id_2782	gene gain in L.alstoni	hypothetical protein	-
N/A	56661|gene_id_2787	gene gain in L.alstoni	hypothetical protein	-
N/A	56661|gene_id_2788	gene gain in L.alstoni	hypothetical protein	-
N/A	56661|gene_id_2800	gene gain in L.alstoni	hypothetical protein	-
N/A	56661|gene_id_2801	gene gain in L.alstoni	hypothetical protein	-
N/A	56661|gene_id_2802	gene gain in L.alstoni	hypothetical protein	-
N/A	56661|gene_id_2816	gene gain in L.alstoni	COG4715, Uncharacterized conserved protein	COG4715	S
N/A	56661|gene_id_2817	gene gain in L.alstoni	hypothetical protein	-
N/A	56661|gene_id_2823	gene gain in L.alstoni	hypothetical protein	-
N/A	56661|gene_id_2828	gene gain in L.alstoni	hypothetical protein	-
N/A	56661|gene_id_2830	gene gain in L.alstoni	hypothetical protein	-
N/A	56661|gene_id_2841	gene gain in L.alstoni	hypothetical protein	-
N/A	56661|gene_id_2849	gene gain in L.alstoni	ISlin1 transposase	COG3547	L
N/A	56661|gene_id_2860	gene gain in L.alstoni	hypothetical protein	-
N/A	56661|gene_id_2883	gene gain in L.alstoni	Cyclopropane-fatty-acyl-phospholipid synthase	-
N/A	56661|gene_id_2885	gene gain in L.alstoni	hypothetical protein	-
N/A	56661|gene_id_2932	gene gain in L.alstoni	hypothetical protein	-
N/A	56661|gene_id_2945	gene gain in L.alstoni	hypothetical protein	-
N/A	56661|gene_id_2961	gene gain in L.alstoni	hypothetical protein	-
N/A	56661|gene_id_2962	gene gain in L.alstoni	hypothetical protein	-
N/A	56661|gene_id_2984	gene gain in L.alstoni	hypothetical protein	-
N/A	56661|gene_id_2985	gene gain in L.alstoni	hypothetical protein	-
N/A	56661|gene_id_2986	gene gain in L.alstoni	AAA ATPase	COG0464	O	VFG2380 (gi:15611004) Rv3868 - hypothetical protein [Mycobacterium tuberculosis H37Rv] (VF0315)
N/A	56661|gene_id_2987	gene gain in L.alstoni	hypothetical protein	-
N/A	56661|gene_id_2988	gene gain in L.alstoni	hypothetical protein	-
N/A	56661|gene_id_2997	gene gain in L.alstoni	hypothetical protein	-
N/A	56661|gene_id_3010	gene gain in L.alstoni	hypothetical protein	-
N/A	56661|gene_id_3023	gene gain in L.alstoni	hypothetical protein	-
N/A	56661|gene_id_3024	gene gain in L.alstoni	hypothetical protein	-
N/A	56661|gene_id_3043	gene gain in L.alstoni	hypothetical protein	-
N/A	56661|gene_id_3047	gene gain in L.alstoni	hypothetical protein	-
N/A	56661|gene_id_3058	gene gain in L.alstoni	hypothetical protein	-
N/A	56661|gene_id_3066	gene gain in L.alstoni	hypothetical protein	-
N/A	56661|gene_id_3091	gene gain in L.alstoni	hypothetical protein	-
N/A	56661|gene_id_3119	gene gain in L.alstoni	hypothetical protein	-
N/A	56661|gene_id_3145	gene gain in L.alstoni	hypothetical protein	-
N/A	56661|gene_id_3147	gene gain in L.alstoni	hypothetical protein	-
N/A	56661|gene_id_3151	gene gain in L.alstoni	hypothetical protein	-
N/A	56661|gene_id_3152	gene gain in L.alstoni	hypothetical protein LBJ_0793	-
N/A	56661|gene_id_3153	gene gain in L.alstoni	hypothetical protein	-
N/A	56661|gene_id_3157	gene gain in L.alstoni	hypothetical protein	-
N/A	56661|gene_id_3160	gene gain in L.alstoni	hypothetical protein	-
N/A	56661|gene_id_3164	gene gain in L.alstoni	hypothetical protein	-
N/A	56661|gene_id_3167	gene gain in L.alstoni	hypothetical protein	-
N/A	56661|gene_id_3172	gene gain in L.alstoni	hypothetical protein	-
N/A	56661|gene_id_3173	gene gain in L.alstoni	hypothetical protein LIC10407	-
N/A	56661|gene_id_3174	gene gain in L.alstoni	hypothetical protein LIF_A0400	-
N/A	56661|gene_id_3192	gene gain in L.alstoni	hypothetical protein	-
N/A	56661|gene_id_3193	gene gain in L.alstoni	monooxygenase	-
N/A	56661|gene_id_3196	gene gain in L.alstoni	hypothetical protein LIF_A2450	-
N/A	56661|gene_id_3199	gene gain in L.alstoni	hypothetical protein	-
N/A	56661|gene_id_3201	gene gain in L.alstoni	hypothetical protein	-
N/A	56661|gene_id_3225	gene gain in L.alstoni	hypothetical protein	-
N/A	56661|gene_id_3228	gene gain in L.alstoni	hypothetical protein	-
N/A	56661|gene_id_3230	gene gain in L.alstoni	hypothetical protein	-
N/A	56661|gene_id_3236	gene gain in L.alstoni	hypothetical protein	-
N/A	56661|gene_id_3245	gene gain in L.alstoni	hypothetical protein	-
N/A	56661|gene_id_3248	gene gain in L.alstoni	hypothetical protein	-
N/A	56661|gene_id_3253	gene gain in L.alstoni	hypothetical protein	-
N/A	56661|gene_id_3268	gene gain in L.alstoni	hypothetical protein	-
N/A	56661|gene_id_3273	gene gain in L.alstoni	hypothetical protein	-
N/A	56661|gene_id_3274	gene gain in L.alstoni	pfam08570, DUF1761, Protein of unknown function (DUF1761)	-
N/A	56661|gene_id_3275	gene gain in L.alstoni	hypothetical protein	-
N/A	56661|gene_id_3298	gene gain in L.alstoni	hypothetical protein	-
N/A	56661|gene_id_3304	gene gain in L.alstoni	hypothetical protein	-
N/A	56661|gene_id_3314	gene gain in L.alstoni	hypothetical protein	-
N/A	56661|gene_id_3317	gene gain in L.alstoni	hypothetical protein	-
N/A	56661|gene_id_3333	gene gain in L.alstoni	hypothetical protein	-
N/A	56661|gene_id_3339	gene gain in L.alstoni	hypothetical protein	-
N/A	56661|gene_id_3354	gene gain in L.alstoni	hypothetical protein	-
N/A	56661|gene_id_3361	gene gain in L.alstoni	hypothetical protein	-
N/A	56661|gene_id_3365	gene gain in L.alstoni	hypothetical protein	-
N/A	56661|gene_id_3369	gene gain in L.alstoni	hypothetical protein	-
N/A	56661|gene_id_3370	gene gain in L.alstoni	hypothetical protein	-
N/A	56661|gene_id_3392	gene gain in L.alstoni	hypothetical protein	-
N/A	56661|gene_id_3394	gene gain in L.alstoni	hypothetical protein	-
N/A	56661|gene_id_3395	gene gain in L.alstoni	hypothetical protein	-
N/A	56661|gene_id_3402	gene gain in L.alstoni	hypothetical protein	-
N/A	56661|gene_id_3408	gene gain in L.alstoni	hypothetical protein	-
N/A	56661|gene_id_3410	gene gain in L.alstoni	hypothetical protein	-
N/A	56661|gene_id_3425	gene gain in L.alstoni	hypothetical protein	-
N/A	56661|gene_id_3451	gene gain in L.alstoni	hypothetical protein	-
N/A	56661|gene_id_3458	gene gain in L.alstoni	COG4637, Predicted ATPase	COG4637	R
N/A	56661|gene_id_3459	gene gain in L.alstoni	hypothetical protein	-
N/A	56661|gene_id_3464	gene gain in L.alstoni	hypothetical protein	-
N/A	56661|gene_id_3478	gene gain in L.alstoni	hypothetical protein	-
N/A	56661|gene_id_3503	gene gain in L.alstoni	hypothetical protein	-
N/A	56661|gene_id_3506	gene gain in L.alstoni	hypothetical protein	-
N/A	56661|gene_id_3509	gene gain in L.alstoni	transcriptional regulator/antitoxin MazE	-
N/A	56661|gene_id_3517	gene gain in L.alstoni	hypothetical protein	-
N/A	56661|gene_id_3519	gene gain in L.alstoni	hypothetical protein	-
N/A	56661|gene_id_3521	gene gain in L.alstoni	hypothetical protein	-
N/A	56661|gene_id_3530	gene gain in L.alstoni	hypothetical protein	-
N/A	56661|gene_id_3531	gene gain in L.alstoni	COG5483, Uncharacterized conserved protein	COG5483	S
N/A	56661|gene_id_3532	gene gain in L.alstoni	pfam00082, Peptidase_S8, Subtilase family	-
N/A	56661|gene_id_3533	gene gain in L.alstoni	hypothetical protein	-
N/A	56661|gene_id_3582	gene gain in L.alstoni	hypothetical protein	-
N/A	56661|gene_id_3598	gene gain in L.alstoni	hypothetical protein	-
N/A	56661|gene_id_3600	gene gain in L.alstoni	hypothetical protein	-
N/A	56661|gene_id_3601	gene gain in L.alstoni	hypothetical protein	-
N/A	56661|gene_id_3631	gene gain in L.alstoni	hypothetical protein LIF_A2852a	-
N/A	56661|gene_id_3632	gene gain in L.alstoni	pfam14257, DUF4349, Domain of unknown function (DUF4349)	-
N/A	56661|gene_id_3634	gene gain in L.alstoni	hypothetical protein	-
N/A	56661|gene_id_3641	gene gain in L.alstoni	hypothetical protein	-
N/A	56661|gene_id_3643	gene gain in L.alstoni	thermolysin precursor	COG3227	E
N/A	56661|gene_id_3646	gene gain in L.alstoni	hypothetical protein	-
N/A	56661|gene_id_3649	gene gain in L.alstoni	hypothetical protein	-
N/A	56661|gene_id_3652	gene gain in L.alstoni	hypothetical protein	-
N/A	56661|gene_id_3669	gene gain in L.alstoni	hypothetical protein	-
N/A	56661|gene_id_3671	gene gain in L.alstoni	hypothetical protein	-
N/A	56661|gene_id_3673	gene gain in L.alstoni	pfam14091, DUF4269, Domain of unknown function (DUF4269)	-
N/A	56661|gene_id_3674	gene gain in L.alstoni	hypothetical protein	-
N/A	56661|gene_id_3677	gene gain in L.alstoni	hypothetical protein	-
N/A	56661|gene_id_3678	gene gain in L.alstoni	hypothetical protein	-
N/A	56661|gene_id_3681	gene gain in L.alstoni	hypothetical protein	-
N/A	56661|gene_id_3693	gene gain in L.alstoni	hypothetical protein	-
N/A	56661|gene_id_3705	gene gain in L.alstoni	hypothetical protein	-
N/A	56661|gene_id_3709	gene gain in L.alstoni	pfam13564, DoxX_2, DoxX-like family	-
N/A	56661|gene_id_3730	gene gain in L.alstoni	hypothetical protein LBJ_2421	-
N/A	56661|gene_id_3743	gene gain in L.alstoni	hypothetical protein	-
N/A	56661|gene_id_3774	gene gain in L.alstoni	hypothetical protein	-
N/A	56661|gene_id_3781	gene gain in L.alstoni	hypothetical protein	-
N/A	56661|gene_id_3794	gene gain in L.alstoni	hypothetical protein	-
N/A	56661|gene_id_3798	gene gain in L.alstoni	hypothetical protein	-
N/A	56661|gene_id_3799	gene gain in L.alstoni	hypothetical protein	-
N/A	56661|gene_id_3800	gene gain in L.alstoni	pfam05016, Plasmid_stabil, Plasmid stabilisation system protein	-
N/A	56661|gene_id_3814	gene gain in L.alstoni	hypothetical protein	-
N/A	56661|gene_id_3834	gene gain in L.alstoni	hypothetical protein	-
N/A	56661|gene_id_3837	gene gain in L.alstoni	hypothetical protein	-
N/A	56661|gene_id_3840	gene gain in L.alstoni	hypothetical protein	-
N/A	56661|gene_id_3846	gene gain in L.alstoni	hypothetical protein	-
N/A	56661|gene_id_3851	gene gain in L.alstoni	hypothetical protein	-
N/A	56661|gene_id_3861	gene gain in L.alstoni	hypothetical protein	-
N/A	56661|gene_id_3864	gene gain in L.alstoni	hypothetical protein	-
N/A	56661|gene_id_3875	gene gain in L.alstoni	hypothetical protein	-
N/A	56661|gene_id_3884	gene gain in L.alstoni	hypothetical protein	-
N/A	56661|gene_id_3892	gene gain in L.alstoni	hypothetical protein	-
N/A	56661|gene_id_3893	gene gain in L.alstoni	hypothetical protein	-
N/A	56661|gene_id_3899	gene gain in L.alstoni	hypothetical protein	-
N/A	56661|gene_id_3916	gene gain in L.alstoni	hypothetical protein	-
N/A	56661|gene_id_3930	gene gain in L.alstoni	hypothetical protein	-
N/A	56661|gene_id_3932	gene gain in L.alstoni	hypothetical protein	-
N/A	56661|gene_id_3936	gene gain in L.alstoni	hypothetical protein	-
N/A	56661|gene_id_3948	gene gain in L.alstoni	hypothetical protein	-
N/A	56661|gene_id_3962	gene gain in L.alstoni	hypothetical protein	-
N/A	56661|gene_id_3977	gene gain in L.alstoni	hypothetical protein	-
N/A	56661|gene_id_3978	gene gain in L.alstoni	pfam00903, Glyoxalase, Glyoxalase/Bleomycin resistance protein/Dioxygenase superfamily	-
N/A	56661|gene_id_3997	gene gain in L.alstoni	hypothetical protein	-
N/A	56661|gene_id_4000	gene gain in L.alstoni	hypothetical protein	-
N/A	56661|gene_id_4001	gene gain in L.alstoni	hypothetical protein	-
N/A	56661|gene_id_4020	gene gain in L.alstoni	hypothetical protein	-
N/A	56661|gene_id_4025	gene gain in L.alstoni	hypothetical protein	-
N/A	56661|gene_id_4037	gene gain in L.alstoni	hypothetical protein	-
N/A	56661|gene_id_4040	gene gain in L.alstoni	hypothetical protein	-
N/A	56661|gene_id_4061	gene gain in L.alstoni	hypothetical protein	-
N/A	56661|gene_id_4063	gene gain in L.alstoni	hypothetical protein	-
N/A	56661|gene_id_4064	gene gain in L.alstoni	hypothetical protein	-
N/A	56661|gene_id_4075	gene gain in L.alstoni	hypothetical protein	-
N/A	56661|gene_id_4081	gene gain in L.alstoni	hypothetical protein	-
N/A	56661|gene_id_4087	gene gain in L.alstoni	elongation factor P	-
N/A	56661|gene_id_4095	gene gain in L.alstoni	hypothetical protein	-
N/A	56661|gene_id_4097	gene gain in L.alstoni	hypothetical protein	-
N/A	56661|gene_id_4101	gene gain in L.alstoni	hypothetical protein	-
N/A	56661|gene_id_4108	gene gain in L.alstoni	hypothetical protein	-
N/A	56661|gene_id_4127	gene gain in L.alstoni	hypothetical protein	-
N/A	56661|gene_id_4128	gene gain in L.alstoni	COG2856, Predicted Zn peptidase	COG2856	E
N/A	56661|gene_id_4135	gene gain in L.alstoni	hypothetical protein	-
N/A	56661|gene_id_4138	gene gain in L.alstoni	putative lipoprotein	-
N/A	56661|gene_id_4148	gene gain in L.alstoni	hypothetical protein	-
N/A	56661|gene_id_4163	gene gain in L.alstoni	pfam05117, DUF695, Family of unknown function (DUF695)	-
N/A	56661|gene_id_4167	gene gain in L.alstoni	hypothetical protein	-
N/A	56661|gene_id_4176	gene gain in L.alstoni	hypothetical protein	-
N/A	56661|gene_id_4178	gene gain in L.alstoni	hypothetical protein	-
N/A	56661|gene_id_4183	gene gain in L.alstoni	hypothetical protein	-
N/A	56661|gene_id_4188	gene gain in L.alstoni	hypothetical protein	-
N/A	56661|gene_id_4192	gene gain in L.alstoni	hypothetical protein	-
N/A	56661|gene_id_4193	gene gain in L.alstoni	hypothetical protein	-
N/A	56661|gene_id_4208	gene gain in L.alstoni	VapI, Plasmid maintenance system antidote protein	COG3093	R
N/A	56661|gene_id_4234	gene gain in L.alstoni	hypothetical protein	-
N/A	56661|gene_id_4237	gene gain in L.alstoni	hypothetical protein	-
N/A	56661|gene_id_4255	gene gain in L.alstoni	hypothetical protein	-
N/A	56661|gene_id_4261	gene gain in L.alstoni	ubiquinone/menaquinone biosynthesis methyltransferase	-
N/A	56661|gene_id_4266	gene gain in L.alstoni	hypothetical protein	-
N/A	56661|gene_id_4267	gene gain in L.alstoni	hypothetical protein	-
N/A	56661|gene_id_4268	gene gain in L.alstoni	hypothetical protein	-
N/A	56661|gene_id_4272	gene gain in L.alstoni	hypothetical protein	-
N/A	56661|gene_id_4288	gene gain in L.alstoni	pfam12799, LRR_4, Leucine Rich repeats (2 copies)	-
N/A	56661|gene_id_4290	gene gain in L.alstoni	hypothetical protein	-
N/A	56661|gene_id_4295	gene gain in L.alstoni	hypothetical protein	-
N/A	56661|gene_id_4308	gene gain in L.alstoni	hypothetical protein	-
N/A	56661|gene_id_4320	gene gain in L.alstoni	hypothetical protein	-
N/A	56661|gene_id_4329	gene gain in L.alstoni	hypothetical protein	-
N/A	56661|gene_id_4331	gene gain in L.alstoni	hypothetical protein	-
N/A	56661|gene_id_4393	gene gain in L.alstoni	hypothetical protein	-
N/A	56661|gene_id_4414	gene gain in L.alstoni	hypothetical protein	-
N/A	56661|gene_id_4428	gene gain in L.alstoni	hypothetical protein	-
N/A	56661|gene_id_4434	gene gain in L.alstoni	hypothetical protein	-
N/A	56661|gene_id_4454	gene gain in L.alstoni	hypothetical protein	-
N/A	56661|gene_id_4458	gene gain in L.alstoni	hypothetical protein	-
N/A	56661|gene_id_4460	gene gain in L.alstoni	hypothetical protein	-
N/A	56661|gene_id_4468	gene gain in L.alstoni	hypothetical protein	-
N/A	56661|gene_id_4472	gene gain in L.alstoni	hypothetical protein	-
N/A	56661|gene_id_4480	gene gain in L.alstoni	hypothetical protein	-
N/A	56661|gene_id_4482	gene gain in L.alstoni	hypothetical protein	-
N/A	56661|gene_id_4493	gene gain in L.alstoni	hypothetical protein	-
N/A	56661|gene_id_4501	gene gain in L.alstoni	hypothetical protein	-
N/A	56661|gene_id_4523	gene gain in L.alstoni	hypothetical protein	-
N/A	56661|gene_id_4534	gene gain in L.alstoni	hypothetical protein	-
N/A	56661|gene_id_4536	gene gain in L.alstoni	hypothetical protein	-
N/A	56661|gene_id_4554	gene gain in L.alstoni	hypothetical protein	-
N/A	56661|gene_id_4569	gene gain in L.alstoni	hypothetical protein	-
Note:*COG description: A, RNA processing and modification;C, Energy production and conversion;D, Cell cycle control, cell division, chromosome partitioning;E, Amino acid transport and metabolism; F, Nucleotide transport and metabolism;G, Carbohydrate transport and metabolism;H, Coenzyme transport and metabolism;I, Lipid transport and metabolism; J, Translation, ribosomal structure and biogenesis;…
