# Supplementary material for: Whole genome sequencing revealed host adaptation-focused genomic plasticity of pathogenic Leptospira
Source: Sci Rep. 2016 Feb 2;6:20020. doi: 10.1038/srep20020 (PMC4735792; doi:10.1038/srep20020)
Supplement: Supplementary dataset S12 [file srep20020-s13.xls]

## Sheet: Sheet1
Supplementary dataset S12. Statistics of HGT, gene loss and gene duplication in each pathogenic leptospira species
Species	Gene	MRCA	Ratio	HGT	Ratio	Duplication	Ratio	Lost
L.interrogans	4272	2257	0.528324	1554	0.363764	461	0.107912	1342
L.kirschneri	4089	2101	0.513818	1499	0.366593	489	0.119589	1385
L.noguchii	4217	2125	0.503913	1607	0.381077	485	0.115011	1376
L.borgpetersenii	3889	2166	0.556956	1358	0.34919	365	0.0938545	1441
L.santarosai	4107	2109	0.513514	1532	0.373022	466	0.113465	1400
L.weilii	4444	2121	0.477273	1738	0.391089	585	0.131638	1397
L.alexanderi	4229	2117	0.500591	1621	0.383306	491	0.116103	1394
L.alstoni	4394	2173	0.494538	1723	0.392126	498	0.113336	1337
L.kmetyi	3999	2241	0.56039	1307	0.326832	451	0.112778	1365
Note.MRCA: most recent common ancestor; HGT: horizontal gene transfer
