# Supplementary material for: Whole genome sequencing revealed host adaptation-focused genomic plasticity of pathogenic Leptospira
Source: Sci Rep. 2016 Feb 2;6:20020. doi: 10.1038/srep20020 (PMC4735792; doi:10.1038/srep20020)
Supplement: Supplementary dataset S13 [file srep20020-s14.xls]

## Sheet: Sheet1
Supplementary dataset S13. Lateral gene transfer from known organisms in each lineage
Lineage	HGT number
L.alexanderi	182
L.alstoni	477
L.borgpetersenii	136
L.interrogans	51
L.kirschneri	206
L.noguchii	69
L.santarosai	203
L.weilii	55
L. kmetyi	631
Pathogenic lineage	30
Intermediate and pathogenic lineage	92
Note. HGT:horizontal gene transfer
