# Supplementary material for: Whole genome sequencing revealed host adaptation-focused genomic plasticity of pathogenic Leptospira
Source: Sci Rep. 2016 Feb 2;6:20020. doi: 10.1038/srep20020 (PMC4735792; doi:10.1038/srep20020)
Supplement: Supplementary dataset S14 [file srep20020-s15.xls]

## Sheet: Sheet1
Supplementary dataset S14. Unique gene families existed in pathogenic species
pfam	Annotation	L.interrogans#	L.kirschneri	L.noguchii	L.alexanderi	L.borgpetersenii	L.santarosai	L.weilii	L.alstoni	L.kmetyi	Distribution*
PF00303	Thymidylat_synt, Thymidylate synthase.	1	0	0	1	0	1	1	1	0
PF00313	CSD, 'Cold-shock' DNA-binding domain.	0	0	0	1	0	1	1	0	0	unique in Group Ⅱ
PF00388	PI-PLC-X, Phosphatidylinositol-specific phospholipase C, X domain. This associates with pfam00387 to form a single structural unit.	0	1	1	1	1	0	0	0	0
PF00481	PP2C, Protein phosphatase 2C. Protein phosphatase 2C is a Mn++ or Mg++ dependent protein serine/threonine phosphatase.	1	0	0	0	0	0	0	0	0	unique in Group Ⅰ
PF00491	Arginase, Arginase family.	0	0	0	0	0	1	0	0	0	unique in Group Ⅱ
PF00529	HlyD, HlyD family secretion protein.	1	0	0	0	0	0	0	0	0	unique in Group Ⅰ
PF00545	Ribonuclease, ribonuclease. This enzyme hydrolyses RNA and oligoribonucleotides.	0	0	0	0	0	0	1	0	0	unique in Group Ⅱ
PF00565	SNase, Staphylococcal nuclease homologue. Present in all three domains of cellular life. Four copies in the transcriptional coactivator p100: these, however, appear to lack the active site residues of Staphylococcal nuclease. Positions 14 (Asp-21), 34 (Arg-35), 39 (Asp-40), 42 (Glu-43) and 110 (Arg-87) (SNase numbering in parentheses) are thought to be involved in substrate-binding and catalysis.	1	1	1	1	0	1	1	1	0
PF00657	Lipase_GDSL, GDSL-like Lipase/Acylhydrolase.	0	0	0	0	0	1	0	0	0	unique in Group Ⅱ
PF00685	Sulfotransfer_1, Sulfotransferase domain.	0	0	0	1	0	0	0	0	0	unique in Group Ⅱ
PF00848	Ring_hydroxyl_A, Ring hydroxylating alpha subunit (catalytic domain). This family is the catalytic domain of aromatic-ring- hydroxylating dioxygenase systems. The active site contains a non-heme ferrous ion coordinated by three ligands.	1	1	1	1	0	0	0	1	0
PF01050	MannoseP_isomer, Mannose-6-phosphate isomerase. All of the members of this Pfam entry belong to family 2 of the mannose-6-phosphate isomerases. The type II phosphomannose isomerases are bifunctional enzymes. This Pfam entry covers the isomerase domain. The guanosine diphospho-D-mannose pyrophosphorylase domain is in another Pfam entry, see pfam00483.	0	0	1	1	0	0	1	0	0
PF01068	DNA_ligase_A_M, ATP dependent DNA ligase domain. This domain belongs to a more diverse superfamily, including pfam01331 and pfam01653.	1	1	1	1	1	1	1	1	0
PF01261	AP_endonuc_2, Xylose isomerase-like TIM barrel. This TIM alpha/beta barrel structure is found in xylose isomerase and in endonuclease IV (EC:3.1.21.2). This domain is also found in the N termini of bacterial myo-inositol catabolism proteins. These are involved in the myo-inositol catabolism pathway, and is required for growth on myo-inositol in Rhizobium leguminosarum bv. viciae.	1	1	0	1	1	0	1	1	0
PF01337	Barstar, Barstar (barnase inhibitor).	0	0	0	0	0	0	1	0	0	unique in Group Ⅱ
PF01375	Enterotoxin_a, Heat-labile enterotoxin alpha chain.	0	0	0	2	2	2	2	2	0
PF01447	Peptidase_M4, Thermolysin metallopeptidase, catalytic domain.	4	4	2	5	1	1	1	1	0
PF01498	HTH_Tnp_Tc3_2, Transposase. Transposase proteins are necessary for efficient DNA transposition. This family includes the amino-terminal region of Tc1, Tc1A, Tc1B and Tc2B transposases of C.elegans. The region encompasses the specific DNA binding and second DNA recognition domains as well as an amino-terminal region of the catalytic domain of Tc3 as described in. Tc3 is a member of the Tc1/mariner…	1	0	1	0	0	1	1	0	0
PF01501	Glyco_transf_8, Glycosyl transferase family 8. This family includes enzymes that transfer sugar residues to donor molecules. Members of this family are involved in lipopolysaccharide biosynthesis and glycogen synthesis. This family includes Lipopolysaccharide galactosyltransferase, lipopolysaccharide glucosyltransferase 1, and glycogenin glucosyltransferase.	1	0	0	0	0	0	0	0	0	unique in Group Ⅰ
PF01609	DDE_Tnp_1, Transposase DDE domain. Transposase proteins are necessary for efficient DNA transposition. This domain is a member of the DDE superfamily, which contain three carboxylate residues that are believed to be responsible for coordinating metal ions needed for catalysis. The catalytic activity of this enzyme involves DNA cleavage at a specific site followed by a strand transfer reaction. Th…	2	3	1	1	5	3	3	0	0
PF01610	DDE_Tnp_ISL3, Transposase. Transposase proteins are necessary for efficient DNA transposition. Contains transposases for IS204, IS1001, IS1096 and IS1165.	0	0	0	0	0	1	2	1	0
PF01637	Arch_ATPase, Archaeal ATPase. This family contain a conserved P-loop motif that is involved in binding ATP. This family is almost exclusively found in archaebacteria and particularly in Methanococcus jannaschii that encodes sixteen members of this family.	1	0	0	0	1	2	1	0	0
PF01667	Ribosomal_S27e, Ribosomal protein S27.	1	1	0	1	1	1	1	0	0
PF01731	Arylesterase, Arylesterase. This family consists of arylesterases (Also known as serum paraoxonase) EC:3.1.1.2. These enzymes hydrolyse organophosphorus esters such as paraoxon and are found in the liver and blood. They confer resistance to organophosphate toxicity. Human arylesterase (PON1) is associated with HDL and may protect against LDL oxidation.	1	1	1	1	0	0	0	0	0
PF01752	Peptidase_M9, Collagenase. This family of enzymes break down collagens.	1	1	1	1	1	0	2	1	0
PF01797	Y1_Tnp, Transposase IS200 like. Transposases are needed for efficient transposition of the insertion sequence or transposon DNA. This family includes transposases for IS200 from E. coli.	0	0	0	0	0	0	0	0	1	unique in Group Ⅳ
PF01936	NYN, NYN domain. These domains are found in the eukaryotic proteins typified by the Nedd4-binding protein 1 and the bacterial YacP-like proteins (Nedd4-BP1, YacP nucleases; NYN domains). The NYN domain shares a common protein fold with two other previously characterized groups of nucleases, namely the PIN (PilT N-terminal) and FLAP/5' --> 3' exonuclease superfamilies. These proteins share a commo…	1	0	1	0	0	0	1	0	0
PF01972	SDH_sah, Serine dehydrogenase proteinase. This family of archaebacterial proteins, formerly known as DUF114, has been found to be a serine dehydrogenase proteinase distantly related to ClpP proteinases that belong to the serine proteinase superfamily. The family has a catalytic triad of Ser, Asp, His residues, which shows an altered residue ordering compared with the ClpP proteinases but similar …	1	0	0	0	0	1	1	0	0
PF02090	SPAM, Salmonella surface presentation of antigen gene type M protein.	0	0	0	0	0	0	1	0	0	unique in Group Ⅱ
PF02171	Piwi, Piwi domain. This domain is found in the protein Piwi and its relatives. The function of this domain is the dsRNA guided hydrolysis of ssRNA. Determination of the crystal structure of Argonaute reveals that PIWI is an RNase H domain, and identifies Argonaute as Slicer, the enzyme that cleaves mRNA in the RNAi RISC complex. In addition, Mg+2 dependence and production of 3'-OH and 5' phosphat…	1	0	1	0	0	0	0	0	0	unique in Group Ⅰ
PF02181	FH2, Formin Homology 2 Domain.	0	0	0	0	0	1	0	0	0	unique in Group Ⅱ
PF02237	BPL_C, Biotin protein ligase C terminal domain. The function of this structural domain is unknown. It is found to the C terminus of the biotin protein ligase catalytic domain pfam01317.	1	1	1	1	0	0	0	0	0
PF02265	S1-P1_nuclease, S1/P1 Nuclease. This family contains both S1 and P1 nucleases (EC:3.1.30.1) which cleave RNA and single stranded DNA with no base specificity.	1	1	1	1	1	1	1	1	0
PF02273	Acyl_transf_2, Acyl transferase. This bacterial family of Acyl transferases (or myristoyl-acp-specific thioesterases) catalyze the first step in the bioluminescent fatty acid reductase system.	0	0	0	0	0	1	1	0	0	unique in Group Ⅱ
PF02305	Phage_F, Capsid protein (F protein). This is a family of proteins from single-stranded DNA bacteriophages. Protein F is the major capsid component, sixty copies of which are found in the virion.	2	0	0	0	0	0	0	0	0	unique in Group Ⅰ
PF02306	Phage_G, Major spike protein (G protein). This is a family of proteins from single-stranded DNA bacteriophages. Five G proteins, each a tight beta barrel, from twelve surface spikes.	1	0	0	0	0	0	0	0	0	unique in Group Ⅰ
PF02388	FemAB, FemAB family. The femAB operon codes for two nearly identical approximately 50-kDa proteins involved in the formation of the Staphylococcal pentaglycine interpeptide bridge in peptidoglycan. These proteins are also considered as a factor influencing the level of methicillin resistance.	1	1	0	1	1	1	1	0	1
PF02450	LACT, Lecithin:cholesterol acyltransferase. Lecithin:cholesterol acyltransferase (LACT) is involved in extracellular metabolism of plasma lipoproteins, including cholesterol.	0	0	0	1	0	0	1	0	1
PF02486	Rep_trans, Replication initiation factor. Plasmid replication is initiated by the replication initiation factor (REP). This family represents a probable topoisomerase that makes a sequence-specific single-stranded nick in the plasmid DNA at the origin of replication. Human proteins also belong to this family, including myelin transcription factor 2 and cerebrin-50.	2	1	1	2	1	2	2	1	0
PF02522	Antibiotic_NAT, Aminoglycoside 3-N-acetyltransferase. This family consists of bacterial aminoglycoside 3-N-acetyltransferases EC:2.3.1.81, these catalyze the reaction: Acetyl-Co + a 2-deoxystreptamine antibiotic <=> CoA + N3'-acetyl-2-deoxystreptamine antibiotic. The enzyme can use a range of antibiotics with 2-deoxystreptamine rings as acceptor for its acetyltransferase activity, this inactivate…	0	0	1	0	0	0	0	1	0
PF02543	CmcH_NodU, Carbamoyltransferase. This family consists of NodU from Rhizobium and CmcH from Nocardia lactamdurans. NodU a Rhizobium nodulation protein involved in the synthesis of nodulation factors has 6-O-carbamoyltransferase-like activity. CmcH is involved in cephamycin (antibiotic) biosynthesis and has 3-hydroxymethylcephem carbamoyltransferase activity, EC:2.1.3.7 catalyzing the reaction: Car…	1	2	0	2	2	2	3	1	0
PF02796	HTH_7, Helix-turn-helix domain of resolvase.	1	0	0	0	0	1	0	0	0
PF02834	LigT_PEase, LigT like Phosphoesterase. Members of this family are bacterial and archaeal RNA ligases that are able to ligate tRNA half molecules containing 2',3'-cyclic phosphate and 5' hydroxyl termini to products containing the 2',5' phosphodiester linkage. Each member of this family contains an internal duplication, each of which contains an HXTX motif that defines the family. The structure of…	1	0	1	1	1	1	1	0	0
PF02868	Peptidase_M4_C, Thermolysin metallopeptidase, alpha-helical domain.	4	5	2	5	1	1	1	1	0
PF02925	gpD, Bacteriophage scaffolding protein D.	1	0	0	0	0	0	0	0	0	unique in Group Ⅰ
PF03241	HpaB, 4-hydroxyphenylacetate 3-hydroxylase C terminal. HpaB encodes part of the 4-hydroxyphenylacetate 3-hydroxylase from Escherichia coli. HpaB is part of a heterodimeric enzyme that also requires HpaC. The enzyme is NADH-dependent and uses FAD as the redox chromophore. This family also includes PvcC, which may play a role in one of the proposed hydroxylation steps of pyoverdine chromophore bios…	0	0	0	0	0	1	0	0	0	unique in Group Ⅱ
PF03407	Nucleotid_trans, Nucleotide-diphospho-sugar transferase. Proteins in this family have been been predicted to be nucleotide-diphospho-sugar transferases.	0	0	0	1	1	0	0	0	0	unique in Group Ⅱ
PF03413	PepSY, Peptidase propeptide and YPEB domain. This region is likely to have an protease inhibitory function (personal obs:C Yeats). This model is likely to miss some members of this family as the separation from signal to noise is not clear. The name is derived from Peptidase & Bacillus subtilis YPEB.	4	4	1	5	1	1	1	1	0
PF03592	Terminase_2, Terminase small subunit. Packaging of double-stranded viral DNA concatemers requires interaction of the prohead with virus DNA. This process is mediated by a phage-encoded DNA recognition and terminase protein. The terminase enzymes described so far, which are hetero-oligomers composed of a small and a large subunit, do not have a significant level of sequence homology. The small ter…	1	0	0	0	0	0	0	0	0	unique in Group Ⅰ
PF03691	UPF0167, Uncharacterized protein family (UPF0167). The proteins in this family are about 200 amino acids long and each contain 3 CXXC motifs.	0	0	0	0	0	1	0	0	0	unique in Group Ⅱ
PF03737	Methyltransf_6, Demethylmenaquinone methyltransferase. Members of this family are demethylmenaquinone methyltransferases that convert dimethylmenaquinone (DMK) to menaquinone (MK) in the final step of menaquinone biosynthesis. This region is also found at the C-terminus of the DlpA protein.	1	0	0	1	1	1	1	0	0
PF03837	RecT, RecT family. The DNA single-strand annealing proteins (SSAPs), such as RecT, Red-beta, ERF and Rad52, function in RecA-dependent and RecA-independent DNA recombination pathways. This family includes proteins related to RecT.	0	0	0	0	0	1	0	0	0	unique in Group Ⅱ
PF03894	XFP, D-xylulose 5-phosphate/D-fructose 6-phosphate phosphoketolase. Bacterial enzyme splits fructose-6-P and/or xylulose-5-P with the aid of inorganic phosphate into either acetyl-P and erythrose-4-P and/or acetyl-P and glyeraldehyde-3-P EC:4.1.2.9, EC:4.1.2.22. This family is distantly related to transketolases e.g. pfam02779.	0	0	0	1	0	0	0	0	0	unique in Group Ⅱ
PF04074	DUF386, Domain of unknown function (DUF386). This family consists of conserved hypothetical proteins, typically about 150 amino acids in length, with no known function.	0	0	1	0	0	0	0	0	0	unique in Group Ⅰ
PF04083	Abhydro_lipase, Partial alpha/beta-hydrolase lipase region. This family corresponds to a N-terminal part of an alpha/beta hydrolase domain.	1	0	0	0	0	0	0	0	0	unique in Group Ⅰ
PF04199	Cyclase, Putative cyclase. Proteins in this family are thought to be cyclase enzymes. They are found in proteins involved in antibiotic synthesis. However they are also found in organisms that do not make antibiotics pointing to a wider role for these proteins. The proteins contain a conserved motif HXGTHXDXPXH that is likely to form part of the active site.	1	0	0	1	1	0	1	1	0
PF04221	RelB, RelB antitoxin. RelE and RelB form a toxin-antitoxin system. RelE represses translation, probably through binding ribosomes. RelB stably binds RelE, presumably deactivating it.	1	0	0	1	0	0	0	1	0
PF04443	LuxE, Acyl-protein synthetase, LuxE. LuxE is an acyl-protein synthetase found in bioluminescent bacteria. LuxE catalyzes the formation of an acyl-protein thioester from a fatty acid and a protein. This is the second step in the bioluminescent fatty acid reduction system, which converts tetradecanoic acid to the aldehyde substrate of the luciferase-catalyzed bioluminescence reaction A conserved cy…	0	0	0	0	0	1	1	0	0	unique in Group Ⅱ
PF04466	Terminase_3, Phage terminase large subunit. Initiation of packaging of double-stranded viral DNA involves the specific interaction of the prohead with viral DNA in a process mediated by a phage-encoded terminase protein. The terminase enzymes are usually hetero-oligomers composed of a small and a large subunit. This region is found on the large subunit and possess an endonuclease and ATPase activ…	1	0	0	0	0	0	0	0	0	unique in Group Ⅰ
PF04675	DNA_ligase_A_N, DNA ligase N terminus. This region is found in many but not all ATP-dependent DNA ligase enzymes (EC:6.5.1.1). It is thought to be involved in DNA binding and in catalysis. In human DNA ligase I, and in Saccharomyces cerevisiae, this region was necessary for catalysis, and separated from the amino terminus by targeting elements. In vaccinia virus this region was not essential for …	0	0	0	0	0	0	0	0	1	unique in Group Ⅳ
PF04687	Microvir_H, Microvirus H protein (pilot protein). A single molecule of H protein is found on each of the 12 spikes on the microvirus shell. H is involved in the ejection of the phage DNA, and at least one copy is injected into the host's periplasmic space along with the ssDNA viral genome. Part of H is thought to lie outside the shell, where it recognises lipopolysaccharide from virus-sensitive s…	1	0	0	0	0	0	0	0	0	unique in Group Ⅰ
PF04910	Tcf25, Transcriptional repressor TCF25. Members of this family are transcriptional repressors. They may act by increasing histone deacetylase activity at promoter regions.	0	1	0	0	0	0	0	0	0	unique in Group Ⅰ
PF04987	PigN, Phosphatidylinositolglycan class N (PIG-N). Phosphatidylinositolglycan class N (PIG-N) is a mammalian homologue of the yeast protein MCD4P and is expressed in the endoplasmic reticulum. PIG-N is essential for glycosylphosphatidylinositol anchor synthesis. Glycosylphosphatidylinositol (GPI)-anchored proteins are cell surface-localised proteins that serve many important cellular functions.	0	0	0	0	0	1	0	0	0	unique in Group Ⅱ
PF05225	HTH_psq, helix-turn-helix, Psq domain. This DNA-binding motif is found in four copies in the pipsqueak protein of Drosophila melanogaster. In pipsqueak this domain binds to GAGA sequence.	1	0	1	0	0	0	0	0	0	unique in Group Ⅰ
PF05257	CHAP, CHAP domain. This domain corresponds to an amidase function. Many of these proteins are involved in cell wall metabolism of bacteria. This domain is found at the N-terminus of E. coli bifunctional glutathionylspermidine synthetase/amidase, where is functions as a glutathionylspermidine amidase EC:3.5.1.78. This domain is found to be the catalytic domain of PlyCA.	0	0	0	1	0	0	1	0	0	unique in Group Ⅱ
PF05284	DUF736, Protein of unknown function (DUF736). This family consists of several uncharacterized bacterial proteins of unknown function.	1	1	2	2	1	1	2	2	0
PF05406	WGR, WGR domain. This domain is found in a variety of polyA polymerases as well as the E. coli molybdate metabolism regulator and other proteins of unknown function. I have called this domain WGR after the most conserved central motif of the domain. The domain is found in isolation in proteins such as Rhizobium radiobacter ych and is between 70 and 80 residues in length. I propose that this may b…	6	7	6	6	6	10	9	8	2	common
PF05489	Phage_tail_X, Phage Tail Protein X. This domain is found in a family of phage tail proteins. Visual analysis suggests that it is related to pfam01476 (personal obs: C Yeats). The functional annotation of family members further confirms this hypothesis.	1	1	1	1	0	1	1	0	1
PF05565	Sipho_Gp157, Siphovirus Gp157. This family contains both viral and bacterial proteins which are related to the Gp157 protein of the Streptococcus thermophilus SFi bacteriophages. It is thought that bacteria possessing the gene coding for this protein have an increased resistance to the bacteriophage.	1	0	0	0	0	0	0	0	0	unique in Group Ⅰ
PF05638	DUF796, Protein of unknown function (DUF796). This family consists of several bacterial proteins of unknown function.	0	1	1	0	1	1	1	0	0
PF05642	Sporozoite_P67, Sporozoite P67 surface antigen. This family consists of several Theileria P67 surface antigens. A stage specific surface antigen of Theileria parva, p67, is the basis for the development of an anti-sporozoite vaccine for the control of East Coast fever (ECF) in cattle. The antigen has been shown to contain five distinct linear peptide sequences recognised by sporozoite-neutralisin…	1	0	0	0	0	0	0	0	0	unique in Group Ⅰ
PF05711	TylF, Macrocin-O-methyltransferase (TylF). This family consists of bacterial macrocin O-methyltransferase (TylF) proteins. TylF is responsible for the methylation of macrocin to produce tylosin. Tylosin is a macrolide antibiotic used in veterinary medicine to treat infections caused by Gram-positive bacteria and as an animal growth promoter in the swine industry. It is produced by several Strepto…	1	0	0	0	2	0	1	0	0
PF05840	Phage_GPA, Bacteriophage replication gene A protein (GPA). This family consists of a group of bacteriophage replication gene A protein (GPA) like sequences from both viruses and bacteria. The members of this family are likely to be endonucleases.	1	0	0	0	0	0	0	0	0	unique in Group Ⅰ
PF05866	RusA, Endodeoxyribonuclease RusA. This family consists of several bacterial and phage Holliday junction resolvase (RusA) like proteins. The RusA protein of Escherichia coli is an endonuclease that can resolve Holliday intermediates and correct the defects in genetic recombination and DNA repair associated with inactivation of RuvAB or RuvC.	1	0	0	0	0	0	0	0	0	unique in Group Ⅰ
PF05893	LuxC, Acyl-CoA reductase (LuxC). This family consists of several bacterial Acyl-CoA reductase (LuxC) proteins. The channelling of fatty acids into the fatty aldehyde substrate for the bacterial bioluminescence reaction is catalyzed by a fatty acid reductase multienzyme complex, which channels fatty acids through the thioesterase (LuxD), synthetase (LuxE) and reductase (LuxC) components.	0	0	0	0	0	1	1	0	0	unique in Group Ⅱ
PF06108	DUF952, Protein of unknown function (DUF952). This family consists of several hypothetical bacterial and plant proteins of unknown function.	0	0	0	1	0	0	0	1	1
PF06291	Lambda_Bor, Bor protein. This family consists of several Bacteriophage lambda Bor and Escherichia coli Iss proteins. Expression of bor significantly increases the survival of the Escherichia coli host cell in animal serum. This property is a well known bacterial virulence determinant indeed, bor and its adjacent sequences are highly homologous to the iss serum resistance locus of the plasmid ColV…	1	1	1	1	0	0	0	0	0
PF06293	Kdo, Lipopolysaccharide kinase (Kdo/WaaP) family. These lipopolysaccharide kinases are related to protein kinases pfam00069. This family includes waaP (rfaP) gene product is required for the addition of phosphate to O-4 of the first heptose residue of the lipopolysaccharide (LPS) inner core region. It has previously been shown that WaaP is necessary for resistance to hydrophobic and polycationic …	1	0	0	0	0	0	0	0	0	unique in Group Ⅰ
PF06342	DUF1057, Alpha/beta hydrolase of unknown function (DUF1057). This family consists of several Caenorhabditis elegans specific proteins of unknown function. Members of this family have an alpha/beta hydrolase fold.	0	0	1	0	0	0	0	0	0	unique in Group Ⅰ
PF06347	SH3_4, Bacterial SH3 domain. This family consists of several hypothetical bacterial proteins of unknown function. These are composed of SH3-like domains.	1	0	0	0	0	1	0	0	0
PF06381	DUF1073, Protein of unknown function (DUF1073). This family consists of several hypothetical bacterial proteins. The function of this family is unknown.	1	0	1	1	0	2	1	0	0
PF06441	EHN, Epoxide hydrolase N terminus. This family represents the N-terminal region of the eukaryotic epoxide hydrolase protein. Epoxide hydrolases (EC:3.3.2.3) comprise a group of functionally related enzymes that catalyze the addition of water to oxirane compounds (epoxides), thereby usually generating vicinal trans-diols. EHs have been found in all types of living organisms, including mammals, inv…	0	0	0	0	0	0	0	0	1	unique in Group Ⅳ
PF06452	DUF1083, Domain of unknown function (DUF1083). This family consists of several domains of unknown function exclusively found in bacterial xylanase proteins (usually at the C-terminus) although it is tandemly repeated in a number of family members. This family is always found in conjunction with pfam00331 and usually with either pfam02018 or pfam00395. The function of this family is unknown.	0	0	0	0	0	0	0	0	1	unique in Group Ⅳ
PF06480	FtsH_ext, FtsH Extracellular. This domain is found in the FtsH family of proteins. FtsH is the only membrane-bound ATP-dependent protease universally conserved in prokaryotes. It only efficiently degrades proteins that have a low thermodynamic stability - e.g. it lacks robust unfoldase activity. This feature may be key and implies that this could be a criterion for degrading a protein. In Oenococ…	1	1	1	1	1	1	1	1	1	common
PF06482	Endostatin, Collagenase NC10 and Endostatin. NC10 stands for Non-helical region 10 and is taken from human COL15A1. A mutation in this region in human COL18A1 is associated with an increased risk of prostrate cancer. This domain is cleaved from the precursor and forms endostatin. Endostatin is a key tumour suppressor and has been used highly successfully to treat cancer. It is a potent angiogenes…	1	0	1	1	0	1	0	0	0
PF06611	DUF1145, Protein of unknown function (DUF1145). This family consists of several hypothetical bacterial proteins of unknown function.	0	0	0	1	0	0	0	1	1
PF06674	DUF1176, Protein of unknown function (DUF1176). This family consists of several hypothetical bacterial proteins of around 340 residues in length. Members of this family contain six highly conserved cysteine residues. The function of this family is unknown.	1	1	1	1	0	0	1	1	1	common
PF06797	DUF1229, Protein of unknown function (DUF1229). This family consists of several hypothetical proteins of around 415 residues in length which seem to be specific to the bacterium Leptospira interrogans.	1	1	1	1	1	1	0	1	0
PF06821	Ser_hydrolase, Serine hydrolase. Members of this family have serine hydrolase activity. They contain a conserved serine hydrolase motif, GXSXG/A, where the serine is a putative nucleophile. This family has an alpha-beta hydrolase fold. Eukaryotic members of this family have a conserved LXCXE motif, which binds to retinoblastomas. This motif is absent from prokaryotic members of this family.	0	0	0	0	0	0	0	0	1	unique in Group Ⅳ
PF06906	DUF1272, Protein of unknown function (DUF1272). This family consists of several hypothetical bacterial proteins of around 80 residues in length. This family contains a number of conserved cysteine residues and its function is unknown.	0	0	0	0	0	0	0	0	1	unique in Group Ⅳ
PF07022	Phage_CI_repr, Bacteriophage CI repressor helix-turn-helix domain. This family consists of several phage CI repressor proteins and related bacterial sequences. The CI repressor is known to function as a transcriptional switch, determining whether transcription is lytic or lysogenic.	1	1	0	1	0	2	1	1	0
PF07027	DUF1318, Protein of unknown function (DUF1318). This family consists of several bacterial proteins of around 100 residues in length and is often known as YdbL. The function of this family is unknown.	0	0	0	0	0	0	1	0	0	unique in Group Ⅱ
PF07220	DUF1420, Protein of unknown function (DUF1420). This family consists of several hypothetical putative lipoproteins which seem to be found specifically in the bacterium Leptospira interrogans. Members of this family are typically around 670 resides in length and their function is unknown.	1	1	1	1	1	1	2	2	0
PF07285	DUF1444, Protein of unknown function (DUF1444). This family contains several hypothetical bacterial proteins of unknown function that are approximately 250 residues long.	0	0	0	0	0	0	0	0	1	unique in Group Ⅳ
PF07452	CHRD, CHRD domain. CHRD (after SWISS-PROT abbreviation for chordin) is a novel domain identified in chordin, an inhibitor of bone morphogenetic proteins. This family includes bacterial homologues. It is anticipated to have an immunoglobulin-like beta-barrel structure based on limited similarity to superoxide dismutases but, as yet, no clear functional prediction can be made. Its most conserved fe…	0	0	0	0	0	0	0	0	1	unique in Group Ⅳ
PF07504	FTP, Fungalysin/Thermolysin Propeptide Motif. This motif is found in both the bacterial M4 peptidase propeptide and the fungal M36 propeptide. Its exact function is not clear, but it is likely to either inhibit the peptidase, so as to prevent its premature activation, or has a chaperone activity. Both of these roles have been ascribed to the M4 and M36 propeptides.	3	2	1	4	1	1	1	1	0
PF07598	DUF1561, Protein of unknown function (DUF1561). A family of paralogous proteins in Leptospira interrogans.	20	20	20	5	5	2	4	5	0
PF07599	DUF1563, Protein of unknown function (DUF1563). A small family of short hypothetical proteins in Leptospira interrogans.	2	2	0	1	2	0	0	1	0
PF07601	DUF1562, Protein of unknown function (DUF1562). A large family of short hypothetical proteins in Leptospira interrogans.	13	4	9	6	5	0	2	3	0
PF07604	DUF1567, Protein of unknown function (DUF1567). A large family of short hypothetical proteins in Leptospira interrogans.	2	2	3	1	1	0	0	0	0
PF07620	SLEI_Leptospira, SLEI. This highly conserved sequence motif is found at the C terminus of several short hypothetical proteins in Leptospira interrogans.	0	1	0	0	0	0	0	0	0	unique in Group Ⅰ
PF07704	PSK_trans_fac, Rv0623-like transcription factor. This entry represents the Rv0623-like family of transcription factors associated with the PSK operon.	0	0	0	1	0	0	0	1	0
PF07705	CARDB, CARDB. Cell adhesion related domain found in bacteria.	0	0	1	1	1	2	2	1	0
PF07722	Peptidase_C26, Peptidase C26. These peptidases have gamma-glutamyl hydrolase activity; that is they catalyze the cleavage of the gamma-glutamyl bond in poly-gamma-glutamyl substrates. They are structurally related to pfam00117, but contain extensions in four loops and at the C terminus.	0	0	0	1	0	0	0	0	0	unique in Group Ⅱ
PF07831	PYNP_C, Pyrimidine nucleoside phosphorylase C-terminal domain. This domain is found at the C-terminal end of the large alpha/beta domain making up various pyrimidine nucleoside phosphorylases. It has slightly different conformations in different members of this family. For example, in pyrimidine nucleoside phosphorylase (PYNP) there is an added three-stranded anti-parallel beta sheet as compared …	1	0	1	1	0	0	0	1	1	common
PF07963	N_methyl, Prokaryotic N-terminal methylation motif. This short motif directs methylation of the conserved phenylalanine residue. It is most often found at the N-terminus of pilins and other proteins involved in secretion, see pfam00114, pfam05946, pfam02501 and pfam07596.	1	1	1	1	1	1	1	2	1	common
PF07993	NAD_binding_4, Male sterility protein. This family represents the C-terminal region of the male sterility protein in a number of arabidopsis and drosophila. A sequence-related jojoba acyl CoA reductase is also included.	1	0	0	0	0	0	0	0	0	unique in Group Ⅰ
PF08291	Peptidase_M15_3, Peptidase M15.	1	0	1	1	1	1	1	1	0
PF08309	LVIVD, LVIVD repeat. This repeat is found in bacterial and archaeal cell surface proteins, many of which are hypothetical. The secondary structure corresponding to this repeat is predicted to comprise 4 beta-strands which may associate to form a beta-propeller [Adindla et al. Comparative and Functional Genomics 2004; 5:2-16]. The repeat copy number varies from 2-14. This repeat is sometimes found…	0	0	0	0	0	0	1	0	0	unique in Group Ⅱ
PF08359	TetR_C_4, YsiA-like protein, C-terminal region. The members of this family are thought to be TetR-type transcriptional regulators that bear particular similarity to YsiA, a hypothetical protein expressed by B. subtilis.	0	0	0	2	1	0	2	0	1
PF08386	Abhydrolase_4, TAP-like protein. This is a family of putative bacterial peptidases and hydrolases that bear similarity to a tripeptidyl aminopeptidase isolated from Streptomyces lividans. A member of this family is thought to be involved in the C-terminal processing of propionicin F, a bacteriocidin characterized from Propionibacterium freudenreichii.	1	0	0	1	0	0	0	0	0
PF08453	Peptidase_M9_N, Peptidase family M9 N-terminal. This domain is found in microbial collagenase metalloproteases to the N-terminus of pfam01752.	1	1	1	2	1	0	2	1	0
PF08496	Peptidase_S49_N, Peptidase family S49 N-terminal. This domain is found to the N-terminus of bacterial signal peptidases of the S49 family (pfam01343).	0	0	0	0	0	0	0	0	1	unique in Group Ⅳ
PF08517	AXH, Ataxin-1 and HBP1 module (AXH). AXH is a protein-protein and RNA binding motif found in Ataxin-1 (ATX1). ATX1 is responsible for the autosomal-dominant neurodegenerative disorder Spinocerebellar ataxia type-1 (SCA1) in humans. The AXH module has also been identified in the apparently unrelated transcription factor HBP1 which is thought to be involved in the architectural regulation of chroma…	0	0	0	1	0	0	1	0	0	unique in Group Ⅱ
PF08533	Glyco_hydro_42C, Beta-galactosidase C-terminal domain. This domain is found at the C-terminus of beta-galactosidase enzymes that belong to the glycosyl hydrolase 42 family.	1	1	1	1	1	1	1	1	1	common
PF08867	FRG, FRG domain. This presumed domain contains a conserved N-terminal (F/Y)RG motif. It is functionally uncharacterized.	0	0	3	0	0	1	0	0	0
PF08874	DUF1835, Domain of unknown function (DUF1835). This family of proteins are functionally uncharacterized.	1	1	1	1	1	1	1	1	0
PF08889	WbqC, WbqC-like protein family. This family of proteins are functionally uncharacterized. However it is found in an O-antigen gene cluster in E. coli and other bacteria suggesting a role in O-antigen production. Feng et al. suggest that wbnG may code for a glycine transferase.	1	1	0	1	1	1	1	0	0
PF08974	DUF1877, Domain of unknown function (DUF1877). This domain is found in a set of hypothetical bacterial proteins.	1	0	0	1	1	0	1	0	0
PF09339	HTH_IclR, IclR helix-turn-helix domain.	0	0	0	1	0	0	1	0	0	unique in Group Ⅱ
PF09394	Inhibitor_I42, Chagasin family peptidase inhibitor I42. Chagasin is a cysteine peptidase inhibitor which forms a beta barrel structure.	0	0	0	0	0	1	1	0	0	unique in Group Ⅱ
PF09509	Hypoth_Ymh, Protein of unknown function (Hypoth_ymh). This entry consists of a relatively rare prokaryotic protein family (about 8 occurrences per 200 genomes). Genes for members of this family appear to be associated variously with phage and plasmid regions, restriction system loci, transposons, and housekeeping genes. Their function is unknown.	0	0	1	0	0	0	0	0	0	unique in Group Ⅰ
PF09517	RE_Eco29kI, Eco29kI restriction endonuclease. This family includes the Eco29kI (recognises and cleaves CCGC^GG) restriction endonuclease.	1	0	0	0	0	0	0	0	0	unique in Group Ⅰ
PF09721	Exosortase_EpsH, Transmembrane exosortase (Exosortase_EpsH). Members of this family are designated exosortase, analogous to sortase in cell wall sorting mediated by LPXTG domains in Gram-positive bacteria. The phylogenetic distribution of the proteins in this entry is nearly perfectly correlated with the distribution of the proteins having the PEP-CTERM anchor motif, IPR013424. Members of this en…	0	0	0	1	0	0	1	1	0
PF09903	DUF2130, Uncharacterized protein conserved in bacteria (DUF2130). This domain, found in various hypothetical prokaryotic proteins, has no known function.	0	0	0	1	1	0	0	0	0	unique in Group Ⅱ
PF09926	DUF2158, Uncharacterized small protein (DUF2158). Members of this family of prokaryotic proteins have no known function.	1	0	0	0	0	0	0	0	0	unique in Group Ⅰ
PF09940	DUF2172, Domain of unknown function (DUF2172). This domain, found in various hypothetical prokaryotic proteins, has no known function. An aminopeptidase domain is conserved within the family, but its relevance has not been established yet.	1	1	1	1	1	1	1	1	0
PF09950	DUF2184, Uncharacterized protein conserved in bacteria (DUF2184). This domain, found in various hypothetical bacterial proteins, has no known function.	1	0	1	1	1	2	1	0	0
PF09979	DUF2213, Uncharacterized protein conserved in bacteria (DUF2213). Members of this family of bacterial proteins comprise various hypothetical and phage-related proteins. The exact function of these proteins has not, as yet, been determined.	1	0	1	1	0	2	1	0	0
PF10088	DUF2326, Uncharacterized protein conserved in bacteria (DUF2326). This domain, found in various hypothetical bacterial proteins, has no known function.	0	0	1	0	0	0	0	1	0
PF10111	Glyco_tranf_2_2, Glycosyltransferase like family 2. Members of this family of prokaryotic proteins include putative glucosyltransferase, which are involved in bacterial capsule biosynthesis.	1	1	1	0	1	1	0	0	0
PF10137	TIR-like, Predicted nucleotide-binding protein containing TIR-like domain. Members of this family of bacterial nucleotide-binding proteins contain a TIR-like domain. Their exact function has not, as yet, been defined.	1	0	0	1	0	0	1	0	0
PF10373	EST1_DNA_bind, Est1 DNA/RNA binding domain. Est1 is a protein which recruits or activates telomerase at the site of polymerisation. This is the DNA/RNA binding domain of EST1.	1	1	1	1	1	1	1	0	1
PF10463	Peptidase_U49, Peptidase U49. This family contains Lit peptidase from Escherichia coli. Lit protease functions in bacterial cell death in response to infection by bacteriophage T4. Following binding of Gol peptide to domains II and III of elongation factor Tu, the Lit peptidase cleaves domain I of the elongation factor. This prevents binding of guanine nucleotides, shuts down translation and lead…	0	0	0	0	0	0	0	0	1	unique in Group Ⅳ
PF10934	DUF2634, Protein of unknown function (DUF2634). Some members in this family of proteins are annotated as phage related, xkdS however currently there is no known function.	1	0	1	1	0	1	0	0	1
PF10947	DUF2628, Protein of unknown function (DUF2628). Some members in this family of proteins are annotated as yigF however currently no function is known.	0	0	0	0	0	0	1	0	0	unique in Group Ⅱ
PF10979	DUF2786, Protein of unknown function (DUF2786). This family of proteins has no known function.	1	0	0	0	0	1	0	0	0
PF10990	DUF2809, Protein of unknown function (DUF2809). Some members in this family of proteins are annotated as yjgA however currently no function for the protein is known.	0	0	0	1	0	0	1	0	0	unique in Group Ⅱ
PF11068	DUF2869, Protein of unknown function (DUF2869). This bacterial family of proteins has no known function.	1	0	0	0	0	1	1	0	0
PF11086	DUF2878, Protein of unknown function (DUF2878). This bacterial family of proteins has no known function. Some members annotate the proteins as the permease component of a Mn2+/Zn2+ transport system however this cannot be confirmed.	0	0	0	0	0	0	0	0	1	unique in Group Ⅳ
PF11178	DUF2963, Protein of unknown function (DUF2963). This family of proteins with unknown function appears to be restricted to Mollicutes.	1	0	0	1	0	0	0	0	0
PF11253	DUF3052, Protein of unknown function (DUF3052). This family of proteins with unknown function appears to be restricted to Actinobacteria.	0	1	0	0	1	0	0	0	1
PF11300	DUF3102, Protein of unknown function (DUF3102). This family of proteins has no known function.	1	1	1	2	1	0	0	0	0
PF11651	P22_CoatProtein, P22 coat protein - gene protein 5. This family of proteins represents gene product 5 from bacteriophage P22. This protein is involved in the formation of the pro-capsid shells in the bacteriophage. In total, there are 415 molecules of the coat protein which are arranged in an icosahedral shell.	1	0	0	0	0	1	0	0	0
PF11689	DUF3286, Protein of unknown function (DUF3286). This family of proteins with unknown function appears to be restricted to Leptospira.	15	1	3	7	5	1	4	1	0
PF11770	GAPT, GRB2-binding adapter (GAPT). This is a family of transmembrane proteins which bind the growth factor receptor-bound protein 2 (GRB2) in B cells. In contrast to other transmembrane adaptor proteins, GAPT is not phosphorylated upon BCR ligation. It associates with GRB2 constitutively through its proline-rich region.	0	0	0	0	0	0	0	0	1	unique in Group Ⅳ
PF11794	HpaB_N, 4-hydroxyphenylacetate 3-hydroxylase N terminal. HpaB encodes part of the 4-hydroxyphenylacetate 3-hydroxylase from Escherichia coli. HpaB is part of a heterodimeric enzyme that also requires HpaC. The enzyme is NADH-dependent and uses FAD as the redox chromophore. This family also includes PvcC, which may play a role in one of the proposed hydroxylation steps of pyoverdine chromophore bi…	0	0	0	0	0	1	0	0	0	unique in Group Ⅱ
PF12025	Phage_C, Phage protein C. This family of phage proteins is functionally uncharacterized. Proteins in this family are typically between 68 to 86 amino acids in length.	1	0	0	0	0	0	0	0	0	unique in Group Ⅰ
PF12228	DUF3604, Protein of unknown function (DUF3604). This family of proteins is found in bacteria. Proteins in this family are typically between 621 and 693 amino acids in length.	1	1	1	1	0	0	0	1	1	common
PF12245	Big_3_2, Bacterial Ig-like domain (group 3). This family consists of bacterial domains with an Ig-like fold. Members of this family are found in a variety of bacterial surface proteins.	0	0	0	0	0	0	0	0	1	unique in Group Ⅳ
PF12395	DUF3658, Protein of unknown function. This domain family is found in bacteria, and is approximately 110 amino acids in length. The family is found in association with pfam08874. There are two completely conserved residues (D and R) that may be functionally important.	1	1	1	1	1	1	1	1	0
PF12571	DUF3751, Phage tail-collar fibre protein. This domain family is found in bacteria and viruses, and is approximately 160 amino acids in length. There are two completely conserved residues (K and W) that may be functionally important. The members are annotated as being putative phage tail or tail-collar proteins.	1	1	1	1	0	0	1	0	0
PF12623	Hen1_L, RNA repair, ligase-Pnkp-associating, region of Hen1. This domain is the N-terminal region of the bacterial Hen1 protein. This protein forms stable heterotetramer with Pnkp. The heterotetramer was able to repair transfer RNAs cleaved by ribotoxins in vitro. This domain provides the ligase activity of the heterotetramer.	0	0	0	0	0	1	0	1	0
PF12760	Zn_Tnp_IS1595, Transposase zinc-ribbon domain. This zinc binding domain is found in a range of transposase proteins such as ISSPO8, ISSOD11, ISRSSP2 etc. It is likely a zinc-binding beta ribbon domain that could bind the DNA.	1	1	0	1	0	0	0	1	0
PF12800	Fer4_4, 4Fe-4S binding domain. This superfamily includes proteins containing domains which bind to iron-sulfur clusters. Members include bacterial ferredoxins, various dehydrogenases, and various reductases. Structure of the domain is an alpha-antiparallel beta sandwich.	0	1	1	0	0	0	0	0	1
PF13201	Xylanase, Putative glycoside hydrolase xylanase. This is a family of putative bacterial xylanases. Comparative structural data from TOPSAN indicates there to be a C-terminal carbohydrate binding domain similar to those of carbohydrate enzymes such as glucanase and xylanase. There is also structural similarity of the N-terminal domain, according to TOPSAN, to endo-1,4-beta-xylanase (from Streptomy…	0	0	0	0	0	0	0	0	1	unique in Group Ⅳ
PF13245	AAA_19, Part of AAA domain.	0	0	0	0	0	0	0	0	1	unique in Group Ⅳ
PF13250	DUF4041, Domain of unknown function (DUF4041). This presumed domain is functionally uncharacterized. This domain family is found in bacteria, archaea and viruses, and is approximately 60 amino acids in length. The family is found in association with pfam10544.	1	0	1	1	1	1	0	0	0
PF13262	DUF4054, Protein of unknown function (DUF4054). This family of proteins is functionally uncharacterized. This family of proteins is found in bacteria and viruses. Proteins in this family are typically between 120 and 152 amino acids in length.	1	0	1	0	0	1	1	0	0
PF13271	DUF4062, Domain of unknown function (DUF4062). This presumed domain is functionally uncharacterized. This domain family is found in bacteria, archaea and eukaryotes, and is approximately 80 amino acids in length. There is a conserved SST sequence motif.	1	0	0	0	0	1	1	0	0
PF13344	Hydrolase_6, Haloacid dehalogenase-like hydrolase. This family is part of the HAD superfamily.	1	1	1	1	1	1	1	1	0
PF13358	DDE_3, DDE superfamily endonuclease. This family of proteins are related to pfam00665 and are probably endonucleases of the DDE superfamily. Transposase proteins are necessary for efficient DNA transposition. This domain is a member of the DDE superfamily, which contain three carboxylate residues that are believed to be responsible for coordinating metal ions needed for catalysis. The catalytic a…	1	0	0	1	2	4	2	1	0
PF13359	DDE_4, DDE superfamily endonuclease. This family of proteins are related to pfam00665 and are probably endonucleases of the DDE superfamily. Transposase proteins are necessary for efficient DNA transposition. This domain is a member of the DDE superfamily, which contain three carboxylate residues that are believed to be responsible for coordinating metal ions needed for catalysis. The catalytic a…	1	0	1	2	0	2	0	0	0
PF13362	Toprim_3, Toprim domain. The toprim domain is found in a wide variety of enzymes involved in nucleic acid manipulation.	0	0	0	1	0	0	0	0	0	unique in Group Ⅱ
PF13384	HTH_23, Homeodomain-like domain.	0	0	0	1	1	1	2	0	0	unique in Group Ⅱ
PF13409	GST_N_2, Glutathione S-transferase, N-terminal domain. This family is closely related to pfam02798.	2	1	1	1	1	1	1	0	0
PF13420	Acetyltransf_4, Acetyltransferase (GNAT) domain.	0	0	1	1	0	0	0	0	0
PF13434	K_oxygenase, L-lysine 6-monooxygenase (NADPH-requiring). This is family of Rossmann fold oxidoreductases that catalyzes the NADPH-dependent hydroxylation of lysine at the N6 position, EC:1.14.13.59.	0	0	0	1	1	0	0	0	0	unique in Group Ⅱ
PF13454	NAD_binding_9, FAD-NAD(P)-binding.	0	0	0	0	0	0	1	0	0	unique in Group Ⅱ
PF13477	Glyco_trans_4_2, Glycosyl transferase 4-like.	1	0	0	0	0	1	0	0	0
PF13479	AAA_24, AAA domain. This AAA domain is found in a wide variety of presumed phage proteins.	1	0	0	0	0	0	0	0	0	unique in Group Ⅰ
PF13480	Acetyltransf_6, Acetyltransferase (GNAT) domain. This family contains proteins with N-acetyltransferase functions.	1	0	0	1	0	0	1	1	1	common
PF13523	Acetyltransf_8, Acetyltransferase (GNAT) domain. This domain catalyzes N-acetyltransferase reactions.	1	0	0	0	0	0	0	0	0	unique in Group Ⅰ
PF13527	Acetyltransf_9, Acetyltransferase (GNAT) domain. This domain catalyzes N-acetyltransferase reactions.	1	1	1	1	1	1	2	1	1	common
PF13536	EmrE, Multidrug resistance efflux transporter. This is a membrane protein family acting as a multidrug resistance efflux transporter.	0	0	0	0	1	0	0	0	0	unique in Group Ⅱ
PF13539	Peptidase_M15_4, D-alanyl-D-alanine carboxypeptidase. This family resembles VanY, pfam02557, which is part of the peptidase M15 family.	1	0	1	1	1	1	1	1	0
PF13542	HTH_Tnp_ISL3, Helix-turn-helix domain of transposase family ISL3.	0	0	0	0	0	1	0	1	0
PF13569	DUF4132, Domain of unknown function (DUF4132). This domain might be involved in the biosynthesis of the molybdopterin cofactor in E.coli.	1	1	1	1	1	2	2	1	1	common
PF13592	HTH_33, Winged helix-turn helix. This helix-turn-helix domain is often found in transferases and is likely to be DNA-binding.	0	0	0	0	1	2	3	0	0	unique in Group Ⅱ
PF13612	DDE_Tnp_1_3, Transposase DDE domain. Transposase proteins are necessary for efficient DNA transposition. This domain is a member of the DDE superfamily, which contains three carboxylate residues that are believed to be responsible for coordinating metal ions needed for catalysis. The catalytic activity of this enzyme involves DNA cleavage at a specific site followed by a strand transfer reaction.	1	2	2	1	2	2	2	0	0
PF13613	DDE_4_2, DDE superfamily endonuclease. This family of proteins are related to pfam00665 and are probably endonucleases of the DDE superfamily. Transposase proteins are necessary for efficient DNA transposition. This domain is a member of the DDE superfamily, which contain three carboxylate residues that are believed to be responsible for coordinating metal ions needed for catalysis. The catalytic…	1	0	1	1	0	1	0	0	0
PF13621	Cupin_8, Cupin-like domain. This cupin like domain shares similarity to the JmjC domain.	0	0	0	0	0	1	0	0	0	unique in Group Ⅱ
PF13706	PepSY_TM_3, PepSY-associated TM helix. This family represents a conserved TM helix found in bacteria and archaea.	1	1	1	1	1	1	0	0	0
PF13708	Methyltransf_27, Methyltransferase domain. This family contains methyltransferase domains.	1	0	0	1	0	0	0	0	0
PF13712	Glyco_tranf_2_5, Glycosyltransferase like family. Members of this family of prokaryotic proteins include putative glucosyltransferases, which are involved in bacterial capsule biosynthesis.	1	0	0	0	0	0	0	0	0	unique in Group Ⅰ
PF13714	PEP_mutase, Phosphoenolpyruvate phosphomutase. This domain includes the enzyme Phosphoenolpyruvate phosphomutase (EC:5.4.2.9). The PEP mutase from Streptomyces viridochromogenes has been characterized as catalyzing the formation of a carbon-phosphorus bond by converting phosphoenolpyruvate (PEP) to phosphonopyruvate (P-Pyr). This enzyme has a TIM barrel fold.	1	0	1	1	0	0	1	0	0
PF13745	HxxPF_rpt, HxxPF-repeated domain. This family is found in non-ribosomal peptide synthetase proteins, and can occur up to twelve times.	0	0	0	0	0	1	0	0	0	unique in Group Ⅱ
PF13795	HupE_UreJ_2, HupE / UreJ protein. These proteins contain many conserved histidines that may be involved in nickel binding.	1	1	1	1	0	0	0	1	1	common
PF13911	AhpC-TSA_2, AhpC/TSA antioxidant enzyme. This family contains proteins related to alkyl hydroperoxide reductase (AhpC) and thiol specific antioxidant (TSA).	1	1	1	1	1	1	1	1	1	common
PF14021	DUF4237, Protein of unknown function (DUF4237). This family of proteins is functionally uncharacterized. This family of proteins is found in bacteria and eukaryotes. Proteins in this family are typically between 123 and 781 amino acids in length.	0	0	1	1	0	1	1	0	0
PF14022	DUF4238, Protein of unknown function (DUF4238). This family of proteins is functionally uncharacterized. This family of proteins is found in bacteria, archaea and eukaryotes. Proteins in this family are typically between 274 and 374 amino acids in length.	1	0	1	0	0	0	0	0	0	unique in Group Ⅰ
PF14024	DUF4240, Protein of unknown function (DUF4240). This presumed domain is functionally uncharacterized. This family of proteins is found in bacteria and eukaryotes. Proteins in this family are typically between 169 and 263 amino acids in length. This domain is often associated with the WGR domain pfam05406.	0	0	0	0	1	0	0	0	0	unique in Group Ⅱ
PF14040	DNase_NucA_NucB, Deoxyribonuclease NucA/NucB. Members of this family act as deoxyribonucleases.	0	0	1	0	0	1	0	0	0
PF14078	DUF4259, Domain of unknown function (DUF4259). This family of proteins is functionally uncharacterized. This family of proteins is found in bacteria and eukaryotes. Proteins in this family are typically between 118 and 145 amino acids in length.	1	0	1	1	1	0	0	0	0
PF14082	DUF4263, Domain of unknown function (DUF4263). This family of proteins is functionally uncharacterized. This family of proteins is found in bacteria, archaea, eukaryotes and viruses. Proteins in this family are typically between 244 and 403 amino acids in length.	1	0	0	0	1	1	0	0	0
PF14085	DUF4265, Domain of unknown function (DUF4265). This family of proteins is functionally uncharacterized. This family of proteins is found in bacteria. Proteins in this family are typically between 139 and 168 amino acids in length.	1	0	0	0	0	0	0	0	0	unique in Group Ⅰ
PF14096	DUF4274, Domain of unknown function (DUF4274). This presumed domain is functionally uncharacterized. This domain family is found in bacteria, and is approximately 80 amino acids in length.	0	0	0	0	0	0	0	0	1	unique in Group Ⅳ
PF14206	Cys_rich_CPCC, Cysteine-rich CPCC. This family of proteins is functionally uncharacterized. This family of proteins is found in bacteria, archaea, eukaryotes and viruses. Proteins in this family are typically between 68 and 104 amino acids in length. There are six conserved cysteines and a conserved CPCC sequence motif.	0	0	0	0	0	0	1	0	0	unique in Group Ⅱ
PF14281	PDDEXK_4, PD-(D/E)XK nuclease superfamily. Members of this family belong to the PD-(D/E)XK nuclease superfamily.	0	0	1	0	0	1	0	0	0
PF14289	DUF4369, Domain of unknown function (DUF4369). This domain family is found in bacteria, and is approximately 110 amino acids in length. The family is found in association with pfam00578.	0	0	0	0	0	0	0	0	1	unique in Group Ⅳ
PF14300	DUF4375, Domain of unknown function (DUF4375). This family of proteins is found in bacteria. Proteins in this family are typically between 156 and 204 amino acids in length. There is a single completely conserved residue G that may be functionally important.	1	0	0	1	0	1	1	2	0
PF14321	DUF4382, Domain of unknown function (DUF4382). This family is found in bacteria and archaea, and is typically between 142 and 161 amino acids in length.	0	0	0	0	0	1	0	0	0	unique in Group Ⅱ
PF14350	Beta_protein, Beta protein. This family includes the beta protein from Bacteriophage T4. Beta protein prevents the gop protein from killing the bacterial host cell.	1	0	1	1	0	1	0	0	0
PF14355	Abi_C, Abortive infection C-terminus. This domain is found at the C-terminus of the Lactococcus lactis abortive infection protein Abi-859. This protein confers bacteriophage resistance.	0	0	0	0	0	1	0	0	0	unique in Group Ⅱ
# average nunmber of domain members in this species
*common: at least existed in one species of each group.
