# Supplementary material for: Whole genome sequencing revealed host adaptation-focused genomic plasticity of pathogenic Leptospira
Source: Sci Rep. 2016 Feb 2;6:20020. doi: 10.1038/srep20020 (PMC4735792; doi:10.1038/srep20020)
Supplement: Supplementary dataset S15 [file srep20020-s16.xls]

## Sheet: Sheet1
Supplementary dataset S15. MRCA inherited gene families expanded in pathogenic species
pfam	Annotation	L.biflexa	L.interrogans	L.kirschneri	L.noguchii	L.alexanderi	L.borgpetersenii	L.santarosai	L.weilii	L.alstoni	L.kmetyi
PF00004	AAA, ATPase family associated with various cellular activities (AAA). AAA family proteins often perform chaperone-like functions that assist in the assembly, operation, or disassembly of protein complexes.	8	8	8	8	9	8	8	8	12	7
PF00023	Ank, Ankyrin repeat. Ankyrins are multifunctional adaptors that link specific proteins to the membrane-associated, spectrin- actin cytoskeleton. This repeat-domain is a 'membrane-binding' domain of up to 24 repeated units, and it mediates most of the protein's binding activities. Repeats 13-24 are especially active, with known sites of interaction for the Na/K ATPase, Cl/HCO(3) anion exchanger, v…	2	1	3	2	2	5	2	3	6	4
PF00037	Fer4, 4Fe-4S binding domain. Superfamily includes proteins containing domains which bind to iron-sulfur clusters. Members include bacterial ferredoxins, various dehydrogenases, and various reductases. Structure of the domain is an alpha-antiparallel beta sandwich.	1	2	2	2	2	2	2	2	2	2
PF00069	Pkinase, Protein kinase domain.	1	3	3	3	3	3	3	3	3	2
PF00109	ketoacyl-synt, Beta-ketoacyl synthase, N-terminal domain. The structure of beta-ketoacyl synthase is similar to that of the thiolase family (pfam00108) and also chalcone synthase. The active site of beta-ketoacyl synthase is located between the N and C-terminal domains. The N-terminal domain contains most of the structures involved in dimer formation and also the active site cysteine.	1	2	2	2	2	2	2	2	2	3
PF00132	Hexapep, Bacterial transferase hexapeptide (six repeats).	7	10	8	9	8	7	7	7	8	8
PF00180	Iso_dh, Isocitrate/isopropylmalate dehydrogenase.	2	3	3	3	3	3	3	3	3	3
PF00246	Peptidase_M14, Zinc carboxypeptidase.	1	2	2	1	2	1	2	2	2	2
PF00293	NUDIX, NUDIX domain.	4	7	6	7	7	6	6	7	7	6
PF00294	PfkB, pfkB family carbohydrate kinase. This family includes a variety of carbohydrate and pyrimidine kinases.	2	3	3	3	3	2	2	3	3	1
PF00300	His_Phos_1, Histidine phosphatase superfamily (branch 1). The histidine phosphatase superfamily is so named because catalysis centres on a conserved His residue that is transiently phosphorylated during the catalytic cycle. Other conserved residues contribute to a 'phosphate pocket' and interact with the phospho group of substrate before, during and after its transfer to the His residue. Structur…	4	5	5	5	5	5	5	4	5	6
PF00389	2-Hacid_dh, D-isomer specific 2-hydroxyacid dehydrogenase, catalytic domain. This family represents the largest portion of the catalytic domain of 2-hydroxyacid dehydrogenases as the NAD binding domain is inserted within the structural domain.	2	3	3	2	3	3	3	3	3	1
PF00456	Transketolase_N, Transketolase, thiamine diphosphate binding domain. This family includes transketolase enzymes EC:2.2.1.1. and also partially matches to 2-oxoisovalerate dehydrogenase beta subunit EC:1.2.4.4. Both these enzymes utilise thiamine pyrophosphate as a cofactor, suggesting there may be common aspects in their mechanism of catalysis.	1	2	2	2	2	1	1	2	2	1
PF00465	Fe-ADH, Iron-containing alcohol dehydrogenase.	1	2	2	1	2	2	1	2	2	1
PF00483	NTP_transferase, Nucleotidyl transferase. This family includes a wide range of enzymes which transfer nucleotides onto phosphosugars.	5	5	5	5	7	6	5	7	6	5
PF00486	Trans_reg_C, Transcriptional regulatory protein, C terminal.	4	6	6	6	6	5	6	6	6	5
PF00497	SBP_bac_3, Bacterial extracellular solute-binding proteins, family 3.	1	2	2	2	2	2	2	2	2	2
PF00515	TPR_1, Tetratricopeptide repeat.	4	7	7	6	7	8	9	7	9	8
PF00578	AhpC-TSA, AhpC/TSA family. This family contains proteins related to alkyl hydroperoxide reductase (AhpC) and thiol specific antioxidant (TSA).	4	6	6	6	6	6	5	6	6	7
PF00582	Usp, Universal stress protein family. The universal stress protein UspA is a small cytoplasmic bacterial protein whose expression is enhanced when the cell is exposed to stress agents. UspA enhances the rate of cell survival during prolonged exposure to such conditions, and may provide a general ""stress endurance"" activity. The crystal structure of Haemophilus influenzae UspA reveals an alpha/b…	1	1	2	1	2	1	1	2	2	2
PF00589	Phage_integrase, Phage integrase family. Members of this family cleave DNA substrates by a series of staggered cuts, during which the protein becomes covalently linked to the DNA through a catalytic tyrosine residue at the carboxy end of the alignment. The catalytic site residues in CRE recombinase are Arg-173, His-289, Arg-292 and Tyr-324.	5	6	6	6	6	5	6	9	8	8
PF00590	TP_methylase, Tetrapyrrole (Corrin/Porphyrin) Methylases. This family uses S-AdoMet in the methylation of diverse substrates. This family includes a related group of bacterial proteins of unknown function. This family includes the methylase Dipthine synthase.	4	7	7	7	7	7	6	4	7	7
PF00593	TonB_dep_Rec, TonB dependent receptor. This model now only covers the conserved part of the barrel structure.	5	9	9	9	9	7	7	7	11	6
PF00633	HHH, Helix-hairpin-helix motif. The helix-hairpin-helix DNA-binding motif is found to be duplicated in the central domain of RuvA. The HhH domain of DisA, a bacterial checkpoint control protein, is a DNA-binding domain.	1	2	2	2	1	2	2	1	2	2
PF00669	Flagellin_N, Bacterial flagellin N-terminal helical region. Flagellins polymerise to form bacterial flagella. This family includes flagellins and hook associated protein 3. Structurally this family forms an extended helix that interacts with pfam00700.	4	5	6	6	5	6	5	6	5	5
PF00676	E1_dh, Dehydrogenase E1 component. This family uses thiamine pyrophosphate as a cofactor. This family includes pyruvate dehydrogenase, 2-oxoglutarate dehydrogenase and 2-oxoisovalerate dehydrogenase.	1	2	2	2	2	2	2	2	2	2
PF00700	Flagellin_C, Bacterial flagellin C-terminal helical region. Flagellins polymerise to form bacterial flagella. There is some similarity between this family and pfam00669, particularly the motif NRFXSXIXXL. It has been suggested that these two regions associate and this is shown to be correct as structurally this family forms an extended helix that interacts with pfam00700.	4	5	5	5	5	5	5	5	5	5
PF00704	Glyco_hydro_18, Glycosyl hydrolases family 18.	2	3	3	3	3	3	3	3	2	1
PF00730	HhH-GPD, HhH-GPD superfamily base excision DNA repair protein. This family contains a diverse range of structurally related DNA repair proteins. The superfamily is called the HhH-GPD family after its hallmark Helix-hairpin-helix and Gly/Pro rich loop followed by a conserved aspartate. This includes endonuclease III, EC:4.2.99.18 and MutY an A/G-specific adenine glycosylase, both have a C terminal…	2	4	4	4	3	3	3	3	3	4
PF00732	GMC_oxred_N, GMC oxidoreductase. This family of proteins bind FAD as a cofactor.	3	4	4	5	4	3	4	5	5	6
PF00754	F5_F8_type_C, F5/8 type C domain. This domain is also known as the discoidin (DS) domain family.	1	2	2	2	2	2	2	2	2	2
PF00856	SET, SET domain. SET domains are protein lysine methyltransferase enzymes. SET domains appear to be protein-protein interaction domains. It has been demonstrated that SET domains mediate interactions with a family of proteins that display similarity with dual-specificity phosphatases (dsPTPases). A subset of SET domains have been called PR domains. These domains are divergent in sequence from oth…	1	3	3	3	3	3	3	3	3	3
PF00924	MS_channel, Mechanosensitive ion channel. Two members of this protein family from M. jannaschii have been functionally characterized. Both proteins form mechanosensitive (MS) ion channels upon reconstitution into liposomes and functional examination by the patch-clamp technique. Therefore this family are likely to also be MS channel proteins.	1	2	2	2	2	2	2	2	2	2
PF00990	GGDEF, GGDEF domain. This domain is found linked to a wide range of non-homologous domains in a variety of bacteria. It has been shown to be homologous to the adenylyl cyclase catalytic domain and has diguanylate cyclase activity. This observation correlates with the functional information available on two GGDEF-containing proteins, namely diguanylate cyclase and phosphodiesterase A of Acetobacte…	11	15	15	15	10	8	8	8	20	14
PF01041	DegT_DnrJ_EryC1, DegT/DnrJ/EryC1/StrS aminotransferase family. The members of this family are probably all pyridoxal-phosphate-dependent aminotransferase enzymes with a variety of molecular functions. The family includes StsA, StsC and StsS. The aminotransferase activity was demonstrated for purified StsC protein as the L-glutamine:scyllo-inosose aminotransferase EC:2.6.1.50, which catalyzes the …	6	8	7	6	9	7	7	9	7	4
PF01071	GARS_A, Phosphoribosylglycinamide synthetase, ATP-grasp (A) domain. Phosphoribosylglycinamide synthetase catalyzes the second step in the de novo biosynthesis of purine. The reaction catalyzed by Phosphoribosylglycinamide synthetase is the ATP- dependent addition of 5-phosphoribosylamine to glycine to form 5'phosphoribosylglycinamide. This domain is related to the ATP-grasp domain of biotin carbo…	1	2	2	2	2	2	2	2	2	0
PF01145	Band_7, SPFH domain / Band 7 family. This family has been called SPFH, Band 7 or PHB domain. Recent phylogenetic analysis has shown this domain to be a slipin or Stomatin-like integral membrane domain conserved from protozoa to mammals.	3	4	3	3	3	4	4	3	5	6
PF01209	Ubie_methyltran, ubiE/COQ5 methyltransferase family.	1	2	2	2	2	2	2	2	1	3
PF01257	Complex1_24kDa, Respiratory-chain NADH dehydrogenase 24 Kd subunit.	1	2	2	2	2	2	2	1	2	2
PF01266	DAO, FAD dependent oxidoreductase. This family includes various FAD dependent oxidoreductases: Glycerol-3-phosphate dehydrogenase EC:1.1.99.5, Sarcosine oxidase beta subunit EC:1.5.3.1, D-alanine oxidase EC:1.4.99.1, D-aspartate oxidase EC:1.4.3.1.	4	6	5	6	5	4	4	5	5	3
PF01336	tRNA_anti, OB-fold nucleic acid binding domain. This family contains OB-fold domains that bind to nucleic acids. The family includes the anti-codon binding domain of lysyl, aspartyl, and asparaginyl -tRNA synthetases (See pfam00152). Aminoacyl-tRNA synthetases catalyze the addition of an amino acid to the appropriate tRNA molecule EC:6.1.1.-. This family also includes part of RecG helicase involv…	4	5	5	5	5	5	5	5	4	3
PF01344	Kelch_1, Kelch motif. The kelch motif was initially discovered in Kelch. In this protein there are six copies of the motif. It has been shown that the Drosophila ring canal kelch protein is related to Galactose Oxidase, for which a structure has been solved. The kelch motif forms a beta sheet. Several of these sheets associate to form a beta propeller structure as found in pfam00064, pfam00400 an…	1	3	1	2	3	1	3	4	1	0
PF01370	Epimerase, NAD dependent epimerase/dehydratase family. This family of proteins utilise NAD as a cofactor. The proteins in this family use nucleotide-sugar substrates for a variety of chemical reactions.	11	13	15	15	18	17	14	18	18	14
PF01381	HTH_3, Helix-turn-helix. This large family of DNA binding helix-turn helix proteins includes Cro and CI. Within the Neisseria gonorrhoeae phage associated protein NGO0477, the full protein fold incorporates a helix-turn-helix motif, but the function of this member is unlikely to be that of a DNA-binding regulator, the function of most other members, so is not necessarily characteristic of the who…	8	7	8	7	15	7	10	16	13	7
PF01425	Amidase, Amidase.	1	2	2	2	1	1	1	1	2	1
PF01510	Amidase_2, N-acetylmuramoyl-L-alanine amidase. This family includes zinc amidases that have N-acetylmuramoyl-L-alanine amidase activity EC:3.5.1.28. This enzyme domain cleaves the amide bond between N-acetylmuramoyl and L-amino acids in bacterial cell walls (preferentially: D-lactyl-L-Ala). The structure is known for the bacteriophage T7 structure and shows that two of the conserved histidines ar…	1	2	2	2	2	2	2	2	1	1
PF01520	Amidase_3, N-acetylmuramoyl-L-alanine amidase. This enzyme domain cleaves the amide bond between N-acetylmuramoyl and L-amino acids in bacterial cell walls.	1	2	2	2	2	2	2	2	2	1
PF01522	Polysacc_deac_1, Polysaccharide deacetylase. This domain is found in polysaccharide deacetylase. This family of polysaccharide deacetylases includes NodB (nodulation protein B from Rhizobium) which is a chitooligosaccharide deacetylase. It also includes chitin deacetylase from yeast, and endoxylanases which hydrolyses glucosidic bonds in xylan.	1	3	4	3	4	4	4	4	4	3
PF01527	HTH_Tnp_1, Transposase. Transposase proteins are necessary for efficient DNA transposition. This family consists of various E. coli insertion elements and other bacterial transposases some of which are members of the IS3 family.	1	3	1	2	2	1	4	4	2	0
PF01555	N6_N4_Mtase, DNA methylase. Members of this family are DNA methylases. The family contains both N-4 cytosine-specific DNA methylases and N-6 Adenine-specific DNA methylases.	1	1	1	2	3	1	2	5	3	3
PF01564	Spermine_synth, Spermine/spermidine synthase. Spermine and spermidine are polyamines. This family includes spermidine synthase that catalyzes the fifth (last) step in the biosynthesis of spermidine from arginine, and spermine synthase.	1	2	2	2	2	2	2	2	2	3
PF01575	MaoC_dehydratas, MaoC like domain. The maoC gene is part of a operon with maoA which is involved in the synthesis of monoamine oxidase. The MaoC protein is found to share similarity with a wide variety of enzymes; estradiol 17 beta-dehydrogenase 4, peroxisomal hydratase-dehydrogenase-epimerase, fatty acid synthase beta subunit. Several bacterial proteins that are composed solely of this domain ha…	3	4	4	4	3	3	4	3	4	6
PF01592	NifU_N, NifU-like N terminal domain. This domain is found in NifU in combination with pfam01106. This domain is found on isolated in several bacterial species. The nif genes are responsible for nitrogen fixation. However this domain is found in bacteria that do not fix nitrogen, so it may have a broader significance in the cell than nitrogen fixation. These proteins appear to be scaffold proteins…	1	2	2	2	2	2	2	2	2	2
PF01596	Methyltransf_3, O-methyltransferase. Members of this family are O-methyltransferases. The family includes catechol o-methyltransferase, caffeoyl-CoA O-methyltransferase and a family of bacterial O-methyltransferases that may be involved in antibiotic production.	1	2	3	2	2	2	2	2	2	2
PF01656	CbiA, CobQ/CobB/MinD/ParA nucleotide binding domain. This family consists of various cobyrinic acid a,c-diamide synthases. These include CbiA and CbiP from S.typhimurium, and CobQ from R. capsulatus. These amidases catalyze amidations to various side chains of hydrogenobyrinic acid or cobyrinic acid a,c-diamide in the biosynthesis of cobalamin (vitamin B12) from uroporphyrinogen III. Vitamin B12 …	6	10	11	9	11	7	8	9	8	7
PF01739	CheR, CheR methyltransferase, SAM binding domain. CheR proteins are part of the chemotaxis signaling mechanism in bacteria. CheR methylates the chemotaxis receptor at specific glutamate residues. CheR is an S-adenosylmethionine- dependent methyltransferase - the C-terminal domain (this one) binds SAM.	1	2	2	2	2	2	2	2	2	1
PF01842	ACT, ACT domain. This family of domains generally have a regulatory role. ACT domains are linked to a wide range of metabolic enzymes that are regulated by amino acid concentration. Pairs of ACT domains bind specifically to a particular amino acid leading to regulation of the linked enzyme. The ACT domain is found in: D-3-phosphoglycerate dehydrogenase EC:1.1.1.95, which is inhibited by serine. A…	4	5	5	5	4	4	4	4	5	5
PF01844	HNH, HNH endonuclease.	1	2	3	2	2	2	3	3	2	3
PF01909	NTP_transf_2, Nucleotidyltransferase domain. Members of this family belong to a large family of nucleotidyltransferases. This family includes kanamycin nucleotidyltransferase (KNTase) which is a plasmid-coded enzyme responsible for some types of bacterial resistance to aminoglycosides. KNTase in-activates antibiotics by catalyzing the addition of a nucleotidyl group onto the drug.	1	2	3	2	2	2	1	1	2	1
PF01938	TRAM, TRAM domain. This small domain has no known function. However it may perform a nucleic acid binding role (Bateman A. unpublished observation).	1	2	2	2	2	2	2	2	2	2
PF01943	Polysacc_synt, Polysaccharide biosynthesis protein. Members of this family are integral membrane proteins. Many members of the family are implicated in production of polysaccharide. The family includes RfbX part of the O antigen biosynthesis operon. The family includes SpoVB from Bacillus subtilis, which is involved in spore cortex biosynthesis.	1	2	2	2	2	2	2	2	2	2
PF02195	ParBc, ParB-like nuclease domain.	4	6	6	6	9	4	7	11	7	7
PF02348	CTP_transf_3, Cytidylyltransferase. This family consists of two main Cytidylyltransferase activities: 1) 3-deoxy-manno-octulosonate cytidylyltransferase,, EC:2.7.7.38 catalyzing the reaction:- CTP + 3-deoxy-D-manno-octulosonate <=> diphosphate + CMP-3-deoxy-D-manno-octulosonate, 2) acylneuraminate cytidylyltransferase EC:2.7.7.43, catalyzing the reaction:- CTP + N-acylneuraminate <=> diphosphate …	4	5	6	4	5	5	5	5	5	5
PF02397	Bac_transf, Bacterial sugar transferase. This Pfam family represents a conserved region from a number of different bacterial sugar transferases, involved in diverse biosynthesis pathways.	1	3	3	3	2	3	3	3	3	3
PF02558	ApbA, Ketopantoate reductase PanE/ApbA. This is a family of 2-dehydropantoate 2-reductases also known as ketopantoate reductases, EC:1.1.1.169. The reaction catalyzed by this enzyme is: (R)-pantoate + NADP(+) <=> 2-dehydropantoate + NADPH. AbpA catalyzes the NADPH reduction of ketopantoic acid to pantoic acid in the alternative pyrimidine biosynthetic (APB) pathway. ApbA and PanE are allelic. Apb…	1	2	2	2	2	1	1	2	2	1
PF02675	AdoMet_dc, S-adenosylmethionine decarboxylase. This family contains several S-adenosylmethionine decarboxylase proteins from bacterial and archaebacterial species. S-adenosylmethionine decarboxylase (AdoMetDC), a key enzyme in the biosynthesis of spermidine and spermine, is first synthesised as a proenzyme, which is cleaved post translationally to form alpha and beta subunits. The alpha subunit c…	1	2	2	2	2	2	2	2	2	3
PF02779	Transket_pyr, Transketolase, pyrimidine binding domain. This family includes transketolase enzymes, pyruvate dehydrogenases, and branched chain alpha-keto acid decarboxylases.	4	5	5	5	5	4	4	5	5	4
PF02780	Transketolase_C, Transketolase, C-terminal domain. The C-terminal domain of transketolase has been proposed as a regulatory molecule binding site.	3	4	4	4	4	3	3	4	4	3
PF02785	Biotin_carb_C, Biotin carboxylase C-terminal domain. Biotin carboxylase is a component of the acetyl-CoA carboxylase multi-component enzyme which catalyzes the first committed step in fatty acid synthesis in animals, plants and bacteria. Most of the active site residues reported in reference are in this C-terminal domain.	1	2	2	2	2	2	2	2	2	3
PF02826	2-Hacid_dh_C, D-isomer specific 2-hydroxyacid dehydrogenase, NAD binding domain. This domain is inserted into the catalytic domain, the large dehydrogenase and D-lactate dehydrogenase families in SCOP. N-terminal portion of which is represented by family pfam00389.	2	3	3	2	3	3	3	4	3	1
PF02861	Clp_N, Clp amino terminal domain. This short domain is found in one or two copies at the amino terminus of ClpA and ClpB proteins from bacteria and eukaryotes. The function of these domains is uncertain but they may form a protein binding site.	2	3	3	3	3	3	3	3	3	2
PF02875	Mur_ligase_C, Mur ligase family, glutamate ligase domain. This family contains a number of related ligase enzymes which have EC numbers 6.3.2.*. This family includes: MurC, MurD, MurE, MurF, Mpl and FolC. MurC, MurD, Mure and MurF catalyze consecutive steps in the synthesis of peptidoglycan. Peptidoglycan consists of a sheet of two sugar derivatives, with one of these N-acetylmuramic acid attachi…	4	5	5	4	6	5	4	5	5	4
PF02894	GFO_IDH_MocA_C, Oxidoreductase family, C-terminal alpha/beta domain. This family of enzymes utilise NADP or NAD. This family is called the GFO/IDH/MOCA family in swiss-prot.	2	3	3	2	3	3	3	4	3	2
PF03102	NeuB, NeuB family. NeuB is the prokaryotic N-acetylneuraminic acid (Neu5Ac) synthase. It catalyzes the direct formation of Neu5Ac (the most common sialic acid) by condensation of phosphoenolpyruvate (PEP) and N-acetylmannosamine (ManNAc). This reaction has only been observed in prokaryotes; eukaryotes synthesise the 9-phosphate form, Neu5Ac-9-P, and utilise ManNAc-6-P instead of ManNAc. Such euka…	2	3	3	2	3	3	3	3	3	5
PF03167	UDG, Uracil DNA glycosylase superfamily.	1	2	2	2	2	2	2	2	2	2
PF03193	DUF258, Protein of unknown function, DUF258.	1	2	2	2	2	2	2	2	2	2
PF03328	HpcH_HpaI, HpcH/HpaI aldolase/citrate lyase family. This family includes 2,4-dihydroxyhept-2-ene-1,7-dioic acid aldolase and 4-hydroxy-2-oxovalerate aldolase.	1	3	3	3	2	2	2	1	1	1
PF03372	Exo_endo_phos, Endonuclease/Exonuclease/phosphatase family. This large family of proteins includes magnesium dependent endonucleases and a large number of phosphatases involved in intracellular signalling. This family includes: AP endonuclease proteins EC:4.2.99.18, DNase I proteins EC:3.1.21.1, Synaptojanin an inositol-1,4,5-trisphosphate phosphatase EC:3.1.3.56, Sphingomyelinase EC:3.1.4.12 and…	1	6	7	8	5	4	4	4	6	1
PF03548	LolA, Outer membrane lipoprotein carrier protein LolA.	1	2	2	2	2	2	2	2	2	2
PF03705	CheR_N, CheR methyltransferase, all-alpha domain. CheR proteins are part of the chemotaxis signaling mechanism in bacteria. CheR methylates the chemotaxis receptor at specific glutamate residues. CheR is an S-adenosylmethionine- dependent methyltransferase.	1	2	2	2	2	2	2	2	2	1
PF03741	TerC, Integral membrane protein TerC family. This family contains a number of integral membrane proteins that also contains the TerC protein. TerC has been implicated in resistance to tellurium. This protein may be involved in efflux of tellurium ions. The tellurite-resistant Escherichia coli strain KL53 was found during testing of the group of clinical isolates for antibiotics and heavy metal io…	1	2	2	2	2	2	2	2	2	2
PF03807	F420_oxidored, NADP oxidoreductase coenzyme F420-dependent.	1	2	1	2	2	2	2	1	2	2
PF03961	DUF342, Protein of unknown function (DUF342). This family of bacterial proteins has no known function. The proteins are in the region of 500-600 amino acid residues in length.	2	3	3	3	3	3	3	3	3	3
PF04264	YceI, YceI-like domain. E. coli YceI is a base-induced periplasmic protein. The recent structure of a member of this family shows that it binds to polyisoprenoid. The structure consists of an extended, eight-stranded, antiparallel beta-barrel that resembles the lipocalin fold.	2	3	3	3	2	2	2	2	3	3
PF04471	Mrr_cat, Restriction endonuclease. Prokaryotic family found in type II restriction enzymes containing the hallmark (D/E)-(D/E)XK active site. Presence of catalytic residues implicates this region in the enzymatic cleavage of DNA.	1	2	2	2	2	1	1	1	2	1
PF04542	Sigma70_r2, Sigma-70 region 2. Region 2 of sigma-70 is the most conserved region of the entire protein. All members of this class of sigma-factor contain region 2. The high conservation is due to region 2 containing both the -10 promoter recognition helix and the primary core RNA polymerase binding determinant. The core binding helix, interacts with the clamp domain of the largest polymerase subu…	10	11	12	12	11	10	11	10	12	17
PF04545	Sigma70_r4, Sigma-70, region 4. Region 4 of sigma-70 like sigma-factors are involved in binding to the -35 promoter element via a helix-turn-helix motif. Due to the way Pfam works, the threshold has been set artificially high to prevent overlaps with other helix-turn-helix families. Therefore there are many false negatives.	2	5	5	5	4	5	3	3	4	7
PF04773	FecR, FecR protein. FecR is involved in regulation of iron dicitrate transport. In the absence of citrate FecR inactivates FecI. FecR is probably a sensor that recognises iron dicitrate in the periplasm.	10	13	13	14	11	11	12	11	12	14
PF04932	Wzy_C, O-Antigen ligase. This group of bacterial proteins is involved in the synthesis of O-antigen, a lipopolysaccharide found in the outer membrane in gram-negative bacteria. This family includes O-antigen ligases such as E. coli RfaL.	1	2	2	2	2	2	2	2	2	0
PF05199	GMC_oxred_C, GMC oxidoreductase. This domain found associated with pfam00732.	4	5	5	5	4	4	4	5	5	7
PF05362	Lon_C, Lon protease (S16) C-terminal proteolytic domain. The Lon serine proteases must hydrolyse ATP to degrade protein substrates. In Escherichia coli, these proteases are involved in turnover of intracellular proteins, including abnormal proteins following heat-shock. The active site for protease activity resides in a C-terminal domain. The Lon proteases are classified as family S16 in Merops.	1	2	2	2	2	2	2	2	2	2
PF05523	FdtA, WxcM-like, C-terminal. This family includes FdtA from Aneurinibacillus thermoaerophilus, which has been characterized as a dtdp-6-deoxy-3,4-keto-hexulose isomerase. It also includes WxcM from Xanthomonas campestris (pv. campestris).	1	2	2	1	2	2	1	3	2	1
PF06983	3-dmu-9_3-mt, 3-demethylubiquinone-9 3-methyltransferase. This family represents a conserved region approximately 100 residues long within a number of bacterial and archaeal 3-demethylubiquinone-9 3-methyltransferases (EC:2.1.1.64). Note that some family members contain more than one copy of this region, and that many members are hypothetical proteins.	1	3	2	1	1	1	1	2	1	2
PF07568	HisKA_2, Histidine kinase. This is the dimerisation and phosphoacceptor domain of a sub-family of histidine kinases. It shares sequence similarity with pfam00512 and pfam07536. It is usually found adjacent to a C-terminal ATPase domain (pfam02518). This domain is found in a wide range of Bacteria and also several Archaea.	7	9	10	9	7	7	8	6	9	8
PF07588	DUF1554, Protein of unknown function (DUF1554). A family of proteins identified in Leptospira interrogans.	5	10	8	8	5	4	6	5	4	8
PF07603	DUF1566, Protein of unknown function (DUF1566). These proteins of unknown function are found in Leptospira interrogans and in several gamma proteobacteria.	2	11	11	11	7	5	4	4	9	15
PF07614	DUF1577, Protein of unknown function (DUF1577). A family of hypothetical proteins in Leptospira interrogans.	4	5	5	5	5	5	5	5	5	5
PF07656	KWG, KWG Leptospira. This motif occurs in multiple copies in Leptospira interrogans proteins.	1	3	4	2	2	2	0	3	2	0
PF07715	Plug, TonB-dependent Receptor Plug Domain. The Plug domain has been shown to be an independently folding subunit of the TonB-dependent receptors. It acts as the channel gate, blocking the pore until the channel is bound by ligand. At this point it under goes conformational changes opens the channel.	8	12	11	12	11	9	9	9	12	8
PF07719	TPR_2, Tetratricopeptide repeat. This Pfam entry includes outlying Tetratricopeptide-like repeats (TPR) that are not matched by pfam00515.	10	14	13	14	15	15	14	16	12	17
PF07995	GSDH, Glucose / Sorbosone dehydrogenase. Members of this family are glucose/sorbosone dehydrogenases that possess a beta-propeller fold.	1	2	2	2	1	1	1	1	2	2
PF08032	SpoU_sub_bind, RNA 2'-O ribose methyltransferase substrate binding. This domain is a RNA 2'-O ribose methyltransferase substrate binding domain.	1	2	1	2	2	2	2	2	2	2
PF08275	Toprim_N, DNA primase catalytic core, N-terminal domain.	1	1	4	2	2	1	2	3	2	0
PF08281	Sigma70_r4_2, Sigma-70, region 4. Region 4 of sigma-70 like sigma-factors are involved in binding to the -35 promoter element via a helix-turn-helix motif.	6	7	7	7	7	6	9	8	10	10
PF08448	PAS_4, PAS fold. The PAS fold corresponds to the structural domain that has previously been defined as PAS and PAC motifs. The PAS fold appears in archaea, eubacteria and eukarya.	2	3	4	3	3	3	3	2	4	9
PF08546	ApbA_C, Ketopantoate reductase PanE/ApbA C terminal. This is a family of 2-dehydropantoate 2-reductases also known as ketopantoate reductases, EC:1.1.1.169. The reaction catalyzed by this enzyme is: (R)-pantoate + NADP(+) <=> 2-dehydropantoate + NADPH. AbpA catalyzes the NADPH reduction of ketopantoic acid to pantoic acid in the alternative pyrimidine biosynthetic (APB) pathway. ApbA and PanE are…	1	2	2	2	2	1	1	2	2	1
PF08666	SAF, SAF domain. This domain family includes a range of different proteins. Such as antifreeze proteins and flagellar FlgA proteins, and CpaB pilus proteins.	1	2	2	1	2	1	1	2	2	2
PF09335	SNARE_assoc, SNARE associated Golgi protein. This is a family of SNARE associated Golgi proteins. The yeast member of this family localises with the t-SNARE Tlg2.	4	5	5	5	5	5	5	5	5	6
PF09822	ABC_transp_aux, ABC-type uncharacterized transport system. This domain is found in various eukaryotic and prokaryotic intra-flagellar transport proteins involved in gliding motility, as well as in several hypothetical proteins.	1	2	2	2	2	2	2	2	2	2
PF11827	DUF3347, Protein of unknown function (DUF3347). This family of proteins are functionally uncharacterized. This protein is found in bacteria. Proteins in this family are typically between 169 to 570 amino acids in length.	1	2	2	2	2	2	2	2	2	2
PF12729	4HB_MCP_1, Four helix bundle sensory module for signal transduction. This family is a four helix bundle that operates as a ubiquitous sensory module in prokaryotic signal-transduction. The 4HB_MCP is always found between two predicted transmembrane helices indicating that it detects only extracellular signals. In many cases the domain is associated with a cytoplasmic HAMP domain suggesting that m…	1	3	3	3	3	3	2	3	3	2
PF12730	ABC2_membrane_4, ABC-2 family transporter protein. This family is related to the ABC-2 membrane transporter family pfam01061.	1	2	3	2	2	2	2	2	2	2
PF12844	HTH_19, Helix-turn-helix domain. Members of this family contains a DNA-binding helix-turn-helix domain.	1	5	5	5	4	3	6	6	5	4
PF13145	Rotamase_2, PPIC-type PPIASE domain.	1	2	2	2	1	1	1	1	2	2
PF13181	TPR_8, Tetratricopeptide repeat.	5	8	6	6	6	4	5	5	7	4
PF13183	Fer4_8, 4Fe-4S dicluster domain. Superfamily includes proteins containing domains which bind to iron-sulfur clusters. Members include bacterial ferredoxins, various dehydrogenases, and various reductases. Structure of the domain is an alpha-antiparallel beta sandwich. Domain contains two 4Fe4S clusters.	1	1	2	2	2	2	2	1	2	1
PF13191	AAA_16, AAA ATPase domain. This family of domains contain a P-loop motif that is characteristic of the AAA superfamily.	1	4	4	4	4	4	4	4	4	2
PF13205	Big_5, Bacterial Ig-like domain.	1	4	3	4	5	4	2	5	7	4
PF13279	4HBT_2, Thioesterase-like superfamily. This family contains a wide variety of enzymes, principally thioesterases. These enzymes are part of the Hotdog fold superfamily.	2	8	8	8	5	4	4	4	6	10
PF13280	WYL, WYL domain. This presumed domain is around 170 amino acids in length. It is found to the C-terminus of a DNA-binding helix-turn-helix domain. This domain may be involved in binding to an as yet unknown ligand that allows a transcriptional regulation response to that molecule. There are a number of proteins that contain two tandem copies of this domain. This suggests that this domain may form…	2	3	3	3	2	2	2	2	3	3
PF13365	Trypsin_2, Trypsin-like peptidase domain. This family includes trypsin like peptidase domains.	4	5	5	5	5	5	5	5	5	7
PF13370	Fer4_13, 4Fe-4S single cluster domain.	1	2	2	1	2	2	2	2	2	2
PF13371	TPR_9, Tetratricopeptide repeat.	1	1	1	1	2	1	3	1	3	2
PF13396	PLDc_N, Phospholipase_D-nuclease N-terminal. This family is often found at the very N-terminus of proteins from the phospholipase_D-nuclease family, PLDc, pfam00614. However, a large number of members are full-length within this family.	1	2	2	2	1	1	1	1	2	2
PF13414	TPR_11, TPR repeat.	13	23	21	22	1	21	21	25	24	25
PF13418	Kelch_4, Galactose oxidase, central domain.	2	3	2	2	6	1	2	6	2	0
PF13489	Methyltransf_23, Methyltransferase domain. This family appears to be a methyltransferase domain.	9	9	10	12	12	10	9	11	14	11
PF13492	GAF_3, GAF domain.	5	7	8	8	7	7	5	7	6	8
PF13517	VCBS, Family description. This domain of about 100 residues is found in multiple (up to 35) copies in long proteins from several species of Vibrio, Colwellia, Bradyrhizobium, and Shewanella (hence the name VCBS) and in smaller copy numbers in proteins from several other bacteria. The large protein size and repeat copy numbers, species distribution, and suggested activities of several member prote…	1	3	3	4	3	2	2	2	5	5
PF13531	SBP_bac_11, Bacterial extracellular solute-binding protein. This family includes bacterial extracellular solute-binding proteins.	1	2	2	2	2	2	2	2	2	2
PF13535	ATP-grasp_4, ATP-grasp domain. This family includes a diverse set of enzymes that possess ATP-dependent carboxylate-amine ligase activity.	2	2	2	3	3	3	4	3	3	2
PF13564	DoxX_2, DoxX-like family. This family of uncharacterized proteins are related to DoxX pfam07681.	1	5	4	4	4	2	4	4	4	6
PF13580	SIS_2, SIS domain. SIS (Sugar ISomerase) domains are found in many phosphosugar isomerases and phosphosugar binding proteins. SIS domains are also found in proteins that regulate the expression of genes involved in synthesis of phosphosugars.	1	2	2	2	2	2	2	2	2	1
PF13589	HATPase_c_3, Histidine kinase-, DNA gyrase B-, and HSP90-like ATPase. This family represents, additionally, the structurally related ATPase domains of histidine kinase, DNA gyrase B and HSP90.	2	3	3	2	2	2	3	2	2	3
PF13600	DUF4140, N-terminal domain of unknown function (DUF4140). This family is often found at the N-terminus of its member proteins, with DUF4139, pfam13598, at the C-terminus.	1	2	2	2	2	2	2	2	2	2
PF13624	SurA_N_3, SurA N-terminal domain. This domain is found at the N-terminus of the chaperone SurA. It is a helical domain of unknown function. The C-terminus of the SurA protein folds back and forms part of this domain also but is not included in the current alignment.	1	2	2	2	1	1	1	1	2	2
PF13646	HEAT_2, HEAT repeats. This family includes multiple HEAT repeats.	3	6	6	6	6	6	6	7	6	7
PF13683	rve_3, Integrase core domain.	1	3	3	4	2	3	6	2	1	0
PF13855	LRR_8, Leucine rich repeat.	1	21	14	11	11	8	13	10	10	2
