# Supplementary material for: Whole genome sequencing revealed host adaptation-focused genomic plasticity of pathogenic Leptospira
Source: Sci Rep. 2016 Feb 2;6:20020. doi: 10.1038/srep20020 (PMC4735792; doi:10.1038/srep20020)
Supplement: Supplementary dataset S16 [file srep20020-s17.xls]

## Sheet: Sheet1
Supplementary dataset S16. SNP mutations between four-pairs L. interrogans genomes that underwent parallel laboratory and host adaptive evolution
Strain name*	Gene Locus	Gene start	Gene End	SNP location	*Base at V- genome	Base at A-genome	SNP Type	Locus in 56601	Product	COG ID	COG class**
56601-V	56601-V|gene_id_3909	4247181	4247330	4247182	G	A	non-synonymous	N/A	N/A	N/A
56601-V	56601-V|gene_id_3909	4247181	4247330	4247181	A	C	non-synonymous	N/A	N/A	N/A
56601-V	56601-V|gene_id_1032	1113783	1111021	1113612	C	T	non-synonymous	LA_1224	2-oxoglutarate dehydrogenase E1	COG0567	C
56601-V	56601-V|gene_id_3250	3513104	3513439	3513354	C	T	non-synonymous	LA_3096	anti-sigma factor antagonist	COG1366	T
56601-V	56601-V|gene_id_996	1068722	1070326	1069002	T	C	non-synonymous	LA_0243	cytochrome c oxidase polypeptide I	COG0843	C
56601-V	56601-V|gene_id_2067	2262849	2267063	2264848	T	C	non-synonymous	LA_3419	DNA-directed RNA polymerase subunit beta'	COG0086	K
56601-V	56601-V|gene_id_1698	1832804	1832055	1832164	A	C	non-synonymous	LB_294	elongation factor P	COG0231	J
56601-V	56601-V|gene_id_801	871353	870154	870957	A	G	non-synonymous	LA_4308	flagellar hook-associated protein FlgL	COG1344	N
56601-V	56601-V|gene_id_698	756697	757710	757328	A	G	non-synonymous	LA_0025	flagellar motor switch protein G	COG1536	N
56601-V	56601-V|gene_id_2390	2604416	2602407	2602964	C	T	non-synonymous	LA_1112	glycerol-3-phosphate dehydrogenase	COG0240	C
56601-V	56601-V|gene_id_1129	1220381	1217487	1219178	T	C	non-synonymous	LA_0360	glycine dehydrogenase	COG1003	E
56601-V	56601-V|gene_id_4214	4546134	4544314	4545938	A	C	non-synonymous	LA_1378	GTP-binding protein BipA	COG1217	T
56601-V	56601-V|gene_id_2899	3156644	3154620	3155767	A	G	non-synonymous	LA_3085	guanosine polyphosphate pyrophosphohydrolase/synthetase	COG0317	T, K
56601-V	56601-V|gene_id_3139	3401653	3399863	3400684	T	C	non-synonymous	LA_2401	histidine kinase sensor protein	COG5000	T
56601-V	56601-V|gene_id_2726	2966578	2965781	2966578	C	T	non-synonymous	LA_3365	hydroxyethylthiazole kinase	COG2145	H
56601-V	56601-V|gene_id_694	752789	754471	753687	C	T	non-synonymous	LA_0022	hypothetical protein	-
56601-V	56601-V|gene_id_1060	1141295	1142866	1142136	A	G	non-synonymous	LA_1192	hypothetical protein	-
56601-V	56601-V|gene_id_3798	4135715	4134729	4135594	C	T	non-synonymous	LA_3217	hypothetical protein	COG2912	S
56601-V	56601-V|gene_id_4192	4525944	4525855	4525877	A	G	non-synonymous	LA_1133a	hypothetical protein	-
56601-V	56601-V|gene_id_4192	4525944	4525855	4525883	G	A	non-synonymous	LA_1133a	hypothetical protein	-
56601-V	56601-V|gene_id_4192	4525944	4525855	4525886	G	T	non-synonymous	LA_1133a	hypothetical protein	-
56601-V	56601-V|gene_id_4192	4525944	4525855	4525887	T	C	non-synonymous	LA_1133a	hypothetical protein	-
56601-V	56601-V|gene_id_4209	4540272	4540180	4540181	T	G	non-synonymous	LA_1133a	hypothetical protein	-
56601-V	56601-V|gene_id_250	275218	269549	273495	G	T	non-synonymous	LA_3778	LigB-like protein	COG5492	N
56601-V	56601-V|gene_id_250	275218	269549	273504	G	T	non-synonymous	LA_3778	LigB-like protein	COG5492	N
56601-V	56601-V|gene_id_250	275218	269549	273515	C	A	non-synonymous	LA_3778	LigB-like protein	COG5492	N
56601-V	56601-V|gene_id_250	275218	269549	273521	G	C	non-synonymous	LA_3778	LigB-like protein	COG5492	N
56601-V	56601-V|gene_id_250	275218	269549	273540	G	A	non-synonymous	LA_3778	LigB-like protein	COG5492	N
56601-V	56601-V|gene_id_250	275218	269549	273541	T	C	non-synonymous	LA_3778	LigB-like protein	COG5492	N
56601-V	56601-V|gene_id_250	275218	269549	273552	G	C	non-synonymous	LA_3778	LigB-like protein	COG5492	N
56601-V	56601-V|gene_id_250	275218	269549	273556	C	T	non-synonymous	LA_3778	LigB-like protein	COG5492	N
56601-V	56601-V|gene_id_250	275218	269549	273566	G	T	non-synonymous	LA_3778	LigB-like protein	COG5492	N
56601-V	56601-V|gene_id_250	275218	269549	273568	T	G	non-synonymous	LA_3778	LigB-like protein	COG5492	N
56601-V	56601-V|gene_id_250	275218	269549	273577	T	A	non-synonymous	LA_3778	LigB-like protein	COG5492	N
56601-V	56601-V|gene_id_250	275218	269549	273578	T	A	non-synonymous	LA_3778	LigB-like protein	COG5492	N
56601-V	56601-V|gene_id_250	275218	269549	273579	T	C	non-synonymous	LA_3778	LigB-like protein	COG5492	N
56601-V	56601-V|gene_id_250	275218	269549	273580	T	C	non-synonymous	LA_3778	LigB-like protein	COG5492	N
56601-V	56601-V|gene_id_250	275218	269549	273583	G	T	non-synonymous	LA_3778	LigB-like protein	COG5492	N
56601-V	56601-V|gene_id_250	275218	269549	273586	C	T	non-synonymous	LA_3778	LigB-like protein	COG5492	N
56601-V	56601-V|gene_id_250	275218	269549	273604	T	C	non-synonymous	LA_3778	LigB-like protein	COG5492	N
56601-V	56601-V|gene_id_250	275218	269549	273609	G	T	non-synonymous	LA_3778	LigB-like protein	COG5492	N
56601-V	56601-V|gene_id_250	275218	269549	273610	A	T	non-synonymous	LA_3778	LigB-like protein	COG5492	N
56601-V	56601-V|gene_id_250	275218	269549	273613	C	T	non-synonymous	LA_3778	LigB-like protein	COG5492	N
56601-V	56601-V|gene_id_250	275218	269549	273621	A	T	non-synonymous	LA_3778	LigB-like protein	COG5492	N
56601-V	56601-V|gene_id_250	275218	269549	273622	A	G	non-synonymous	LA_3778	LigB-like protein	COG5492	N
56601-V	56601-V|gene_id_250	275218	269549	273634	C	A	non-synonymous	LA_3778	LigB-like protein	COG5492	N
56601-V	56601-V|gene_id_250	275218	269549	273682	T	A	non-synonymous	LA_3778	LigB-like protein	COG5492	N
56601-V	56601-V|gene_id_250	275218	269549	273691	G	C	non-synonymous	LA_3778	LigB-like protein	COG5492	N
56601-V	56601-V|gene_id_250	275218	269549	273705	G	A	non-synonymous	LA_3778	LigB-like protein	COG5492	N
56601-V	56601-V|gene_id_250	275218	269549	273714	G	T	non-synonymous	LA_3778	LigB-like protein	COG5492	N
56601-V	56601-V|gene_id_250	275218	269549	273716	A	T	non-synonymous	LA_3778	LigB-like protein	COG5492	N
56601-V	56601-V|gene_id_250	275218	269549	273726	T	C	non-synonymous	LA_3778	LigB-like protein	COG5492	N
56601-V	56601-V|gene_id_250	275218	269549	273756	A	G	non-synonymous	LA_3778	LigB-like protein	COG5492	N
56601-V	56601-V|gene_id_250	275218	269549	273757	C	T	non-synonymous	LA_3778	LigB-like protein	COG5492	N
56601-V	56601-V|gene_id_250	275218	269549	273766	G	T	non-synonymous	LA_3778	LigB-like protein	COG5492	N
56601-V	56601-V|gene_id_250	275218	269549	273767	C	A	non-synonymous	LA_3778	LigB-like protein	COG5492	N
56601-V	56601-V|gene_id_250	275218	269549	273768	C	T	non-synonymous	LA_3778	LigB-like protein	COG5492	N
56601-V	56601-V|gene_id_250	275218	269549	273769	A	C	non-synonymous	LA_3778	LigB-like protein	COG5492	N
56601-V	56601-V|gene_id_250	275218	269549	273781	C	A	non-synonymous	LA_3778	LigB-like protein	COG5492	N
56601-V	56601-V|gene_id_250	275218	269549	273784	C	G	non-synonymous	LA_3778	LigB-like protein	COG5492	N
56601-V	56601-V|gene_id_250	275218	269549	273789	C	T	non-synonymous	LA_3778	LigB-like protein	COG5492	N
56601-V	56601-V|gene_id_250	275218	269549	273810	G	A	non-synonymous	LA_3778	LigB-like protein	COG5492	N
56601-V	56601-V|gene_id_250	275218	269549	273814	C	T	non-synonymous	LA_3778	LigB-like protein	COG5492	N
56601-V	56601-V|gene_id_250	275218	269549	273825	T	A	non-synonymous	LA_3778	LigB-like protein	COG5492	N
56601-V	56601-V|gene_id_250	275218	269549	273826	G	T	non-synonymous	LA_3778	LigB-like protein	COG5492	N
56601-V	56601-V|gene_id_250	275218	269549	273837	A	G	non-synonymous	LA_3778	LigB-like protein	COG5492	N
56601-V	56601-V|gene_id_250	275218	269549	273838	G	T	non-synonymous	LA_3778	LigB-like protein	COG5492	N
56601-V	56601-V|gene_id_250	275218	269549	273844	T	C	non-synonymous	LA_3778	LigB-like protein	COG5492	N
56601-V	56601-V|gene_id_250	275218	269549	273845	A	T	non-synonymous	LA_3778	LigB-like protein	COG5492	N
56601-V	56601-V|gene_id_250	275218	269549	273847	T	C	non-synonymous	LA_3778	LigB-like protein	COG5492	N
56601-V	56601-V|gene_id_250	275218	269549	273849	T	C	non-synonymous	LA_3778	LigB-like protein	COG5492	N
56601-V	56601-V|gene_id_250	275218	269549	273852	T	G	non-synonymous	LA_3778	LigB-like protein	COG5492	N
56601-V	56601-V|gene_id_250	275218	269549	273853	C	G	non-synonymous	LA_3778	LigB-like protein	COG5492	N
56601-V	56601-V|gene_id_250	275218	269549	273855	A	G	non-synonymous	LA_3778	LigB-like protein	COG5492	N
56601-V	56601-V|gene_id_250	275218	269549	273856	A	C	non-synonymous	LA_3778	LigB-like protein	COG5492	N
56601-V	56601-V|gene_id_250	275218	269549	273861	G	A	non-synonymous	LA_3778	LigB-like protein	COG5492	N
56601-V	56601-V|gene_id_250	275218	269549	273865	C	T	non-synonymous	LA_3778	LigB-like protein	COG5492	N
56601-V	56601-V|gene_id_250	275218	269549	273871	C	A	non-synonymous	LA_3778	LigB-like protein	COG5492	N
56601-V	56601-V|gene_id_250	275218	269549	273873	A	G	non-synonymous	LA_3778	LigB-like protein	COG5492	N
56601-V	56601-V|gene_id_250	275218	269549	273874	T	C	non-synonymous	LA_3778	LigB-like protein	COG5492	N
56601-V	56601-V|gene_id_250	275218	269549	273876	G	T	non-synonymous	LA_3778	LigB-like protein	COG5492	N
56601-V	56601-V|gene_id_250	275218	269549	273877	C	T	non-synonymous	LA_3778	LigB-like protein	COG5492	N
56601-V	56601-V|gene_id_250	275218	269549	273887	A	C	non-synonymous	LA_3778	LigB-like protein	COG5492	N
56601-V	56601-V|gene_id_250	275218	269549	273902	A	C	non-synonymous	LA_3778	LigB-like protein	COG5492	N
56601-V	56601-V|gene_id_250	275218	269549	273913	C	T	non-synonymous	LA_3778	LigB-like protein	COG5492	N
56601-V	56601-V|gene_id_250	275218	269549	273925	T	G	non-synonymous	LA_3778	LigB-like protein	COG5492	N
56601-V	56601-V|gene_id_250	275218	269549	273942	A	G	non-synonymous	LA_3778	LigB-like protein	COG5492	N
56601-V	56601-V|gene_id_250	275218	269549	273964	G	T	non-synonymous	LA_3778	LigB-like protein	COG5492	N
56601-V	56601-V|gene_id_250	275218	269549	273982	T	C	non-synonymous	LA_3778	LigB-like protein	COG5492	N
56601-V	56601-V|gene_id_531	575822	577936	577208	G	A	non-synonymous	LA_1471	membrane-bound proton-translocating pyrophosphatase	COG3808	C
56601-V	56601-V|gene_id_531	575822	577936	576495	T	G	non-synonymous	LA_1471	membrane-bound proton-translocating pyrophosphatase	COG3808	C
56601-V	56601-V|gene_id_633	684374	685465	684861	A	G	non-synonymous	LA_3434	N-acetylmuramoyl-L-alanine amidase	COG0860	M
56601-V	56601-V|gene_id_2493	2720279	2718780	2719189	C	T	non-synonymous	LA_2871	polymerase	COG1315	L
56601-V	56601-V|gene_id_543	586849	587907	587077	A	G	non-synonymous	LA_1483	response regulator	COG3706	T
56601-V	56601-V|gene_id_26	33825	35807	34438	C	T	non-synonymous	LA_2847	response regulator with HD-GYP domain	COG2206	T
56601-V	56601-V|gene_id_3100	3364853	3368458	3366959	A	G	non-synonymous	LA_2360	ribonucleotide-diphosphate reductase subunit alpha	COG0209	F
56601-V	56601-V|gene_id_731	794868	795833	795139	A	G	non-synonymous	LA_0061	RlpA-like lipoprotein	COG0797	M
56601-V	56601-V|gene_id_641	698163	692821	694925	A	G	non-synonymous	LA_1422	serine/threonine kinase	COG3899	R
56601-V	56601-V|gene_id_641	698163	692821	694112	A	G	non-synonymous	LA_1422	serine/threonine kinase	COG3899	R
56601-V	56601-V|gene_id_3878	4215832	4217079	4216075	C	T	non-synonymous	LA_0098	tRNA (uracil-5-)-methyltransferase	COG2265	J
56601-V	56601-V|gene_id_1485	1592190	1591273	1592134	T	C	synonymous	LA_2114	ABC transporter ATP-binding protein	COG1131	V
56601-V	56601-V|gene_id_2096	2295850	2295302	2295524	A	G	synonymous	LA_0300	ADP-ribose pyrophosphatase	COG1051	F
56601-V	56601-V|gene_id_2718	2959504	2960676	2960190	A	G	synonymous	LA_3371	glucans biosynthesis protein	-
56601-V	56601-V|gene_id_164	181690	183453	182325	A	G	synonymous	LA_1759	hypothetical protein	-
56601-V	56601-V|gene_id_2476	2699604	2698600	2698774	C	T	synonymous	LA_1013	hypothetical protein	-
56601-V	56601-V|gene_id_2724	2964157	2964588	2964558	A	G	synonymous	LA_3367	hypothetical protein	-
56601-V	56601-V|gene_id_2780	3026204	3027073	3026338	A	G	synonymous	LA_1827	hypothetical protein	-
56601-V	56601-V|gene_id_2797	3040084	3040827	3040758	A	G	synonymous	LA_0321	hypothetical protein	-
56601-V	56601-V|gene_id_4192	4525944	4525855	4525870	G	T	synonymous	LA_1133a	hypothetical protein	-
56601-V	56601-V|gene_id_4192	4525944	4525855	4525876	G	T	synonymous	LA_1133a	hypothetical protein	-
56601-V	56601-V|gene_id_4192	4525944	4525855	4525882	C	T	synonymous	LA_1133a	hypothetical protein	-
56601-V	56601-V|gene_id_4192	4525944	4525855	4525888	A	G	synonymous	LA_1133a	hypothetical protein	-
56601-V	56601-V|gene_id_4209	4540272	4540180	4540180	T	C	synonymous	LA_1133a	hypothetical protein	-
56601-V	56601-V|gene_id_250	275218	269549	273494	C	T	synonymous	LA_3778	LigB-like protein	COG5492	N
56601-V	56601-V|gene_id_250	275218	269549	273497	A	G	synonymous	LA_3778	LigB-like protein	COG5492	N
56601-V	56601-V|gene_id_250	275218	269549	273506	A	G	synonymous	LA_3778	LigB-like protein	COG5492	N
56601-V	56601-V|gene_id_250	275218	269549	273509	A	G	synonymous	LA_3778	LigB-like protein	COG5492	N
56601-V	56601-V|gene_id_250	275218	269549	273527	G	C	synonymous	LA_3778	LigB-like protein	COG5492	N
56601-V	56601-V|gene_id_250	275218	269549	273554	T	G	synonymous	LA_3778	LigB-like protein	COG5492	N
56601-V	56601-V|gene_id_250	275218	269549	273575	A	G	synonymous	LA_3778	LigB-like protein	COG5492	N
56601-V	56601-V|gene_id_250	275218	269549	273584	G	T	synonymous	LA_3778	LigB-like protein	COG5492	N
56601-V	56601-V|gene_id_250	275218	269549	273593	A	G	synonymous	LA_3778	LigB-like protein	COG5492	N
56601-V	56601-V|gene_id_250	275218	269549	273599	C	T	synonymous	LA_3778	LigB-like protein	COG5492	N
56601-V	56601-V|gene_id_250	275218	269549	273602	G	A	synonymous	LA_3778	LigB-like protein	COG5492	N
56601-V	56601-V|gene_id_250	275218	269549	273605	T	A	synonymous	LA_3778	LigB-like protein	COG5492	N
56601-V	56601-V|gene_id_250	275218	269549	273608	A	G	synonymous	LA_3778	LigB-like protein	COG5492	N
56601-V	56601-V|gene_id_250	275218	269549	273611	A	G	synonymous	LA_3778	LigB-like protein	COG5492	N
56601-V	56601-V|gene_id_250	275218	269549	273617	T	C	synonymous	LA_3778	LigB-like protein	COG5492	N
56601-V	56601-V|gene_id_250	275218	269549	273620	G	A	synonymous	LA_3778	LigB-like protein	COG5492	N
56601-V	56601-V|gene_id_250	275218	269549	273632	A	G	synonymous	LA_3778	LigB-like protein	COG5492	N
56601-V	56601-V|gene_id_250	275218	269549	273647	C	T	synonymous	LA_3778	LigB-like protein	COG5492	N
56601-V	56601-V|gene_id_250	275218	269549	273653	A	G	synonymous	LA_3778	LigB-like protein	COG5492	N
56601-V	56601-V|gene_id_250	275218	269549	273656	G	A	synonymous	LA_3778	LigB-like protein	COG5492	N
56601-V	56601-V|gene_id_250	275218	269549	273659	G	A	synonymous	LA_3778	LigB-like protein	COG5492	N
56601-V	56601-V|gene_id_250	275218	269549	273671	C	A	synonymous	LA_3778	LigB-like protein	COG5492	N
56601-V	56601-V|gene_id_250	275218	269549	273674	A	T	synonymous	LA_3778	LigB-like protein	COG5492	N
56601-V	56601-V|gene_id_250	275218	269549	273680	C	A	synonymous	LA_3778	LigB-like protein	COG5492	N
56601-V	56601-V|gene_id_250	275218	269549	273692	A	T	synonymous	LA_3778	LigB-like protein	COG5492	N
56601-V	56601-V|gene_id_250	275218	269549	273737	A	T	synonymous	LA_3778	LigB-like protein	COG5492	N
56601-V	56601-V|gene_id_250	275218	269549	273743	G	A	synonymous	LA_3778	LigB-like protein	COG5492	N
56601-V	56601-V|gene_id_250	275218	269549	273758	T	A	synonymous	LA_3778	LigB-like protein	COG5492	N
56601-V	56601-V|gene_id_250	275218	269549	273761	A	G	synonymous	LA_3778	LigB-like protein	COG5492	N
56601-V	56601-V|gene_id_250	275218	269549	273776	A	C	synonymous	LA_3778	LigB-like protein	COG5492	N
56601-V	56601-V|gene_id_250	275218	269549	273779	T	G	synonymous	LA_3778	LigB-like protein	COG5492	N
56601-V	56601-V|gene_id_250	275218	269549	273800	G	A	synonymous	LA_3778	LigB-like protein	COG5492	N
56601-V	56601-V|gene_id_250	275218	269549	273806	C	A	synonymous	LA_3778	LigB-like protein	COG5492	N
56601-V	56601-V|gene_id_250	275218	269549	273821	A	T	synonymous	LA_3778	LigB-like protein	COG5492	N
56601-V	56601-V|gene_id_250	275218	269549	273824	G	A	synonymous	LA_3778	LigB-like protein	COG5492	N
56601-V	56601-V|gene_id_250	275218	269549	273827	A	C	synonymous	LA_3778	LigB-like protein	COG5492	N
56601-V	56601-V|gene_id_250	275218	269549	273830	T	C	synonymous	LA_3778	LigB-like protein	COG5492	N
56601-V	56601-V|gene_id_250	275218	269549	273833	T	A	synonymous	LA_3778	LigB-like protein	COG5492	N
56601-V	56601-V|gene_id_250	275218	269549	273836	C	T	synonymous	LA_3778	LigB-like protein	COG5492	N
56601-V	56601-V|gene_id_250	275218	269549	273839	A	T	synonymous	LA_3778	LigB-like protein	COG5492	N
56601-V	56601-V|gene_id_250	275218	269549	273848	G	A	synonymous	LA_3778	LigB-like protein	COG5492	N
56601-V	56601-V|gene_id_250	275218	269549	273851	G	A	synonymous	LA_3778	LigB-like protein	COG5492	N
56601-V	56601-V|gene_id_250	275218	269549	273857	G	A	synonymous	LA_3778	LigB-like protein	COG5492	N
56601-V	56601-V|gene_id_250	275218	269549	273860	A	C	synonymous	LA_3778	LigB-like protein	COG5492	N
56601-V	56601-V|gene_id_250	275218	269549	273866	G	A	synonymous	LA_3778	LigB-like protein	COG5492	N
56601-V	56601-V|gene_id_250	275218	269549	273872	G	T	synonymous	LA_3778	LigB-like protein	COG5492	N
56601-V	56601-V|gene_id_250	275218	269549	273878	T	C	synonymous	LA_3778	LigB-like protein	COG5492	N
56601-V	56601-V|gene_id_250	275218	269549	273893	A	G	synonymous	LA_3778	LigB-like protein	COG5492	N
56601-V	56601-V|gene_id_250	275218	269549	273905	C	T	synonymous	LA_3778	LigB-like protein	COG5492	N
56601-V	56601-V|gene_id_250	275218	269549	273911	A	G	synonymous	LA_3778	LigB-like protein	COG5492	N
56601-V	56601-V|gene_id_250	275218	269549	273917	T	C	synonymous	LA_3778	LigB-like protein	COG5492	N
56601-V	56601-V|gene_id_250	275218	269549	273923	G	A	synonymous	LA_3778	LigB-like protein	COG5492	N
56601-V	56601-V|gene_id_250	275218	269549	273938	C	A	synonymous	LA_3778	LigB-like protein	COG5492	N
56601-V	56601-V|gene_id_250	275218	269549	273941	G	T	synonymous	LA_3778	LigB-like protein	COG5492	N
56601-V	56601-V|gene_id_250	275218	269549	273944	C	A	synonymous	LA_3778	LigB-like protein	COG5492	N
56601-V	56601-V|gene_id_250	275218	269549	273947	A	C	synonymous	LA_3778	LigB-like protein	COG5492	N
56601-V	56601-V|gene_id_250	275218	269549	273953	C	T	synonymous	LA_3778	LigB-like protein	COG5492	N
56601-V	56601-V|gene_id_250	275218	269549	273962	T	C	synonymous	LA_3778	LigB-like protein	COG5492	N
56601-V	56601-V|gene_id_250	275218	269549	273977	G	T	synonymous	LA_3778	LigB-like protein	COG5492	N
56601-V	56601-V|gene_id_250	275218	269549	273983	A	G	synonymous	LA_3778	LigB-like protein	COG5492	N
56601-V	56601-V|gene_id_250	275218	269549	273995	A	G	synonymous	LA_3778	LigB-like protein	COG5492	N
56601-V	56601-V|gene_id_250	275218	269549	274004	G	C	synonymous	LA_3778	LigB-like protein	COG5492	N
56601-V	56601-V|gene_id_250	275218	269549	274010	T	C	synonymous	LA_3778	LigB-like protein	COG5492	N
56601-V	56601-V|gene_id_1861	2030177	2031487	2030638	A	G	synonymous	LB_106	S-adenosyl-L-homocysteine hydrolase	COG0499	H
56601-V	N/A	N/A	N/A	911529	T	C	intergenic	N/A	N/A	N/A
56601-V	N/A	N/A	N/A	1796654	G	A	intergenic	N/A	N/A	N/A
56601-V	N/A	N/A	N/A	2133974	A	G	intergenic	N/A	N/A	N/A
56601-V	N/A	N/A	N/A	2146925	C	T	intergenic	N/A	N/A	N/A
56601-V	N/A	N/A	N/A	2222724	A	G	intergenic	N/A	N/A	N/A
56601-V	N/A	N/A	N/A	2222727	G	C	intergenic	N/A	N/A	N/A
56601-V	N/A	N/A	N/A	2222728	G	T	intergenic	N/A	N/A	N/A
56601-V	N/A	N/A	N/A	2222731	C	A	intergenic	N/A	N/A	N/A
56601-V	N/A	N/A	N/A	2222733	T	C	intergenic	N/A	N/A	N/A
56601-V	N/A	N/A	N/A	2222736	T	C	intergenic	N/A	N/A	N/A
56601-V	N/A	N/A	N/A	2222737	T	G	intergenic	N/A	N/A	N/A
56601-V	N/A	N/A	N/A	2222739	A	G	intergenic	N/A	N/A	N/A
56601-V	N/A	N/A	N/A	2222740	A	G	intergenic	N/A	N/A	N/A
56601-V	N/A	N/A	N/A	2222742	T	A	intergenic	N/A	N/A	N/A
56601-V	N/A	N/A	N/A	2222748	G	C	intergenic	N/A	N/A	N/A
56601-V	N/A	N/A	N/A	2222755	A	T	intergenic	N/A	N/A	N/A
56601-V	N/A	N/A	N/A	2222756	T	G	intergenic	N/A	N/A	N/A
56601-V	N/A	N/A	N/A	2222757	G	A	intergenic	N/A	N/A	N/A
56601-V	N/A	N/A	N/A	2222759	G	C	intergenic	N/A	N/A	N/A
56601-V	N/A	N/A	N/A	2222762	T	C	intergenic	N/A	N/A	N/A
56601-V	N/A	N/A	N/A	2443338	A	G	intergenic	N/A	N/A	N/A
56601-V	N/A	N/A	N/A	2882858	C	A	intergenic	N/A	N/A	N/A
56601-V	N/A	N/A	N/A	2882875	G	A	intergenic	N/A	N/A	N/A
56601-V	N/A	N/A	N/A	2882881	G	T	intergenic	N/A	N/A	N/A
56601-V	N/A	N/A	N/A	2882886	A	G	intergenic	N/A	N/A	N/A
56601-V	N/A	N/A	N/A	2882887	T	A	intergenic	N/A	N/A	N/A
56601-V	N/A	N/A	N/A	2882890	G	A	intergenic	N/A	N/A	N/A
56601-V	N/A	N/A	N/A	2882891	G	A	intergenic	N/A	N/A	N/A
56601-V	N/A	N/A	N/A	2882892	C	A	intergenic	N/A	N/A	N/A
56601-V	N/A	N/A	N/A	2882894	A	T	intergenic	N/A	N/A	N/A
56601-V	N/A	N/A	N/A	2882896	T	C	intergenic	N/A	N/A	N/A
56601-V	N/A	N/A	N/A	2882898	G	A	intergenic	N/A	N/A	N/A
56601-V	N/A	N/A	N/A	2882899	G	T	intergenic	N/A	N/A	N/A
56601-V	N/A	N/A	N/A	2882902	A	G	intergenic	N/A	N/A	N/A
56601-V	N/A	N/A	N/A	2882905	T	C	intergenic	N/A	N/A	N/A
56601-V	N/A	N/A	N/A	2882907	C	T	intergenic	N/A	N/A	N/A
56601-V	N/A	N/A	N/A	2882913	G	T	intergenic	N/A	N/A	N/A
56601-V	N/A	N/A	N/A	2882915	A	T	intergenic	N/A	N/A	N/A
56601-V	N/A	N/A	N/A	2882921	C	A	intergenic	N/A	N/A	N/A
56601-V	N/A	N/A	N/A	2882924	G	A	intergenic	N/A	N/A	N/A
56601-V	N/A	N/A	N/A	2882926	T	C	intergenic	N/A	N/A	N/A
56601-V	N/A	N/A	N/A	2882927	C	T	intergenic	N/A	N/A	N/A
56601-V	N/A	N/A	N/A	2882928	A	G	intergenic	N/A	N/A	N/A
56601-V	N/A	N/A	N/A	2882929	A	G	intergenic	N/A	N/A	N/A
56601-V	N/A	N/A	N/A	2882930	T	A	intergenic	N/A	N/A	N/A
56601-V	N/A	N/A	N/A	2882947	C	T	intergenic	N/A	N/A	N/A
56601-V	N/A	N/A	N/A	2882951	T	A	intergenic	N/A	N/A	N/A
56601-V	N/A	N/A	N/A	2882953	A	T	intergenic	N/A	N/A	N/A
56601-V	N/A	N/A	N/A	2882955	G	T	intergenic	N/A	N/A	N/A
56601-V	N/A	N/A	N/A	2882956	A	T	intergenic	N/A	N/A	N/A
56601-V	N/A	N/A	N/A	2882958	A	C	intergenic	N/A	N/A	N/A
56601-V	N/A	N/A	N/A	2882960	T	A	intergenic	N/A	N/A	N/A
56601-V	N/A	N/A	N/A	2882964	G	A	intergenic	N/A	N/A	N/A
56601-V	N/A	N/A	N/A	2882965	C	A	intergenic	N/A	N/A	N/A
56601-V	N/A	N/A	N/A	2882966	A	T	intergenic	N/A	N/A	N/A
56601-V	N/A	N/A	N/A	2882967	A	C	intergenic	N/A	N/A	N/A
56601-V	N/A	N/A	N/A	2882969	C	G	intergenic	N/A	N/A	N/A
56601-V	N/A	N/A	N/A	2882970	A	G	intergenic	N/A	N/A	N/A
56601-V	N/A	N/A	N/A	2882971	C	T	intergenic	N/A	N/A	N/A
56601-V	N/A	N/A	N/A	2882972	C	T	intergenic	N/A	N/A	N/A
56601-V	N/A	N/A	N/A	2882974	C	T	intergenic	N/A	N/A	N/A
56601-V	N/A	N/A	N/A	2882975	C	A	intergenic	N/A	N/A	N/A
56601-V	N/A	N/A	N/A	2882977	G	A	intergenic	N/A	N/A	N/A
56601-V	N/A	N/A	N/A	2882980	C	A	intergenic	N/A	N/A	N/A
56601-V	N/A	N/A	N/A	2882982	C	G	intergenic	N/A	N/A	N/A
56601-V	N/A	N/A	N/A	2882984	G	A	intergenic	N/A	N/A	N/A
56601-V	N/A	N/A	N/A	2882985	C	T	intergenic	N/A	N/A	N/A
56601-V	N/A	N/A	N/A	2882986	A	T	intergenic	N/A	N/A	N/A
56601-V	N/A	N/A	N/A	2882989	T	C	intergenic	N/A	N/A	N/A
56601-V	N/A	N/A	N/A	2882990	C	T	intergenic	N/A	N/A	N/A
56601-V	N/A	N/A	N/A	2882991	G	A	intergenic	N/A	N/A	N/A
56601-V	N/A	N/A	N/A	2882993	T	A	intergenic	N/A	N/A	N/A
56601-V	N/A	N/A	N/A	2882995	C	T	intergenic	N/A	N/A	N/A
56601-V	N/A	N/A	N/A	2882996	T	G	intergenic	N/A	N/A	N/A
56601-V	N/A	N/A	N/A	2882998	T	C	intergenic	N/A	N/A	N/A
56601-V	N/A	N/A	N/A	2883000	G	T	intergenic	N/A	N/A	N/A
56601-V	N/A	N/A	N/A	2883002	C	A	intergenic	N/A	N/A	N/A
56601-V	N/A	N/A	N/A	2883006	C	T	intergenic	N/A	N/A	N/A
56601-V	N/A	N/A	N/A	2883009	C	T	intergenic	N/A	N/A	N/A
56601-V	N/A	N/A	N/A	2883018	G	T	intergenic	N/A	N/A	N/A
56601-V	N/A	N/A	N/A	2883019	G	A	intergenic	N/A	N/A	N/A
56601-V	N/A	N/A	N/A	2883020	A	G	intergenic	N/A	N/A	N/A
56601-V	N/A	N/A	N/A	2883021	C	T	intergenic	N/A	N/A	N/A
56601-V	N/A	N/A	N/A	2883024	G	A	intergenic	N/A	N/A	N/A
56601-V	N/A	N/A	N/A	2883025	C	T	intergenic	N/A	N/A	N/A
56601-V	N/A	N/A	N/A	2883030	A	T	intergenic	N/A	N/A	N/A
56601-V	N/A	N/A	N/A	2883031	A	C	intergenic	N/A	N/A	N/A
56601-V	N/A	N/A	N/A	2883035	T	A	intergenic	N/A	N/A	N/A
56601-V	N/A	N/A	N/A	2883040	A	G	intergenic	N/A	N/A	N/A
56601-V	N/A	N/A	N/A	2883042	G	A	intergenic	N/A	N/A	N/A
56601-V	N/A	N/A	N/A	2883044	G	A	intergenic	N/A	N/A	N/A
56601-V	N/A	N/A	N/A	2883047	C	T	intergenic	N/A	N/A	N/A
56601-V	N/A	N/A	N/A	2883049	A	G	intergenic	N/A	N/A	N/A
56601-V	N/A	N/A	N/A	2883061	T	C	intergenic	N/A	N/A	N/A
56601-V	N/A	N/A	N/A	2883063	G	T	intergenic	N/A	N/A	N/A
56601-V	N/A	N/A	N/A	2883065	A	G	intergenic	N/A	N/A	N/A
56601-V	N/A	N/A	N/A	2883085	A	T	intergenic	N/A	N/A	N/A
56601-V	N/A	N/A	N/A	2883086	A	G	intergenic	N/A	N/A	N/A
56601-V	N/A	N/A	N/A	3027139	C	T	intergenic	N/A	N/A	N/A
56601-V	N/A	N/A	N/A	3225441	C	A	intergenic	N/A	N/A	N/A
56601-V	N/A	N/A	N/A	3351555	T	C	intergenic	N/A	N/A	N/A
56601-V	N/A	N/A	N/A	3550700	C	T	intergenic	N/A	N/A	N/A
56601-V	N/A	N/A	N/A	3629070	A	G	intergenic	N/A	N/A	N/A
56601-V	N/A	N/A	N/A	3629052	C	T	intergenic	N/A	N/A	N/A
56601-V	N/A	N/A	N/A	3629031	G	A	intergenic	N/A	N/A	N/A
56601-V	N/A	N/A	N/A	3826104	C	T	intergenic	N/A	N/A	N/A
56601-V	N/A	N/A	N/A	4247180	A	G	intergenic	N/A	N/A	N/A
56601-V	N/A	N/A	N/A	4411653	A	G	intergenic	N/A	N/A	N/A
56601-V	N/A	N/A	N/A	4411650	C	A	intergenic	N/A	N/A	N/A
56601-V	N/A	N/A	N/A	4411649	C	A	intergenic	N/A	N/A	N/A
56601-V	N/A	N/A	N/A	4411644	A	G	intergenic	N/A	N/A	N/A
56601-V	N/A	N/A	N/A	4411643	G	A	intergenic	N/A	N/A	N/A
56601-V	N/A	N/A	N/A	4411642	C	T	intergenic	N/A	N/A	N/A
56601-V	N/A	N/A	N/A	4411639	C	A	intergenic	N/A	N/A	N/A
56601-V	N/A	N/A	N/A	4411630	G	A	intergenic	N/A	N/A	N/A
56601-V	N/A	N/A	N/A	4411627	A	C	intergenic	N/A	N/A	N/A
56601-V	N/A	N/A	N/A	4511809	A	G	intergenic	N/A	N/A	N/A
56601-V	N/A	N/A	N/A	4511808	G	C	intergenic	N/A	N/A	N/A
56601-V	N/A	N/A	N/A	4511806	T	A	intergenic	N/A	N/A	N/A
56601-V	N/A	N/A	N/A	4511802	C	T	intergenic	N/A	N/A	N/A
56601-V	N/A	N/A	N/A	4511801	G	A	intergenic	N/A	N/A	N/A
56601-V	N/A	N/A	N/A	4511800	G	C	intergenic	N/A	N/A	N/A
56601-V	N/A	N/A	N/A	4511799	T	G	intergenic	N/A	N/A	N/A
56601-V	N/A	N/A	N/A	4511797	G	A	intergenic	N/A	N/A	N/A
56601-V	N/A	N/A	N/A	4526349	T	C	intergenic	N/A	N/A	N/A
56601-V	N/A	N/A	N/A	4526350	A	T	intergenic	N/A	N/A	N/A
56601-V	N/A	N/A	N/A	4526354	A	T	intergenic	N/A	N/A	N/A
56601-V	N/A	N/A	N/A	4526356	T	A	intergenic	N/A	N/A	N/A
56601-V	N/A	N/A	N/A	4526357	G	A	intergenic	N/A	N/A	N/A
56601-V	N/A	N/A	N/A	4526360	A	T	intergenic	N/A	N/A	N/A
56601-V	N/A	N/A	N/A	4526366	T	C	intergenic	N/A	N/A	N/A
56601-V	N/A	N/A	N/A	4526367	C	G	intergenic	N/A	N/A	N/A
56601-V	N/A	N/A	N/A	4526371	A	T	intergenic	N/A	N/A	N/A
56601-V	N/A	N/A	N/A	4526372	A	G	intergenic	N/A	N/A	N/A
56601-V	N/A	N/A	N/A	4526377	C	T	intergenic	N/A	N/A	N/A
56601-V	N/A	N/A	N/A	4526380	C	G	intergenic	N/A	N/A	N/A
56601-V	N/A	N/A	N/A	4526381	A	G	intergenic	N/A	N/A	N/A
56601-V	N/A	N/A	N/A	4526382	A	G	intergenic	N/A	N/A	N/A
56601-V	N/A	N/A	N/A	4526384	A	G	intergenic	N/A	N/A	N/A
56601-V	N/A	N/A	N/A	4526386	A	C	intergenic	N/A	N/A	N/A
56601-V	N/A	N/A	N/A	4526388	C	G	intergenic	N/A	N/A	N/A
56601-V	N/A	N/A	N/A	4526393	T	G	intergenic	N/A	N/A	N/A
56601-V	N/A	N/A	N/A	4526395	T	C	intergenic	N/A	N/A	N/A
56601-V	N/A	N/A	N/A	4526397	A	C	intergenic	N/A	N/A	N/A
56601-V	N/A	N/A	N/A	4526399	A	G	intergenic	N/A	N/A	N/A
56601-V	N/A	N/A	N/A	4526400	T	G	intergenic	N/A	N/A	N/A
56601-V	N/A	N/A	N/A	4526401	T	C	intergenic	N/A	N/A	N/A
56601-V	N/A	N/A	N/A	4526402	G	A	intergenic	N/A	N/A	N/A
56601-V	N/A	N/A	N/A	4526403	A	G	intergenic	N/A	N/A	N/A
56601-V	N/A	N/A	N/A	4526405	C	T	intergenic	N/A	N/A	N/A
56601-V	N/A	N/A	N/A	4526406	A	G	intergenic	N/A	N/A	N/A
56601-V	N/A	N/A	N/A	4526408	T	A	intergenic	N/A	N/A	N/A
56601-V	N/A	N/A	N/A	4526409	T	C	intergenic	N/A	N/A	N/A
56601-V	N/A	N/A	N/A	4526410	A	C	intergenic	N/A	N/A	N/A
56601-V	N/A	N/A	N/A	4526412	A	G	intergenic	N/A	N/A	N/A
56601-V	N/A	N/A	N/A	4526414	A	G	intergenic	N/A	N/A	N/A
56601-V	N/A	N/A	N/A	4526415	C	T	intergenic	N/A	N/A	N/A
56601-V	N/A	N/A	N/A	4526416	G	T	intergenic	N/A	N/A	N/A
56601-V	N/A	N/A	N/A	4526417	A	C	intergenic	N/A	N/A	N/A
56601-V	N/A	N/A	N/A	4526425	A	C	intergenic	N/A	N/A	N/A
56601-V	N/A	N/A	N/A	4526427	C	G	intergenic	N/A	N/A	N/A
56601-V	N/A	N/A	N/A	4526429	G	T	intergenic	N/A	N/A	N/A
56601-V	N/A	N/A	N/A	4526430	T	C	intergenic	N/A	N/A	N/A
56601-V	N/A	N/A	N/A	4526432	T	A	intergenic	N/A	N/A	N/A
56601-V	N/A	N/A	N/A	4526436	A	C	intergenic	N/A	N/A	N/A
56601-V	N/A	N/A	N/A	4526438	C	T	intergenic	N/A	N/A	N/A
56601-V	N/A	N/A	N/A	4526442	A	G	intergenic	N/A	N/A	N/A
56601-V	N/A	N/A	N/A	4526443	T	G	intergenic	N/A	N/A	N/A
56601-V	N/A	N/A	N/A	4526450	T	G	intergenic	N/A	N/A	N/A
56601-V	N/A	N/A	N/A	4526456	T	C	intergenic	N/A	N/A	N/A
56601-V	N/A	N/A	N/A	4543676	G	T	intergenic	N/A	N/A	N/A
56601-V	N/A	N/A	N/A	4543677	T	G	intergenic	N/A	N/A	N/A
56601-V	N/A	N/A	N/A	4543678	T	A	intergenic	N/A	N/A	N/A
56601-V	N/A	N/A	N/A	4543679	A	G	intergenic	N/A	N/A	N/A
56601-V	N/A	N/A	N/A	4543687	C	G	intergenic	N/A	N/A	N/A
56601-V	N/A	N/A	N/A	4543690	T	A	intergenic	N/A	N/A	N/A
56601-V	N/A	N/A	N/A	4543694	A	G	intergenic	N/A	N/A	N/A
56601-V	N/A	N/A	N/A	4543697	A	G	intergenic	N/A	N/A	N/A
56601-V	N/A	N/A	N/A	4543698	A	G	intergenic	N/A	N/A	N/A
56601-V	N/A	N/A	N/A	4543702	T	C	intergenic	N/A	N/A	N/A
56601-V	N/A	N/A	N/A	4543704	G	A	intergenic	N/A	N/A	N/A
56601-V	N/A	N/A	N/A	4543706	A	C	intergenic	N/A	N/A	N/A
56601-V	N/A	N/A	N/A	4543707	G	T	intergenic	N/A	N/A	N/A
56601-V	N/A	N/A	N/A	4543711	C	T	intergenic	N/A	N/A	N/A
56601-V	N/A	N/A	N/A	4543712	C	T	intergenic	N/A	N/A	N/A
56601-V	N/A	N/A	N/A	4543720	A	C	intergenic	N/A	N/A	N/A
56601-V	N/A	N/A	N/A	4543722	G	A	intergenic	N/A	N/A	N/A
56601-V	N/A	N/A	N/A	4543725	T	A	intergenic	N/A	N/A	N/A
56601-V	N/A	N/A	N/A	4543727	G	A	intergenic	N/A	N/A	N/A
56601-V	N/A	N/A	N/A	4543728	A	G	intergenic	N/A	N/A	N/A
56601-V	N/A	N/A	N/A	4543730	C	T	intergenic	N/A	N/A	N/A
56601-V	N/A	N/A	N/A	4543732	A	T	intergenic	N/A	N/A	N/A
56601-V	N/A	N/A	N/A	4543734	A	G	intergenic	N/A	N/A	N/A
56601-V	N/A	N/A	N/A	4543735	A	G	intergenic	N/A	N/A	N/A
56601-V	N/A	N/A	N/A	4543742	G	A	intergenic	N/A	N/A	N/A
56601-V	N/A	N/A	N/A	4543746	C	T	intergenic	N/A	N/A	N/A
56601-V	N/A	N/A	N/A	4543751	T	C	intergenic	N/A	N/A	N/A
56601-V	N/A	N/A	N/A	4543752	T	C	intergenic	N/A	N/A	N/A
56601-V	N/A	N/A	N/A	4567664	A	G	intergenic	N/A	N/A	N/A
56601-V	N/A	N/A	N/A	4577212	G	T	intergenic	N/A	N/A	N/A
56601-V	N/A	N/A	N/A	4577211	A	T	intergenic	N/A	N/A	N/A
56601-V	N/A	N/A	N/A	4579102	T	c	intergenic	N/A	N/A	N/A
56606-V	56606-V|gene_id_270	312305	311007	311296	C	A	non-synonymous	N/A	N/A	N/A
56606-V	56606-V|gene_id_270	312305	311007	311294	T	G	non-synonymous	N/A	N/A	N/A
56606-V	56606-V|gene_id_381	434080	435582	434182	G	A	non-synonymous	N/A	N/A	N/A
56606-V	56606-V|gene_id_1556	1745779	1745973	1745779	A	G	non-synonymous	N/A	N/A	N/A
56606-V	56606-V|gene_id_3688	4047111	4047251	4047140	C	A	non-synonymous	N/A	N/A	N/A
56606-V	56606-V|gene_id_3688	4047111	4047251	4047137	C	G	non-synonymous	N/A	N/A	N/A
56606-V	56606-V|gene_id_3688	4047111	4047251	4047135	T	C	non-synonymous	N/A	N/A	N/A
56606-V	56606-V|gene_id_2466	2728338	2728721	2728569	C	G	non-synonymous	LA_3421	50S ribosomal protein L7/L12	COG0222	J
56606-V	56606-V|gene_id_3959	4329665	4328169	4328339	T	G	non-synonymous	LA_3173	ABC transporter ATPase	COG0488	R
56606-V	56606-V|gene_id_3959	4329665	4328169	4328341	G	A	non-synonymous	LA_3173	ABC transporter ATPase	COG0488	R
56606-V	56606-V|gene_id_3959	4329665	4328169	4328450	T	C	non-synonymous	LA_3173	ABC transporter ATPase	COG0488	R
56606-V	56606-V|gene_id_3959	4329665	4328169	4328468	C	T	non-synonymous	LA_3173	ABC transporter ATPase	COG0488	R
56606-V	56606-V|gene_id_3959	4329665	4328169	4328480	G	A	non-synonymous	LA_3173	ABC transporter ATPase	COG0488	R
56606-V	56606-V|gene_id_3959	4329665	4328169	4328528	A	G	non-synonymous	LA_3173	ABC transporter ATPase	COG0488	R
56606-V	56606-V|gene_id_3959	4329665	4328169	4328531	C	T	non-synonymous	LA_3173	ABC transporter ATPase	COG0488	R
56606-V	56606-V|gene_id_3959	4329665	4328169	4328540	T	A	non-synonymous	LA_3173	ABC transporter ATPase	COG0488	R
56606-V	56606-V|gene_id_3959	4329665	4328169	4328549	G	T	non-synonymous	LA_3173	ABC transporter ATPase	COG0488	R
56606-V	56606-V|gene_id_3959	4329665	4328169	4328552	T	A	non-synonymous	LA_3173	ABC transporter ATPase	COG0488	R
56606-V	56606-V|gene_id_3959	4329665	4328169	4328576	T	C	non-synonymous	LA_3173	ABC transporter ATPase	COG0488	R
56606-V	56606-V|gene_id_3959	4329665	4328169	4328612	T	C	non-synonymous	LA_3173	ABC transporter ATPase	COG0488	R
56606-V	56606-V|gene_id_3959	4329665	4328169	4328618	G	A	non-synonymous	LA_3173	ABC transporter ATPase	COG0488	R
56606-V	56606-V|gene_id_3959	4329665	4328169	4328660	T	C	non-synonymous	LA_3173	ABC transporter ATPase	COG0488	R
56606-V	56606-V|gene_id_3959	4329665	4328169	4328696	C	A	non-synonymous	LA_3173	ABC transporter ATPase	COG0488	R
56606-V	56606-V|gene_id_3959	4329665	4328169	4328711	T	C	non-synonymous	LA_3173	ABC transporter ATPase	COG0488	R
56606-V	56606-V|gene_id_3959	4329665	4328169	4328717	C	T	non-synonymous	LA_3173	ABC transporter ATPase	COG0488	R
56606-V	56606-V|gene_id_3959	4329665	4328169	4328723	A	G	non-synonymous	LA_3173	ABC transporter ATPase	COG0488	R
56606-V	56606-V|gene_id_3959	4329665	4328169	4328731	A	T	non-synonymous	LA_3173	ABC transporter ATPase	COG0488	R
56606-V	56606-V|gene_id_3959	4329665	4328169	4328734	G	A	non-synonymous	LA_3173	ABC transporter ATPase	COG0488	R
56606-V	56606-V|gene_id_3959	4329665	4328169	4328737	T	C	non-synonymous	LA_3173	ABC transporter ATPase	COG0488	R
56606-V	56606-V|gene_id_3959	4329665	4328169	4328746	A	G	non-synonymous	LA_3173	ABC transporter ATPase	COG0488	R
56606-V	56606-V|gene_id_3959	4329665	4328169	4328750	C	T	non-synonymous	LA_3173	ABC transporter ATPase	COG0488	R
56606-V	56606-V|gene_id_3959	4329665	4328169	4328756	C	G	non-synonymous	LA_3173	ABC transporter ATPase	COG0488	R
56606-V	56606-V|gene_id_3959	4329665	4328169	4328759	A	G	non-synonymous	LA_3173	ABC transporter ATPase	COG0488	R
56606-V	56606-V|gene_id_3959	4329665	4328169	4328771	A	G	non-synonymous	LA_3173	ABC transporter ATPase	COG0488	R
56606-V	56606-V|gene_id_3959	4329665	4328169	4328843	G	A	non-synonymous	LA_3173	ABC transporter ATPase	COG0488	R
56606-V	56606-V|gene_id_3959	4329665	4328169	4328858	G	A	non-synonymous	LA_3173	ABC transporter ATPase	COG0488	R
56606-V	56606-V|gene_id_3959	4329665	4328169	4328870	T	A	non-synonymous	LA_3173	ABC transporter ATPase	COG0488	R
56606-V	56606-V|gene_id_3959	4329665	4328169	4328906	G	A	non-synonymous	LA_3173	ABC transporter ATPase	COG0488	R
56606-V	56606-V|gene_id_3959	4329665	4328169	4328921	A	G	non-synonymous	LA_3173	ABC transporter ATPase	COG0488	R
56606-V	56606-V|gene_id_3959	4329665	4328169	4328924	G	A	non-synonymous	LA_3173	ABC transporter ATPase	COG0488	R
56606-V	56606-V|gene_id_3959	4329665	4328169	4328927	T	C	non-synonymous	LA_3173	ABC transporter ATPase	COG0488	R
56606-V	56606-V|gene_id_3959	4329665	4328169	4328930	A	T	non-synonymous	LA_3173	ABC transporter ATPase	COG0488	R
56606-V	56606-V|gene_id_3959	4329665	4328169	4328933	T	C	non-synonymous	LA_3173	ABC transporter ATPase	COG0488	R
56606-V	56606-V|gene_id_949	1068410	1069621	1068882	A	G	non-synonymous	LA_1382	acetyltransferase	COG1835	I
56606-V	56606-V|gene_id_208	226094	227866	227216	A	G	non-synonymous	LA_2175	alpha-beta hydrolase family esterase	COG1752	R
56606-V	56606-V|gene_id_1691	1881461	1882792	1882184	A	G	non-synonymous	LA_0001	chromosomal replication initiation protein A	COG0593	L
56606-V	56606-V|gene_id_2029	2260775	2264812	2263124	G	A	non-synonymous	LA_1765	cytoplasmic membrane protein	COG3209	M
56606-V	56606-V|gene_id_4242	4607244	4606540	4607126	T	G	non-synonymous	LA_3725	cytoplasmic membrane protein	-
56606-V	56606-V|gene_id_4242	4607244	4606540	4607127	T	A	non-synonymous	LA_3725	cytoplasmic membrane protein	-
56606-V	56606-V|gene_id_4242	4607244	4606540	4607139	T	C	non-synonymous	LA_3725	cytoplasmic membrane protein	-
56606-V	56606-V|gene_id_4242	4607244	4606540	4607140	A	C	non-synonymous	LA_3725	cytoplasmic membrane protein	-
56606-V	56606-V|gene_id_4242	4607244	4606540	4607141	A	G	non-synonymous	LA_3725	cytoplasmic membrane protein	-
56606-V	56606-V|gene_id_4242	4607244	4606540	4607142	T	C	non-synonymous	LA_3725	cytoplasmic membrane protein	-
56606-V	56606-V|gene_id_4242	4607244	4606540	4607144	A	C	non-synonymous	LA_3725	cytoplasmic membrane protein	-
56606-V	56606-V|gene_id_4242	4607244	4606540	4607148	T	C	non-synonymous	LA_3725	cytoplasmic membrane protein	-
56606-V	56606-V|gene_id_4247	4610461	4609862	4610412	C	T	non-synonymous	LA_3333	cytoplasmic membrane protein	COG3209	M
56606-V	56606-V|gene_id_4247	4610461	4609862	4610414	A	C	non-synonymous	LA_3333	cytoplasmic membrane protein	COG3209	M
56606-V	56606-V|gene_id_4247	4610461	4609862	4610415	A	C	non-synonymous	LA_3333	cytoplasmic membrane protein	COG3209	M
56606-V	56606-V|gene_id_589	680058	678622	679269	G	A	non-synonymous	LA_2094	FHA domain-containing protein	COG1716	T
56606-V	56606-V|gene_id_2495	2761030	2760203	2760977	C	A	non-synonymous	LA_3576	flagellar motor protein MotB	COG1360	N
56606-V	56606-V|gene_id_601	693737	692712	693427	G	A	non-synonymous	LA_2081	flagellar motor switch protein FliM	COG1868	N
56606-V	56606-V|gene_id_1966	2189924	2187915	2187956	G	A	non-synonymous	LA_1112	glycerol-3-phosphate dehydrogenase	COG0240	C
56606-V	56606-V|gene_id_2208	2468913	2470247	2469421	T	C	non-synonymous	LA_0231	glycosyltransferase	COG0438	M
56606-V	56606-V|gene_id_1035	1182271	1181012	1181802	C	T	non-synonymous	LA_0116	hypothetical protein	-
56606-V	56606-V|gene_id_1064	1213661	1211355	1213244	G	A	non-synonymous	LA_1087	hypothetical protein	-
56606-V	56606-V|gene_id_1182	1337286	1336594	1336985	T	C	non-synonymous	LA_1892	hypothetical protein	-
56606-V	56606-V|gene_id_1236	1392808	1391921	1392387	G	A	non-synonymous	LA_3217	hypothetical protein	COG2912	S
56606-V	56606-V|gene_id_1694	1887412	1886264	1886344	C	G	non-synonymous	LA_1023	hypothetical protein	COG5167
56606-V	56606-V|gene_id_1694	1887412	1886264	1886362	C	G	non-synonymous	LA_1023	hypothetical protein	COG5167
56606-V	56606-V|gene_id_1694	1887412	1886264	1886371	C	G	non-synonymous	LA_1023	hypothetical protein	COG5167
56606-V	56606-V|gene_id_2085	2332066	2331809	2331811	A	G	non-synonymous	LA_0153	hypothetical protein	COG2206	T
56606-V	56606-V|gene_id_2182	2438265	2437498	2437778	A	G	non-synonymous	LA_0798	hypothetical protein	-
56606-V	56606-V|gene_id_2721	3013942	3014853	3014362	C	T	non-synonymous	LA_2984	hypothetical protein	-
56606-V	56606-V|gene_id_2849	3156800	3155511	3155773	T	A	non-synonymous	LA_2764	hypothetical protein	-
56606-V	56606-V|gene_id_2849	3156800	3155511	3155771	T	G	non-synonymous	LA_2764	hypothetical protein	-
56606-V	56606-V|gene_id_3080	3419060	3417633	3418275	A	T	non-synonymous	LA_3834	hypothetical protein	-
56606-V	56606-V|gene_id_3080	3419060	3417633	3418274	T	A	non-synonymous	LA_3834	hypothetical protein	-
56606-V	56606-V|gene_id_3460	3812392	3811529	3812050	A	G	non-synonymous	LA_1874	hypothetical protein	-
56606-V	56606-V|gene_id_3671	4031364	4030312	4030517	T	C	non-synonymous	LA_2600	hypothetical protein	COG2861	S
56606-V	56606-V|gene_id_3671	4031364	4030312	4030510	G	T	non-synonymous	LA_2600	hypothetical protein	COG2861	S
56606-V	56606-V|gene_id_3671	4031364	4030312	4030508	C	T	non-synonymous	LA_2600	hypothetical protein	COG2861	S
56606-V	56606-V|gene_id_3671	4031364	4030312	4030498	C	A	non-synonymous	LA_2600	hypothetical protein	COG2861	S
56606-V	56606-V|gene_id_3671	4031364	4030312	4030497	T	C	non-synonymous	LA_2600	hypothetical protein	COG2861	S
56606-V	56606-V|gene_id_3671	4031364	4030312	4030496	T	C	non-synonymous	LA_2600	hypothetical protein	COG2861	S
56606-V	56606-V|gene_id_3671	4031364	4030312	4030485	C	T	non-synonymous	LA_2600	hypothetical protein	COG2861	S
56606-V	56606-V|gene_id_3671	4031364	4030312	4030482	T	G	non-synonymous	LA_2600	hypothetical protein	COG2861	S
56606-V	56606-V|gene_id_3671	4031364	4030312	4030470	A	G	non-synonymous	LA_2600	hypothetical protein	COG2861	S
56606-V	56606-V|gene_id_3671	4031364	4030312	4030467	G	A	non-synonymous	LA_2600	hypothetical protein	COG2861	S
56606-V	56606-V|gene_id_3671	4031364	4030312	4030465	T	G	non-synonymous	LA_2600	hypothetical protein	COG2861	S
56606-V	56606-V|gene_id_3671	4031364	4030312	4030457	C	T	non-synonymous	LA_2600	hypothetical protein	COG2861	S
56606-V	56606-V|gene_id_3671	4031364	4030312	4030441	G	T	non-synonymous	LA_2600	hypothetical protein	COG2861	S
56606-V	56606-V|gene_id_3671	4031364	4030312	4030362	T	C	non-synonymous	LA_2600	hypothetical protein	COG2861	S
56606-V	56606-V|gene_id_3671	4031364	4030312	4030335	A	C	non-synonymous	LA_2600	hypothetical protein	COG2861	S
56606-V	56606-V|gene_id_3671	4031364	4030312	4030317	A	G	non-synonymous	LA_2600	hypothetical protein	COG2861	S
56606-V	56606-V|gene_id_3670	4030312	4030031	4030293	T	C	non-synonymous	LA_2599	hypothetical protein	COG2052	S
56606-V	56606-V|gene_id_3670	4030312	4030031	4030213	T	A	non-synonymous	LA_2599	hypothetical protein	COG2052	S
56606-V	56606-V|gene_id_3768	4131776	4134598	4133112	G	A	non-synonymous	LA_0711	hypothetical protein	-
56606-V	56606-V|gene_id_4016	4380792	4380199	4380227	T	C	non-synonymous	LA_1152	hypothetical protein	-
56606-V	56606-V|gene_id_4143	4512985	4512101	4512943	C	T	non-synonymous	LA_3334	hypothetical protein	-
56606-V	56606-V|gene_id_4143	4512985	4512101	4512867	G	T	non-synonymous	LA_3334	hypothetical protein	-
56606-V	56606-V|gene_id_4143	4512985	4512101	4512862	C	T	non-synonymous	LA_3334	hypothetical protein	-
56606-V	56606-V|gene_id_4143	4512985	4512101	4512859	A	G	non-synonymous	LA_3334	hypothetical protein	-
56606-V	56606-V|gene_id_4143	4512985	4512101	4512838	G	A	non-synonymous	LA_3334	hypothetical protein	-
56606-V	56606-V|gene_id_4143	4512985	4512101	4512751	G	A	non-synonymous	LA_3334	hypothetical protein	-
56606-V	56606-V|gene_id_4143	4512985	4512101	4512741	T	C	non-synonymous	LA_3334	hypothetical protein	-
56606-V	56606-V|gene_id_4143	4512985	4512101	4512712	C	T	non-synonymous	LA_3334	hypothetical protein	-
56606-V	56606-V|gene_id_4143	4512985	4512101	4512673	G	A	non-synonymous	LA_3334	hypothetical protein	-
56606-V	56606-V|gene_id_4143	4512985	4512101	4512664	A	G	non-synonymous	LA_3334	hypothetical protein	-
56606-V	56606-V|gene_id_4143	4512985	4512101	4512625	A	T	non-synonymous	LA_3334	hypothetical protein	-
56606-V	56606-V|gene_id_4143	4512985	4512101	4512622	G	C	non-synonymous	LA_3334	hypothetical protein	-
56606-V	56606-V|gene_id_4143	4512985	4512101	4512568	G	A	non-synonymous	LA_3334	hypothetical protein	-
56606-V	56606-V|gene_id_4143	4512985	4512101	4512520	G	C	non-synonymous	LA_3334	hypothetical protein	-
56606-V	56606-V|gene_id_4143	4512985	4512101	4512513	C	T	non-synonymous	LA_3334	hypothetical protein	-
56606-V	56606-V|gene_id_4143	4512985	4512101	4512457	G	A	non-synonymous	LA_3334	hypothetical protein	-
56606-V	56606-V|gene_id_4143	4512985	4512101	4512454	G	A	non-synonymous	LA_3334	hypothetical protein	-
56606-V	56606-V|gene_id_4143	4512985	4512101	4512436	A	G	non-synonymous	LA_3334	hypothetical protein	-
56606-V	56606-V|gene_id_4143	4512985	4512101	4512333	T	A	non-synonymous	LA_3334	hypothetical protein	-
56606-V	56606-V|gene_id_4143	4512985	4512101	4512328	A	T	non-synonymous	LA_3334	hypothetical protein	-
56606-V	56606-V|gene_id_4143	4512985	4512101	4512327	T	A	non-synonymous	LA_3334	hypothetical protein	-
56606-V	56606-V|gene_id_4143	4512985	4512101	4512324	C	T	non-synonymous	LA_3334	hypothetical protein	-
56606-V	56606-V|gene_id_4143	4512985	4512101	4512322	G	A	non-synonymous	LA_3334	hypothetical protein	-
56606-V	56606-V|gene_id_4143	4512985	4512101	4512319	C	T	non-synonymous	LA_3334	hypothetical protein	-
56606-V	56606-V|gene_id_4143	4512985	4512101	4512318	A	C	non-synonymous	LA_3334	hypothetical protein	-
56606-V	56606-V|gene_id_4237	4603317	4604261	4603411	T	G	non-synonymous	LA_3323	hypothetical protein	COG4886	S
56606-V	56606-V|gene_id_4237	4603317	4604261	4603416	T	C	non-synonymous	LA_3323	hypothetical protein	COG4886	S
56606-V	56606-V|gene_id_4237	4603317	4604261	4603417	C	G	non-synonymous	LA_3323	hypothetical protein	COG4886	S
56606-V	56606-V|gene_id_4237	4603317	4604261	4603420	A	G	non-synonymous	LA_3323	hypothetical protein	COG4886	S
56606-V	56606-V|gene_id_4237	4603317	4604261	4603425	T	A	non-synonymous	LA_3323	hypothetical protein	COG4886	S
56606-V	56606-V|gene_id_4237	4603317	4604261	4603429	A	G	non-synonymous	LA_3323	hypothetical protein	COG4886	S
56606-V	56606-V|gene_id_4237	4603317	4604261	4603431	T	G	non-synonymous	LA_3323	hypothetical protein	COG4886	S
56606-V	56606-V|gene_id_4237	4603317	4604261	4603434	T	C	non-synonymous	LA_3323	hypothetical protein	COG4886	S
56606-V	56606-V|gene_id_4237	4603317	4604261	4603435	T	C	non-synonymous	LA_3323	hypothetical protein	COG4886	S
56606-V	56606-V|gene_id_4237	4603317	4604261	4603438	A	G	non-synonymous	LA_3323	hypothetical protein	COG4886	S
56606-V	56606-V|gene_id_4237	4603317	4604261	4603440	T	A	non-synonymous	LA_3323	hypothetical protein	COG4886	S
56606-V	56606-V|gene_id_4237	4603317	4604261	4603441	G	T	non-synonymous	LA_3323	hypothetical protein	COG4886	S
56606-V	56606-V|gene_id_4237	4603317	4604261	4603444	C	A	non-synonymous	LA_3323	hypothetical protein	COG4886	S
56606-V	56606-V|gene_id_4237	4603317	4604261	4603446	A	G	non-synonymous	LA_3323	hypothetical protein	COG4886	S
56606-V	56606-V|gene_id_4237	4603317	4604261	4603447	T	A	non-synonymous	LA_3323	hypothetical protein	COG4886	S
56606-V	56606-V|gene_id_4237	4603317	4604261	4603449	T	C	non-synonymous	LA_3323	hypothetical protein	COG4886	S
56606-V	56606-V|gene_id_4237	4603317	4604261	4603453	T	G	non-synonymous	LA_3323	hypothetical protein	COG4886	S
56606-V	56606-V|gene_id_4237	4603317	4604261	4603456	G	T	non-synonymous	LA_3323	hypothetical protein	COG4886	S
56606-V	56606-V|gene_id_4237	4603317	4604261	4603458	A	G	non-synonymous	LA_3323	hypothetical protein	COG4886	S
56606-V	56606-V|gene_id_4237	4603317	4604261	4603460	A	T	non-synonymous	LA_3323	hypothetical protein	COG4886	S
56606-V	56606-V|gene_id_4237	4603317	4604261	4603461	G	A	non-synonymous	LA_3323	hypothetical protein	COG4886	S
56606-V	56606-V|gene_id_4237	4603317	4604261	4603464	G	A	non-synonymous	LA_3323	hypothetical protein	COG4886	S
56606-V	56606-V|gene_id_4237	4603317	4604261	4603467	A	G	non-synonymous	LA_3323	hypothetical protein	COG4886	S
56606-V	56606-V|gene_id_4237	4603317	4604261	4603473	T	C	non-synonymous	LA_3323	hypothetical protein	COG4886	S
56606-V	56606-V|gene_id_4237	4603317	4604261	4603474	T	G	non-synonymous	LA_3323	hypothetical protein	COG4886	S
56606-V	56606-V|gene_id_4237	4603317	4604261	4603475	T	A	non-synonymous	LA_3323	hypothetical protein	COG4886	S
56606-V	56606-V|gene_id_4237	4603317	4604261	4603476	T	C	non-synonymous	LA_3323	hypothetical protein	COG4886	S
56606-V	56606-V|gene_id_4237	4603317	4604261	4603478	A	G	non-synonymous	LA_3323	hypothetical protein	COG4886	S
56606-V	56606-V|gene_id_4237	4603317	4604261	4603481	C	G	non-synonymous	LA_3323	hypothetical protein	COG4886	S
56606-V	56606-V|gene_id_4237	4603317	4604261	4603483	A	G	non-synonymous	LA_3323	hypothetical protein	COG4886	S
56606-V	56606-V|gene_id_4237	4603317	4604261	4603490	C	A	non-synonymous	LA_3323	hypothetical protein	COG4886	S
56606-V	56606-V|gene_id_4237	4603317	4604261	4603491	C	A	non-synonymous	LA_3323	hypothetical protein	COG4886	S
56606-V	56606-V|gene_id_4237	4603317	4604261	4603496	T	G	non-synonymous	LA_3323	hypothetical protein	COG4886	S
56606-V	56606-V|gene_id_4237	4603317	4604261	4603497	A	G	non-synonymous	LA_3323	hypothetical protein	COG4886	S
56606-V	56606-V|gene_id_4250	4612941	4614245	4613634	G	T	non-synonymous	LB_225	hypothetical protein	-
56606-V	56606-V|gene_id_2114	2366426	2365806	2366280	T	C	non-synonymous	LA_0124	imidazoleglycerol-phosphate dehydratase/histidinol-phosphatase	COG0131	E
56606-V	56606-V|gene_id_3312	3660956	3661804	3661731	C	T	non-synonymous	LA_4146	internalin G related protein	-
56606-V	56606-V|gene_id_1907	2119489	2118686	2119486	C	T	non-synonymous	LA_0776	L,L-diaminopimelate aminotransferase	COG0436	E
56606-V	56606-V|gene_id_1907	2119489	2118686	2119485	C	A	non-synonymous	LA_0776	L,L-diaminopimelate aminotransferase	COG0436	E
56606-V	56606-V|gene_id_347	399535	401649	400232	A	G	non-synonymous	LA_1471	membrane-bound proton-translocating pyrophosphatase	COG3808	C
56606-V	56606-V|gene_id_23	28661	30952	29483	A	G	non-synonymous	LA_2554	phosphate sodium symporter	COG0306	P
56606-V	56606-V|gene_id_23	28661	30952	29600	A	G	non-synonymous	LA_2554	phosphate sodium symporter	COG0306	P
56606-V	56606-V|gene_id_3009	3336291	3341633	3340266	T	C	non-synonymous	LA_1422	serine/threonine kinase	COG3899	R
56606-V	56606-V|gene_id_4162	4532077	4534008	4533319	G	A	non-synonymous	LA_2999	single-stranded DNA exonuclease	COG0608	L
56606-V	56606-V|gene_id_2021	2254177	2253101	2253591	A	G	non-synonymous	LA_1768	transposase	COG2801	L
56606-V	56606-V|gene_id_2021	2254177	2253101	2253592	A	C	non-synonymous	LA_1768	transposase	COG2801	L
56606-V	56606-V|gene_id_2021	2254177	2253101	2253594	A	T	non-synonymous	LA_1768	transposase	COG2801	L
56606-V	56606-V|gene_id_2021	2254177	2253101	2253595	A	G	non-synonymous	LA_1768	transposase	COG2801	L
56606-V	56606-V|gene_id_2021	2254177	2253101	2253601	C	T	non-synonymous	LA_1768	transposase	COG2801	L
56606-V	56606-V|gene_id_2021	2254177	2253101	2253603	A	G	non-synonymous	LA_1768	transposase	COG2801	L
56606-V	56606-V|gene_id_2021	2254177	2253101	2253604	C	T	non-synonymous	LA_1768	transposase	COG2801	L
56606-V	56606-V|gene_id_2021	2254177	2253101	2253612	A	G	non-synonymous	LA_1768	transposase	COG2801	L
56606-V	56606-V|gene_id_2021	2254177	2253101	2253613	T	G	non-synonymous	LA_1768	transposase	COG2801	L
56606-V	56606-V|gene_id_2021	2254177	2253101	2253616	C	T	non-synonymous	LA_1768	transposase	COG2801	L
56606-V	56606-V|gene_id_2021	2254177	2253101	2253618	T	G	non-synonymous	LA_1768	transposase	COG2801	L
56606-V	56606-V|gene_id_2021	2254177	2253101	2253630	G	A	non-synonymous	LA_1768	transposase	COG2801	L
56606-V	56606-V|gene_id_2021	2254177	2253101	2253631	A	T	non-synonymous	LA_1768	transposase	COG2801	L
56606-V	56606-V|gene_id_2021	2254177	2253101	2253632	G	C	non-synonymous	LA_1768	transposase	COG2801	L
56606-V	56606-V|gene_id_2021	2254177	2253101	2253634	A	T	non-synonymous	LA_1768	transposase	COG2801	L
56606-V	56606-V|gene_id_2021	2254177	2253101	2253641	A	T	non-synonymous	LA_1768	transposase	COG2801	L
56606-V	56606-V|gene_id_2021	2254177	2253101	2253643	A	G	non-synonymous	LA_1768	transposase	COG2801	L
56606-V	56606-V|gene_id_2021	2254177	2253101	2253645	G	A	non-synonymous	LA_1768	transposase	COG2801	L
56606-V	56606-V|gene_id_2021	2254177	2253101	2253649	C	T	non-synonymous	LA_1768	transposase	COG2801	L
56606-V	56606-V|gene_id_2021	2254177	2253101	2253651	G	T	non-synonymous	LA_1768	transposase	COG2801	L
56606-V	56606-V|gene_id_2021	2254177	2253101	2253657	A	T	non-synonymous	LA_1768	transposase	COG2801	L
56606-V	56606-V|gene_id_2021	2254177	2253101	2253659	C	T	non-synonymous	LA_1768	transposase	COG2801	L
56606-V	56606-V|gene_id_2021	2254177	2253101	2253661	T	C	non-synonymous	LA_1768	transposase	COG2801	L
56606-V	56606-V|gene_id_2021	2254177	2253101	2253663	G	T	non-synonymous	LA_1768	transposase	COG2801	L
56606-V	56606-V|gene_id_2021	2254177	2253101	2253664	C	G	non-synonymous	LA_1768	transposase	COG2801	L
56606-V	56606-V|gene_id_2021	2254177	2253101	2253673	G	T	non-synonymous	LA_1768	transposase	COG2801	L
56606-V	56606-V|gene_id_2021	2254177	2253101	2253675	A	C	non-synonymous	LA_1768	transposase	COG2801	L
56606-V	56606-V|gene_id_2021	2254177	2253101	2253682	A	T	non-synonymous	LA_1768	transposase	COG2801	L
56606-V	56606-V|gene_id_2021	2254177	2253101	2253684	A	C	non-synonymous	LA_1768	transposase	COG2801	L
56606-V	56606-V|gene_id_2021	2254177	2253101	2253687	T	A	non-synonymous	LA_1768	transposase	COG2801	L
56606-V	56606-V|gene_id_3996	4362587	4361289	4361924	G	T	non-synonymous	LA_4079	UDP-N-acetylglucosamine 1-carboxyvinyltransferase	COG0766	M
56606-V	56606-V|gene_id_1116	1265697	1264675	1265373	T	C	non-synonymous	LA_4085	Zn-dependent alcohol dehydrogenase	COG0604	C, R
56606-V	56606-V|gene_id_3959	4329665	4328169	4328337	G	T	synonymous	LA_3173	ABC transporter ATPase	COG0488	R
56606-V	56606-V|gene_id_3959	4329665	4328169	4328388	A	G	synonymous	LA_3173	ABC transporter ATPase	COG0488	R
56606-V	56606-V|gene_id_3959	4329665	4328169	4328532	T	C	synonymous	LA_3173	ABC transporter ATPase	COG0488	R
56606-V	56606-V|gene_id_3959	4329665	4328169	4328538	C	G	synonymous	LA_3173	ABC transporter ATPase	COG0488	R
56606-V	56606-V|gene_id_4242	4607244	4606540	4607143	T	C	synonymous	LA_3725	cytoplasmic membrane protein	-
56606-V	56606-V|gene_id_4247	4610461	4609862	4610411	C	T	synonymous	LA_3333	cytoplasmic membrane protein	COG3209	M
56606-V	56606-V|gene_id_2365	2621597	2622742	2622130	A	G	synonymous	LA_2274	deoxyguanosinetriphosphate triphosphohydrolase	COG0232	F
56606-V	56606-V|gene_id_2840	3146758	3148305	3146880	G	A	synonymous	LA_3565	glycerol kinase	COG0554	C
56606-V	56606-V|gene_id_1089	1239447	1239109	1239238	A	G	synonymous	LA_1058	hypothetical protein	-
56606-V	56606-V|gene_id_1290	1448813	1447761	1448748	T	C	synonymous	LA_0878	hypothetical protein	-
56606-V	56606-V|gene_id_2849	3156800	3155511	3155769	T	C	synonymous	LA_2764	hypothetical protein	-
56606-V	56606-V|gene_id_3080	3419060	3417633	3418272	A	G	synonymous	LA_3834	hypothetical protein	-
56606-V	56606-V|gene_id_3671	4031364	4030312	4030513	A	G	synonymous	LA_2600	hypothetical protein	COG2861	S
56606-V	56606-V|gene_id_3671	4031364	4030312	4030492	A	G	synonymous	LA_2600	hypothetical protein	COG2861	S
56606-V	56606-V|gene_id_3670	4030312	4030031	4030295	C	T	synonymous	LA_2599	hypothetical protein	COG2052	S
56606-V	56606-V|gene_id_3963	4332802	4331873	4332509	G	A	synonymous	LA_0934	hypothetical protein	-
56606-V	56606-V|gene_id_4143	4512985	4512101	4512551	A	G	synonymous	LA_3334	hypothetical protein	-
56606-V	56606-V|gene_id_4143	4512985	4512101	4512320	C	T	synonymous	LA_3334	hypothetical protein	-
56606-V	56606-V|gene_id_4237	4603317	4604261	4603415	G	A	synonymous	LA_3323	hypothetical protein	COG4886	S
56606-V	56606-V|gene_id_4237	4603317	4604261	4603424	T	C	synonymous	LA_3323	hypothetical protein	COG4886	S
56606-V	56606-V|gene_id_4237	4603317	4604261	4603445	G	A	synonymous	LA_3323	hypothetical protein	COG4886	S
56606-V	56606-V|gene_id_4237	4603317	4604261	4603451	C	T	synonymous	LA_3323	hypothetical protein	COG4886	S
56606-V	56606-V|gene_id_4237	4603317	4604261	4603463	T	G	synonymous	LA_3323	hypothetical protein	COG4886	S
56606-V	56606-V|gene_id_4237	4603317	4604261	4603477	G	A	synonymous	LA_3323	hypothetical protein	COG4886	S
56606-V	56606-V|gene_id_4237	4603317	4604261	4603493	T	A	synonymous	LA_3323	hypothetical protein	COG4886	S
56606-V	56606-V|gene_id_3312	3660956	3661804	3661732	C	T	synonymous	LA_4146	internalin G related protein	-
56606-V	56606-V|gene_id_1907	2119489	2118686	2119487	C	T	synonymous	LA_0776	L,L-diaminopimelate aminotransferase	COG0436	E
56606-V	56606-V|gene_id_594	683187	685598	684245	T	C	synonymous	LA_2089	O-antigen ligase/O-antigen polymerase	COG3307	M
56606-V	56606-V|gene_id_2021	2254177	2253101	2253590	C	T	synonymous	LA_1768	transposase	COG2801	L
56606-V	56606-V|gene_id_2021	2254177	2253101	2253605	A	C	synonymous	LA_1768	transposase	COG2801	L
56606-V	56606-V|gene_id_2021	2254177	2253101	2253611	G	A	synonymous	LA_1768	transposase	COG2801	L
56606-V	56606-V|gene_id_2021	2254177	2253101	2253620	G	A	synonymous	LA_1768	transposase	COG2801	L
56606-V	56606-V|gene_id_2021	2254177	2253101	2253638	G	A	synonymous	LA_1768	transposase	COG2801	L
56606-V	56606-V|gene_id_2021	2254177	2253101	2253644	C	T	synonymous	LA_1768	transposase	COG2801	L
56606-V	56606-V|gene_id_2021	2254177	2253101	2253650	G	T	synonymous	LA_1768	transposase	COG2801	L
56606-V	56606-V|gene_id_2021	2254177	2253101	2253662	A	T	synonymous	LA_1768	transposase	COG2801	L
56606-V	56606-V|gene_id_2021	2254177	2253101	2253671	G	A	synonymous	LA_1768	transposase	COG2801	L
56606-V	56606-V|gene_id_2021	2254177	2253101	2253677	C	T	synonymous	LA_1768	transposase	COG2801	L
56606-V	56606-V|gene_id_2021	2254177	2253101	2253679	G	A	synonymous	LA_1768	transposase	COG2801	L
56606-V	56606-V|gene_id_2021	2254177	2253101	2253680	G	A	synonymous	LA_1768	transposase	COG2801	L
56606-V	N/A	N/A	N/A	551618	T	C	intergenic	N/A	N/A	N/A
56606-V	N/A	N/A	N/A	1745778	T	A	intergenic	N/A	N/A	N/A
56606-V	N/A	N/A	N/A	3061065	T	C	intergenic	N/A	N/A	N/A
56606-V	N/A	N/A	N/A	3239123	A	T	intergenic	N/A	N/A	N/A
56606-V	N/A	N/A	N/A	4297884	C	T	intergenic	N/A	N/A	N/A
56606-V	N/A	N/A	N/A	4422136	A	C	intergenic	N/A	N/A	N/A
56606-V	N/A	N/A	N/A	4436699	A	G	intergenic	N/A	N/A	N/A
56606-V	N/A	N/A	N/A	4436703	T	A	intergenic	N/A	N/A	N/A
56606-V	N/A	N/A	N/A	4621195	G	A	intergenic	N/A	N/A	N/A
56606-V	N/A	N/A	N/A	4621199	C	T	intergenic	N/A	N/A	N/A
56606-V	N/A	N/A	N/A	4621201	T	G	intergenic	N/A	N/A	N/A
56606-V	N/A	N/A	N/A	4621203	A	T	intergenic	N/A	N/A	N/A
56606-V	N/A	N/A	N/A	4621207	C	T	intergenic	N/A	N/A	N/A
56606-V	N/A	N/A	N/A	4621208	G	A	intergenic	N/A	N/A	N/A
56606-V	N/A	N/A	N/A	4621209	C	A	intergenic	N/A	N/A	N/A
56606-V	N/A	N/A	N/A	4621210	C	A	intergenic	N/A	N/A	N/A
56606-V	N/A	N/A	N/A	4621211	C	A	intergenic	N/A	N/A	N/A
56606-V	N/A	N/A	N/A	4621214	T	A	intergenic	N/A	N/A	N/A
56606-V	N/A	N/A	N/A	4621215	C	T	intergenic	N/A	N/A	N/A
56608-V	56608-V|gene_id_3756	4026910	4028901	4028320	A	G	non-synonymous	LA_3160	1-hydroxy-2-methyl-2-(E)-butenyl 4-diphosphate synthase	COG0821	I
56608-V	56608-V|gene_id_3756	4026910	4028901	4028381	A	G	non-synonymous	LA_3160	1-hydroxy-2-methyl-2-(E)-butenyl 4-diphosphate synthase	COG0821	I
56608-V	56608-V|gene_id_3756	4026910	4028901	4028398	G	A	non-synonymous	LA_3160	1-hydroxy-2-methyl-2-(E)-butenyl 4-diphosphate synthase	COG0821	I
56608-V	56608-V|gene_id_3756	4026910	4028901	4028401	T	C	non-synonymous	LA_3160	1-hydroxy-2-methyl-2-(E)-butenyl 4-diphosphate synthase	COG0821	I
56608-V	56608-V|gene_id_3756	4026910	4028901	4028444	A	G	non-synonymous	LA_3160	1-hydroxy-2-methyl-2-(E)-butenyl 4-diphosphate synthase	COG0821	I
56608-V	56608-V|gene_id_3756	4026910	4028901	4028451	A	G	non-synonymous	LA_3160	1-hydroxy-2-methyl-2-(E)-butenyl 4-diphosphate synthase	COG0821	I
56608-V	56608-V|gene_id_3756	4026910	4028901	4028452	C	T	non-synonymous	LA_3160	1-hydroxy-2-methyl-2-(E)-butenyl 4-diphosphate synthase	COG0821	I
56608-V	56608-V|gene_id_3756	4026910	4028901	4028462	G	A	non-synonymous	LA_3160	1-hydroxy-2-methyl-2-(E)-butenyl 4-diphosphate synthase	COG0821	I
56608-V	56608-V|gene_id_1775	1888191	1887079	1887326	A	G	non-synonymous	LA_2692	acetylglutamate kinase	COG5630	E
56608-V	56608-V|gene_id_2196	2353155	2355314	2354380	T	C	non-synonymous	LA_2944	alpha-glucosidase	COG1501	G
56608-V	56608-V|gene_id_3078	3280750	3278531	3278728	A	G	non-synonymous	LA_0594	cation transport ATPase	COG2217	P
56608-V	56608-V|gene_id_1450	1521049	1524216	1523536	G	A	non-synonymous	LA_3926	cation/multidrug efflux pump	COG0841	V
56608-V	56608-V|gene_id_2444	2624605	2631126	2625260	T	C	non-synonymous	LA_3725	cytoplasmic membrane protein	-
56608-V	56608-V|gene_id_4039	4333892	4335163	4334302	A	c	non-synonymous	LA_0873	cytoplasmic membrane protein	COG4886	S
56608-V	56608-V|gene_id_4039	4333892	4335163	4334301	A	g	non-synonymous	LA_0873	cytoplasmic membrane protein	COG4886	S
56608-V	56608-V|gene_id_928	964220	965002	964772	G	A	non-synonymous	LA_3577	endoflagellar motor protein A	COG1291	N
56608-V	56608-V|gene_id_941	974995	976230	975163	T	C	non-synonymous	LA_3562	Fe-S cluster assembly ABC transporter permease	COG0719	O
56608-V	56608-V|gene_id_315	322746	324770	323155	G	A	non-synonymous	LA_3085	guanosine polyphosphate pyrophosphohydrolase/synthetase	COG0317	T, K
56608-V	56608-V|gene_id_3877	4153275	4155551	4153855	C	A	non-synonymous	LA_0027	guanylate cyclase	COG2114	T
56608-V	56608-V|gene_id_3877	4153275	4155551	4153857	G	A	non-synonymous	LA_0027	guanylate cyclase	COG2114	T
56608-V	56608-V|gene_id_1516	1601366	1598754	1601290	C	T	non-synonymous	LA_3109	histidine kinase sensor protein	COG2205	T
56608-V	56608-V|gene_id_367	376219	375641	376081	T	C	non-synonymous	LB_194	hypothetical protein	-
56608-V	56608-V|gene_id_948	984069	982405	982733	T	C	non-synonymous	LA_0934	hypothetical protein	-
56608-V	56608-V|gene_id_2109	2249960	2250097	2250097	T	G	non-synonymous	LA_3477	hypothetical protein	-
56608-V	56608-V|gene_id_2109	2249960	2250097	2250095	G	A	non-synonymous	LA_3477	hypothetical protein	-
56608-V	56608-V|gene_id_3264	3495609	3494824	3495395	C	T	non-synonymous	LA_3433	hypothetical protein	-
56608-V	56608-V|gene_id_3264	3495609	3494824	3495396	A	G	non-synonymous	LA_3433	hypothetical protein	-
56608-V	56608-V|gene_id_3264	3495609	3494824	3495433	A	C	non-synonymous	LA_3433	hypothetical protein	-
56608-V	56608-V|gene_id_3264	3495609	3494824	3495432	A	T	non-synonymous	LA_3433	hypothetical protein	-
56608-V	56608-V|gene_id_3264	3495609	3494824	3495431	C	T	non-synonymous	LA_3433	hypothetical protein	-
56608-V	56608-V|gene_id_3264	3495609	3494824	3495427	T	C	non-synonymous	LA_3433	hypothetical protein	-
56608-V	56608-V|gene_id_3264	3495609	3494824	3495424	T	G	non-synonymous	LA_3433	hypothetical protein	-
56608-V	56608-V|gene_id_3264	3495609	3494824	3495423	T	G	non-synonymous	LA_3433	hypothetical protein	-
56608-V	56608-V|gene_id_3264	3495609	3494824	3495421	A	C	non-synonymous	LA_3433	hypothetical protein	-
56608-V	56608-V|gene_id_3369	3617983	3615980	3616528	C	T	non-synonymous	LA_2576	hypothetical protein	-
56608-V	56608-V|gene_id_3594	3865475	3865122	3865226	G	A	non-synonymous	LA_2601	hypothetical protein	-
56608-V	56608-V|gene_id_3594	3865475	3865122	3865202	A	G	non-synonymous	LA_2601	hypothetical protein	-
56608-V	56608-V|gene_id_3739	4013237	4015351	4013633	A	T	non-synonymous	LA_4232	hypothetical protein	COG2982	M
56608-V	56608-V|gene_id_4080	4374747	4374604	4374605	G	A	non-synonymous	LA_2503	hypothetical protein	-
56608-V	56608-V|gene_id_4080	4374747	4374604	4374612	G	A	non-synonymous	LA_2503	hypothetical protein	-
56608-V	56608-V|gene_id_4080	4374747	4374604	4374613	T	A	non-synonymous	LA_2503	hypothetical protein	-
56608-V	56608-V|gene_id_4080	4374747	4374604	4374614	C	A	non-synonymous	LA_2503	hypothetical protein	-
56608-V	56608-V|gene_id_4020	4313313	4314071	4313930	G	A	non-synonymous	LA_0840	indole-3-glycerol phosphate synthase	COG0134	E
56608-V	56608-V|gene_id_4020	4313313	4314071	4313929	G	A	non-synonymous	LA_0840	indole-3-glycerol phosphate synthase	COG0134	E
56608-V	56608-V|gene_id_4020	4313313	4314071	4313928	T	G	non-synonymous	LA_0840	indole-3-glycerol phosphate synthase	COG0134	E
56608-V	56608-V|gene_id_4020	4313313	4314071	4313927	T	G	non-synonymous	LA_0840	indole-3-glycerol phosphate synthase	COG0134	E
56608-V	56608-V|gene_id_3942	4221476	4222576	4222466	C	T	non-synonymous	LA_3985	membrane-bound lytic murein transglycosylase	COG2821	M
56608-V	56608-V|gene_id_3186	3413488	3413021	3413436	T	C	non-synonymous	LA_3406	nucleotide-binding protein	COG1666	S
56608-V	56608-V|gene_id_3461	3726900	3725137	3726215	T	C	non-synonymous	LA_2154	phosphomannomutase	COG1109	G
56608-V	56608-V|gene_id_1580	1685173	1686792	1686613	A	G	non-synonymous	LA_0314	potassium uptake transporter	COG0168	P
56608-V	56608-V|gene_id_1610	1716576	1718315	1716894	G	A	non-synonymous	LA_2232	RNA polymerase sigma-70 factor	COG0568	K
56608-V	56608-V|gene_id_2537	2741749	2741081	2741568	A	G	non-synonymous	LA_2303	short chain dehydrogenase	COG1028	I, Q, R
56608-V	56608-V|gene_id_2815	3013008	3015233	3014758	T	C	non-synonymous	LA_2616	sodium:alanine symporter/phosphatidylserine decarboxylase	COG1115	E
56608-V	56608-V|gene_id_3667	3938759	3940207	3939034	C	A	non-synonymous	LA_2499	thiol oxidoreductase	COG3488	C
56608-V	56608-V|gene_id_288	292649	292801	292678	G	A	synonymous	N/A	N/A	N/A
56608-V	56608-V|gene_id_3756	4026910	4028901	4028424	A	G	synonymous	LA_3160	1-hydroxy-2-methyl-2-(E)-butenyl 4-diphosphate synthase	COG0821	I
56608-V	56608-V|gene_id_3756	4026910	4028901	4028427	T	G	synonymous	LA_3160	1-hydroxy-2-methyl-2-(E)-butenyl 4-diphosphate synthase	COG0821	I
56608-V	56608-V|gene_id_3756	4026910	4028901	4028463	T	C	synonymous	LA_3160	1-hydroxy-2-methyl-2-(E)-butenyl 4-diphosphate synthase	COG0821	I
56608-V	56608-V|gene_id_3756	4026910	4028901	4028466	T	C	synonymous	LA_3160	1-hydroxy-2-methyl-2-(E)-butenyl 4-diphosphate synthase	COG0821	I
56608-V	56608-V|gene_id_2622	2830916	2831182	2830978	A	G	synonymous	LA_0946	30S ribosomal protein S15	COG0184	J
56608-V	56608-V|gene_id_3930	4207316	4206675	4207155	C	T	synonymous	LA_1370	3-methyl-adenine DNA glycosylase	COG0122	L
56608-V	56608-V|gene_id_1925	2054869	2053940	2054435	T	C	synonymous	LA_4156	ABC transporter ATP-binding protein	COG1131	V
56608-V	56608-V|gene_id_2411	2594572	2593745	2594072	T	C	synonymous	LA_1032	enoyl-CoA hydratase	COG1024	I
56608-V	56608-V|gene_id_3877	4153275	4155551	4153856	G	A	synonymous	LA_0027	guanylate cyclase	COG2114	T
56608-V	56608-V|gene_id_2415	2597907	2596534	2597389	A	G	synonymous	LA_1036	histidine kinase/response regulator hybrid protein	COG3920	T
56608-V	56608-V|gene_id_1118	1161602	1160067	1160448	T	C	synonymous	LA_0379	hypothetical protein	COG1729	S
56608-V	56608-V|gene_id_1113	1156247	1154157	1155825	C	T	synonymous	LA_0374	hypothetical protein	-
56608-V	56608-V|gene_id_3029	3228795	3228064	3228199	A	G	synonymous	LA_0769	hypothetical protein	-
56608-V	56608-V|gene_id_3264	3495609	3494824	3495430	A	G	synonymous	LA_3433	hypothetical protein	-
56608-V	56608-V|gene_id_3453	3719211	3717193	3717730	C	T	synonymous	LA_0441	hypothetical protein	-
56608-V	56608-V|gene_id_3758	4030960	4030295	4030676	A	G	synonymous	LA_3165	hypothetical protein	COG4642	S
56608-V	56608-V|gene_id_3997	4285279	4284254	4284533	A	G	synonymous	LA_1024	hypothetical protein	COG5276	S
56608-V	56608-V|gene_id_4071	4364476	4363235	4364135	T	C	synonymous	LA_0425	hypothetical protein	-
56608-V	56608-V|gene_id_4080	4374747	4374604	4374615	T	G	synonymous	LA_2503	hypothetical protein	-
56608-V	56608-V|gene_id_2994	3192895	3193677	3193305	C	T	synonymous	LA_1685	recombinational DNA repair protein	COG1381	L
56608-V	56608-V|gene_id_3392	3644316	3641677	3644083	A	G	synonymous	LA_1164	serine/threonine kinase	COG3899	R
56608-V	56608-V|gene_id_3392	3644316	3641677	3644082	A	G	synonymous	LA_1164	serine/threonine kinase	COG3899	R
56608-V	56608-V|gene_id_3667	3938759	3940207	3939037	T	G	synonymous	LA_2499	thiol oxidoreductase	COG3488	C
56608-V	N/A	N/A	N/A	92459	G	A	intergenic	N/A	N/A	N/A
56608-V	N/A	N/A	N/A	616714	T	C	intergenic	N/A	N/A	N/A
56608-V	N/A	N/A	N/A	765245	T	A	intergenic	N/A	N/A	N/A
56608-V	N/A	N/A	N/A	765238	A	G	intergenic	N/A	N/A	N/A
56608-V	N/A	N/A	N/A	765237	A	G	intergenic	N/A	N/A	N/A
56608-V	N/A	N/A	N/A	765232	T	A	intergenic	N/A	N/A	N/A
56608-V	N/A	N/A	N/A	765231	G	A	intergenic	N/A	N/A	N/A
56608-V	N/A	N/A	N/A	765230	T	A	intergenic	N/A	N/A	N/A
56608-V	N/A	N/A	N/A	765228	G	A	intergenic	N/A	N/A	N/A
56608-V	N/A	N/A	N/A	765226	G	A	intergenic	N/A	N/A	N/A
56608-V	N/A	N/A	N/A	765224	T	A	intergenic	N/A	N/A	N/A
56608-V	N/A	N/A	N/A	853991	A	G	intergenic	N/A	N/A	N/A
56608-V	N/A	N/A	N/A	988151	A	G	intergenic	N/A	N/A	N/A
56608-V	N/A	N/A	N/A	1478788	T	C	intergenic	N/A	N/A	N/A
56608-V	N/A	N/A	N/A	2046253	T	C	intergenic	N/A	N/A	N/A
56608-V	N/A	N/A	N/A	2046260	T	C	intergenic	N/A	N/A	N/A
56608-V	N/A	N/A	N/A	2046261	T	G	intergenic	N/A	N/A	N/A
56608-V	N/A	N/A	N/A	2046268	C	A	intergenic	N/A	N/A	N/A
56608-V	N/A	N/A	N/A	2193831	A	C	intergenic	N/A	N/A	N/A
56608-V	N/A	N/A	N/A	2332372	T	C	intergenic	N/A	N/A	N/A
56608-V	N/A	N/A	N/A	2517673	C	T	intergenic	N/A	N/A	N/A
56608-V	N/A	N/A	N/A	2517677	T	G	intergenic	N/A	N/A	N/A
56608-V	N/A	N/A	N/A	2517678	C	T	intergenic	N/A	N/A	N/A
56608-V	N/A	N/A	N/A	2517679	C	T	intergenic	N/A	N/A	N/A
56608-V	N/A	N/A	N/A	2517680	G	A	intergenic	N/A	N/A	N/A
56608-V	N/A	N/A	N/A	2517684	A	C	intergenic	N/A	N/A	N/A
56608-V	N/A	N/A	N/A	2517686	A	T	intergenic	N/A	N/A	N/A
56608-V	N/A	N/A	N/A	2517690	A	G	intergenic	N/A	N/A	N/A
56608-V	N/A	N/A	N/A	2517692	A	T	intergenic	N/A	N/A	N/A
56608-V	N/A	N/A	N/A	2517698	A	G	intergenic	N/A	N/A	N/A
56608-V	N/A	N/A	N/A	2517699	C	A	intergenic	N/A	N/A	N/A
56608-V	N/A	N/A	N/A	2517707	C	T	intergenic	N/A	N/A	N/A
56608-V	N/A	N/A	N/A	2848674	C	T	intergenic	N/A	N/A	N/A
56608-V	N/A	N/A	N/A	2886842	G	A	intergenic	N/A	N/A	N/A
56608-V	N/A	N/A	N/A	3016732	T	C	intergenic	N/A	N/A	N/A
56608-V	N/A	N/A	N/A	3500400	G	C	intergenic	N/A	N/A	N/A
56608-V	N/A	N/A	N/A	3849543	T	C	intergenic	N/A	N/A	N/A
56608-V	N/A	N/A	N/A	3933301	G	A	intergenic	N/A	N/A	N/A
56608-V	N/A	N/A	N/A	3956520	C	T	intergenic	N/A	N/A	N/A
56608-V	N/A	N/A	N/A	4350586	T	C	intergenic	N/A	N/A	N/A
56608-V	N/A	N/A	N/A	4374595	T	G	intergenic	N/A	N/A	N/A
56608-V	N/A	N/A	N/A	4374596	G	A	intergenic	N/A	N/A	N/A
56608-V	N/A	N/A	N/A	4374599	G	A	intergenic	N/A	N/A	N/A
56608-V	N/A	N/A	N/A	4374600	A	G	intergenic	N/A	N/A	N/A
56608-V	N/A	N/A	N/A	4374602	T	A	intergenic	N/A	N/A	N/A
56608-V	N/A	N/A	N/A	4374603	G	A	intergenic	N/A	N/A	N/A
56608-V	N/A	N/A	N/A	4395086	G	A	intergenic	N/A	N/A	N/A
56609-V	56609-V|gene_id_618	616340	616185	616339	C	T	non-synonymous	N/A	N/A	N/A
56609-V	56609-V|gene_id_618	616340	616185	616338	T	A	non-synonymous	N/A	N/A	N/A
56609-V	56609-V|gene_id_618	616340	616185	616333	C	T	non-synonymous	N/A	N/A	N/A
56609-V	56609-V|gene_id_618	616340	616185	616331	G	A	non-synonymous	N/A	N/A	N/A
56609-V	56609-V|gene_id_1614	1722042	1721947	1721973	A	G	non-synonymous	N/A	N/A	N/A
56609-V	56609-V|gene_id_1614	1722042	1721947	1721970	A	C	non-synonymous	N/A	N/A	N/A
56609-V	56609-V|gene_id_1614	1722042	1721947	1721969	A	G	non-synonymous	N/A	N/A	N/A
56609-V	56609-V|gene_id_1614	1722042	1721947	1721965	T	C	non-synonymous	N/A	N/A	N/A
56609-V	56609-V|gene_id_1614	1722042	1721947	1721964	T	C	non-synonymous	N/A	N/A	N/A
56609-V	56609-V|gene_id_1614	1722042	1721947	1721963	T	C	non-synonymous	N/A	N/A	N/A
56609-V	56609-V|gene_id_1614	1722042	1721947	1721961	G	T	non-synonymous	N/A	N/A	N/A
56609-V	56609-V|gene_id_1614	1722042	1721947	1721958	T	C	non-synonymous	N/A	N/A	N/A
56609-V	56609-V|gene_id_1614	1722042	1721947	1721951	T	A	non-synonymous	N/A	N/A	N/A
56609-V	56609-V|gene_id_1614	1722042	1721947	1721949	C	A	non-synonymous	N/A	N/A	N/A
56609-V	56609-V|gene_id_1614	1722042	1721947	1721948	C	A	non-synonymous	N/A	N/A	N/A
56609-V	56609-V|gene_id_1652	1760174	1760332	1760174	A	T	non-synonymous	N/A	N/A	N/A
56609-V	56609-V|gene_id_4265	4500949	4501101	4501099	G	A	non-synonymous	N/A	N/A	N/A
56609-V	56609-V|gene_id_4265	4500949	4501101	4501097	T	A	non-synonymous	N/A	N/A	N/A
56609-V	56609-V|gene_id_4274	4507720	4507574	4507630	C	T	non-synonymous	N/A	N/A	N/A
56609-V	56609-V|gene_id_4274	4507720	4507574	4507635	T	A	non-synonymous	N/A	N/A	N/A
56609-V	56609-V|gene_id_4274	4507720	4507574	4507644	T	A	non-synonymous	N/A	N/A	N/A
56609-V	56609-V|gene_id_4274	4507720	4507574	4507649	G	T	non-synonymous	N/A	N/A	N/A
56609-V	56609-V|gene_id_4274	4507720	4507574	4507650	T	G	non-synonymous	N/A	N/A	N/A
56609-V	56609-V|gene_id_4274	4507720	4507574	4507654	T	A	non-synonymous	N/A	N/A	N/A
56609-V	56609-V|gene_id_4274	4507720	4507574	4507656	A	G	non-synonymous	N/A	N/A	N/A
56609-V	56609-V|gene_id_4274	4507720	4507574	4507657	C	A	non-synonymous	N/A	N/A	N/A
56609-V	56609-V|gene_id_4274	4507720	4507574	4507659	A	C	non-synonymous	N/A	N/A	N/A
56609-V	56609-V|gene_id_4274	4507720	4507574	4507662	G	T	non-synonymous	N/A	N/A	N/A
56609-V	56609-V|gene_id_4274	4507720	4507574	4507665	T	A	non-synonymous	N/A	N/A	N/A
56609-V	56609-V|gene_id_4274	4507720	4507574	4507666	C	T	non-synonymous	N/A	N/A	N/A
56609-V	56609-V|gene_id_4274	4507720	4507574	4507667	T	C	non-synonymous	N/A	N/A	N/A
56609-V	56609-V|gene_id_4274	4507720	4507574	4507671	G	C	non-synonymous	N/A	N/A	N/A
56609-V	56609-V|gene_id_4274	4507720	4507574	4507672	T	A	non-synonymous	N/A	N/A	N/A
56609-V	56609-V|gene_id_4274	4507720	4507574	4507674	T	A	non-synonymous	N/A	N/A	N/A
56609-V	56609-V|gene_id_4274	4507720	4507574	4507675	T	C	non-synonymous	N/A	N/A	N/A
56609-V	56609-V|gene_id_4274	4507720	4507574	4507676	C	A	non-synonymous	N/A	N/A	N/A
56609-V	56609-V|gene_id_4274	4507720	4507574	4507680	C	T	non-synonymous	N/A	N/A	N/A
56609-V	56609-V|gene_id_4274	4507720	4507574	4507692	C	T	non-synonymous	N/A	N/A	N/A
56609-V	56609-V|gene_id_4274	4507720	4507574	4507695	A	G	non-synonymous	N/A	N/A	N/A
56609-V	56609-V|gene_id_4274	4507720	4507574	4507699	C	T	non-synonymous	N/A	N/A	N/A
56609-V	56609-V|gene_id_4274	4507720	4507574	4507704	G	C	non-synonymous	N/A	N/A	N/A
56609-V	56609-V|gene_id_4274	4507720	4507574	4507705	T	A	non-synonymous	N/A	N/A	N/A
56609-V	56609-V|gene_id_4274	4507720	4507574	4507706	T	G	non-synonymous	N/A	N/A	N/A
56609-V	56609-V|gene_id_4274	4507720	4507574	4507707	T	G	non-synonymous	N/A	N/A	N/A
56609-V	56609-V|gene_id_4274	4507720	4507574	4507719	G	T	non-synonymous	N/A	N/A	N/A
56609-V	56609-V|gene_id_4274	4507720	4507574	4507720	A	G	non-synonymous	N/A	N/A	N/A
56609-V	56609-V|gene_id_4275	4508045	4507854	4507913	C	A	non-synonymous	N/A	N/A	N/A
56609-V	56609-V|gene_id_4275	4508045	4507854	4507916	A	T	non-synonymous	N/A	N/A	N/A
56609-V	56609-V|gene_id_4451	4668463	4667327	4667346	C	T	non-synonymous	N/A	N/A	N/A
56609-V	56609-V|gene_id_4452	4668973	4668536	4668943	C	T	non-synonymous	N/A	N/A	N/A
56609-V	56609-V|gene_id_4452	4668973	4668536	4668948	C	T	non-synonymous	N/A	N/A	N/A
56609-V	56609-V|gene_id_4452	4668973	4668536	4668949	C	G	non-synonymous	N/A	N/A	N/A
56609-V	56609-V|gene_id_4452	4668973	4668536	4668951	C	A	non-synonymous	N/A	N/A	N/A
56609-V	56609-V|gene_id_4452	4668973	4668536	4668952	G	A	non-synonymous	N/A	N/A	N/A
56609-V	56609-V|gene_id_4452	4668973	4668536	4668953	T	A	non-synonymous	N/A	N/A	N/A
56609-V	56609-V|gene_id_4452	4668973	4668536	4668955	T	C	non-synonymous	N/A	N/A	N/A
56609-V	56609-V|gene_id_4452	4668973	4668536	4668956	A	T	non-synonymous	N/A	N/A	N/A
56609-V	56609-V|gene_id_254	268561	271323	268772	C	T	non-synonymous	LA_1224	2-oxoglutarate dehydrogenase E1	COG0567	C
56609-V	56609-V|gene_id_3733	3943840	3945237	3945200	A	C	non-synonymous	LA_0930	4-hydroxybenzoate transporter transmembrane protein	COG2814	G
56609-V	56609-V|gene_id_3733	3943840	3945237	3945201	A	T	non-synonymous	LA_0930	4-hydroxybenzoate transporter transmembrane protein	COG2814	G
56609-V	56609-V|gene_id_3733	3943840	3945237	3945203	C	T	non-synonymous	LA_0930	4-hydroxybenzoate transporter transmembrane protein	COG2814	G
56609-V	56609-V|gene_id_2131	2202471	2202139	2202375	C	T	non-synonymous	LA_0744	50S ribosomal protein L22	COG0091	J
56609-V	56609-V|gene_id_3892	4123465	4124070	4123745	T	C	non-synonymous	LA_1217	acetyltransferase	COG1670	J
56609-V	56609-V|gene_id_1078	1109998	1106918	1109700	T	C	non-synonymous	LA_3738	acriflavine resistance protein	COG0841	V
56609-V	56609-V|gene_id_1692	1804249	1802993	1803114	C	T	non-synonymous	LA_3143	acyl-CoA dehydrogenase	COG1960	I
56609-V	56609-V|gene_id_2585	2694623	2693211	2693813	C	T	non-synonymous	LB_208	alginate o-acetyltransferase	COG1696	M
56609-V	56609-V|gene_id_627	630085	628640	629043	T	C	non-synonymous	LA_1859	catalase	COG0753	P
56609-V	56609-V|gene_id_1370	1432464	1434068	1432756	A	G	non-synonymous	LA_0243	cytochrome c oxidase polypeptide I	COG0843	C
56609-V	56609-V|gene_id_4195	4428926	4425069	4427084	C	A	non-synonymous	LA_3725	cytoplasmic membrane protein	-
56609-V	56609-V|gene_id_4195	4428926	4425069	4427083	A	T	non-synonymous	LA_3725	cytoplasmic membrane protein	-
56609-V	56609-V|gene_id_4195	4428926	4425069	4427081	T	A	non-synonymous	LA_3725	cytoplasmic membrane protein	-
56609-V	56609-V|gene_id_4195	4428926	4425069	4427080	A	G	non-synonymous	LA_3725	cytoplasmic membrane protein	-
56609-V	56609-V|gene_id_4195	4428926	4425069	4427079	T	C	non-synonymous	LA_3725	cytoplasmic membrane protein	-
56609-V	56609-V|gene_id_4195	4428926	4425069	4427078	T	G	non-synonymous	LA_3725	cytoplasmic membrane protein	-
56609-V	56609-V|gene_id_4195	4428926	4425069	4427075	A	C	non-synonymous	LA_3725	cytoplasmic membrane protein	-
56609-V	56609-V|gene_id_3864	4079610	4080203	4080018	G	T	non-synonymous	LA_3317	dihydrofolate reductase-like protein	COG0262	H
56609-V	56609-V|gene_id_3864	4079610	4080203	4080019	T	A	non-synonymous	LA_3317	dihydrofolate reductase-like protein	COG0262	H
56609-V	56609-V|gene_id_3864	4079610	4080203	4080021	G	T	non-synonymous	LA_3317	dihydrofolate reductase-like protein	COG0262	H
56609-V	56609-V|gene_id_3864	4079610	4080203	4080022	A	C	non-synonymous	LA_3317	dihydrofolate reductase-like protein	COG0262	H
56609-V	56609-V|gene_id_3864	4079610	4080203	4080024	A	T	non-synonymous	LA_3317	dihydrofolate reductase-like protein	COG0262	H
56609-V	56609-V|gene_id_3864	4079610	4080203	4080027	A	G	non-synonymous	LA_3317	dihydrofolate reductase-like protein	COG0262	H
56609-V	56609-V|gene_id_4243	4482353	4484134	4483749	G	A	non-synonymous	LA_1175	DNA mismatch repair protein MutL	COG0323	L
56609-V	56609-V|gene_id_3326	3495914	3496897	3496124	A	C	non-synonymous	LA_3583	DNA processing protein A	COG0758	L, U
56609-V	56609-V|gene_id_3326	3495914	3496897	3496125	T	G	non-synonymous	LA_3583	DNA processing protein A	COG0758	L, U
56609-V	56609-V|gene_id_4413	4633805	4634536	4634379	C	T	non-synonymous	LA_3366	enoyl-CoA hydratase	COG1024	I
56609-V	56609-V|gene_id_4413	4633805	4634536	4634303	C	T	non-synonymous	LA_3366	enoyl-CoA hydratase	COG1024	I
56609-V	56609-V|gene_id_4413	4633805	4634536	4634294	A	G	non-synonymous	LA_3366	enoyl-CoA hydratase	COG1024	I
56609-V	56609-V|gene_id_4413	4633805	4634536	4634285	C	T	non-synonymous	LA_3366	enoyl-CoA hydratase	COG1024	I
56609-V	56609-V|gene_id_4413	4633805	4634536	4634282	T	C	non-synonymous	LA_3366	enoyl-CoA hydratase	COG1024	I
56609-V	56609-V|gene_id_4413	4633805	4634536	4634279	T	C	non-synonymous	LA_3366	enoyl-CoA hydratase	COG1024	I
56609-V	56609-V|gene_id_4413	4633805	4634536	4634229	A	C	non-synonymous	LA_3366	enoyl-CoA hydratase	COG1024	I
56609-V	56609-V|gene_id_4413	4633805	4634536	4634189	T	C	non-synonymous	LA_3366	enoyl-CoA hydratase	COG1024	I
56609-V	56609-V|gene_id_4413	4633805	4634536	4634179	C	A	non-synonymous	LA_3366	enoyl-CoA hydratase	COG1024	I
56609-V	56609-V|gene_id_4413	4633805	4634536	4634162	T	A	non-synonymous	LA_3366	enoyl-CoA hydratase	COG1024	I
56609-V	56609-V|gene_id_4413	4633805	4634536	4634159	G	A	non-synonymous	LA_3366	enoyl-CoA hydratase	COG1024	I
56609-V	56609-V|gene_id_4413	4633805	4634536	4634156	A	T	non-synonymous	LA_3366	enoyl-CoA hydratase	COG1024	I
56609-V	56609-V|gene_id_4413	4633805	4634536	4634152	A	G	non-synonymous	LA_3366	enoyl-CoA hydratase	COG1024	I
56609-V	56609-V|gene_id_4413	4633805	4634536	4634148	C	A	non-synonymous	LA_3366	enoyl-CoA hydratase	COG1024	I
56609-V	56609-V|gene_id_4413	4633805	4634536	4634147	T	A	non-synonymous	LA_3366	enoyl-CoA hydratase	COG1024	I
56609-V	56609-V|gene_id_4413	4633805	4634536	4634145	A	G	non-synonymous	LA_3366	enoyl-CoA hydratase	COG1024	I
56609-V	56609-V|gene_id_4413	4633805	4634536	4634144	G	T	non-synonymous	LA_3366	enoyl-CoA hydratase	COG1024	I
56609-V	56609-V|gene_id_4413	4633805	4634536	4634143	T	A	non-synonymous	LA_3366	enoyl-CoA hydratase	COG1024	I
56609-V	56609-V|gene_id_4413	4633805	4634536	4634142	G	A	non-synonymous	LA_3366	enoyl-CoA hydratase	COG1024	I
56609-V	56609-V|gene_id_4413	4633805	4634536	4634141	T	C	non-synonymous	LA_3366	enoyl-CoA hydratase	COG1024	I
56609-V	56609-V|gene_id_4413	4633805	4634536	4634139	A	G	non-synonymous	LA_3366	enoyl-CoA hydratase	COG1024	I
56609-V	56609-V|gene_id_4413	4633805	4634536	4634132	T	G	non-synonymous	LA_3366	enoyl-CoA hydratase	COG1024	I
56609-V	56609-V|gene_id_4413	4633805	4634536	4634111	T	C	non-synonymous	LA_3366	enoyl-CoA hydratase	COG1024	I
56609-V	56609-V|gene_id_4413	4633805	4634536	4634105	A	G	non-synonymous	LA_3366	enoyl-CoA hydratase	COG1024	I
56609-V	56609-V|gene_id_4413	4633805	4634536	4634088	A	G	non-synonymous	LA_3366	enoyl-CoA hydratase	COG1024	I
56609-V	56609-V|gene_id_4413	4633805	4634536	4634066	C	T	non-synonymous	LA_3366	enoyl-CoA hydratase	COG1024	I
56609-V	56609-V|gene_id_4413	4633805	4634536	4634024	A	T	non-synonymous	LA_3366	enoyl-CoA hydratase	COG1024	I
56609-V	56609-V|gene_id_4413	4633805	4634536	4634021	T	G	non-synonymous	LA_3366	enoyl-CoA hydratase	COG1024	I
56609-V	56609-V|gene_id_4413	4633805	4634536	4634018	T	C	non-synonymous	LA_3366	enoyl-CoA hydratase	COG1024	I
56609-V	56609-V|gene_id_4413	4633805	4634536	4634017	A	T	non-synonymous	LA_3366	enoyl-CoA hydratase	COG1024	I
56609-V	56609-V|gene_id_4413	4633805	4634536	4634015	G	A	non-synonymous	LA_3366	enoyl-CoA hydratase	COG1024	I
56609-V	56609-V|gene_id_4413	4633805	4634536	4634014	G	T	non-synonymous	LA_3366	enoyl-CoA hydratase	COG1024	I
56609-V	56609-V|gene_id_4413	4633805	4634536	4634012	A	G	non-synonymous	LA_3366	enoyl-CoA hydratase	COG1024	I
56609-V	56609-V|gene_id_4413	4633805	4634536	4634010	C	T	non-synonymous	LA_3366	enoyl-CoA hydratase	COG1024	I
56609-V	56609-V|gene_id_4413	4633805	4634536	4634009	G	T	non-synonymous	LA_3366	enoyl-CoA hydratase	COG1024	I
56609-V	56609-V|gene_id_4413	4633805	4634536	4634007	T	G	non-synonymous	LA_3366	enoyl-CoA hydratase	COG1024	I
56609-V	56609-V|gene_id_4413	4633805	4634536	4634004	C	T	non-synonymous	LA_3366	enoyl-CoA hydratase	COG1024	I
56609-V	56609-V|gene_id_4413	4633805	4634536	4633992	C	T	non-synonymous	LA_3366	enoyl-CoA hydratase	COG1024	I
56609-V	56609-V|gene_id_4413	4633805	4634536	4633991	G	A	non-synonymous	LA_3366	enoyl-CoA hydratase	COG1024	I
56609-V	56609-V|gene_id_2499	2596246	2595407	2595442	A	C	non-synonymous	LA_1123	exonuclease	COG3359	L
56609-V	56609-V|gene_id_2499	2596246	2595407	2595437	T	A	non-synonymous	LA_1123	exonuclease	COG3359	L
56609-V	56609-V|gene_id_2499	2596246	2595407	2595436	C	A	non-synonymous	LA_1123	exonuclease	COG3359	L
56609-V	56609-V|gene_id_2499	2596246	2595407	2595435	T	A	non-synonymous	LA_1123	exonuclease	COG3359	L
56609-V	56609-V|gene_id_2499	2596246	2595407	2595432	T	C	non-synonymous	LA_1123	exonuclease	COG3359	L
56609-V	56609-V|gene_id_4314	4548837	4550255	4549401	T	C	non-synonymous	LA_3461	FAD/FMN-containing dehydrogenase	COG0277	C
56609-V	56609-V|gene_id_4314	4548837	4550255	4549390	T	A	non-synonymous	LA_3461	FAD/FMN-containing dehydrogenase	COG0277	C
56609-V	56609-V|gene_id_4314	4548837	4550255	4549387	G	A	non-synonymous	LA_3461	FAD/FMN-containing dehydrogenase	COG0277	C
56609-V	56609-V|gene_id_4314	4548837	4550255	4549374	C	G	non-synonymous	LA_3461	FAD/FMN-containing dehydrogenase	COG0277	C
56609-V	56609-V|gene_id_3674	3884057	3884704	3884387	A	G	non-synonymous	LA_2594	flagellar protein FlbB	COG4372	S
56609-V	56609-V|gene_id_3674	3884057	3884704	3884389	A	C	non-synonymous	LA_2594	flagellar protein FlbB	COG4372	S
56609-V	56609-V|gene_id_3674	3884057	3884704	3884391	G	A	non-synonymous	LA_2594	flagellar protein FlbB	COG4372	S
56609-V	56609-V|gene_id_3674	3884057	3884704	3884393	A	T	non-synonymous	LA_2594	flagellar protein FlbB	COG4372	S
56609-V	56609-V|gene_id_3674	3884057	3884704	3884395	T	G	non-synonymous	LA_2594	flagellar protein FlbB	COG4372	S
56609-V	56609-V|gene_id_3674	3884057	3884704	3884396	T	C	non-synonymous	LA_2594	flagellar protein FlbB	COG4372	S
56609-V	56609-V|gene_id_3674	3884057	3884704	3884402	C	T	non-synonymous	LA_2594	flagellar protein FlbB	COG4372	S
56609-V	56609-V|gene_id_3674	3884057	3884704	3884406	A	G	non-synonymous	LA_2594	flagellar protein FlbB	COG4372	S
56609-V	56609-V|gene_id_3674	3884057	3884704	3884410	G	T	non-synonymous	LA_2594	flagellar protein FlbB	COG4372	S
56609-V	56609-V|gene_id_3674	3884057	3884704	3884630	T	C	non-synonymous	LA_2594	flagellar protein FlbB	COG4372	S
56609-V	56609-V|gene_id_3674	3884057	3884704	3884633	C	T	non-synonymous	LA_2594	flagellar protein FlbB	COG4372	S
56609-V	56609-V|gene_id_3674	3884057	3884704	3884638	T	A	non-synonymous	LA_2594	flagellar protein FlbB	COG4372	S
56609-V	56609-V|gene_id_3674	3884057	3884704	3884640	G	A	non-synonymous	LA_2594	flagellar protein FlbB	COG4372	S
56609-V	56609-V|gene_id_3674	3884057	3884704	3884648	A	C	non-synonymous	LA_2594	flagellar protein FlbB	COG4372	S
56609-V	56609-V|gene_id_3674	3884057	3884704	3884655	G	A	non-synonymous	LA_2594	flagellar protein FlbB	COG4372	S
56609-V	56609-V|gene_id_3674	3884057	3884704	3884657	T	G	non-synonymous	LA_2594	flagellar protein FlbB	COG4372	S
56609-V	56609-V|gene_id_3674	3884057	3884704	3884658	A	G	non-synonymous	LA_2594	flagellar protein FlbB	COG4372	S
56609-V	56609-V|gene_id_3674	3884057	3884704	3884667	A	G	non-synonymous	LA_2594	flagellar protein FlbB	COG4372	S
56609-V	56609-V|gene_id_3674	3884057	3884704	3884669	A	G	non-synonymous	LA_2594	flagellar protein FlbB	COG4372	S
56609-V	56609-V|gene_id_3674	3884057	3884704	3884671	A	T	non-synonymous	LA_2594	flagellar protein FlbB	COG4372	S
56609-V	56609-V|gene_id_3674	3884057	3884704	3884672	A	G	non-synonymous	LA_2594	flagellar protein FlbB	COG4372	S
56609-V	56609-V|gene_id_3674	3884057	3884704	3884673	C	T	non-synonymous	LA_2594	flagellar protein FlbB	COG4372	S
56609-V	56609-V|gene_id_3674	3884057	3884704	3884676	G	T	non-synonymous	LA_2594	flagellar protein FlbB	COG4372	S
56609-V	56609-V|gene_id_3674	3884057	3884704	3884678	G	T	non-synonymous	LA_2594	flagellar protein FlbB	COG4372	S
56609-V	56609-V|gene_id_3674	3884057	3884704	3884679	T	C	non-synonymous	LA_2594	flagellar protein FlbB	COG4372	S
56609-V	56609-V|gene_id_3674	3884057	3884704	3884686	A	T	non-synonymous	LA_2594	flagellar protein FlbB	COG4372	S
56609-V	56609-V|gene_id_3674	3884057	3884704	3884687	C	T	non-synonymous	LA_2594	flagellar protein FlbB	COG4372	S
56609-V	56609-V|gene_id_3674	3884057	3884704	3884690	T	A	non-synonymous	LA_2594	flagellar protein FlbB	COG4372	S
56609-V	56609-V|gene_id_3674	3884057	3884704	3884691	G	T	non-synonymous	LA_2594	flagellar protein FlbB	COG4372	S
56609-V	56609-V|gene_id_3674	3884057	3884704	3884697	A	T	non-synonymous	LA_2594	flagellar protein FlbB	COG4372	S
56609-V	56609-V|gene_id_3674	3884057	3884704	3884700	T	A	non-synonymous	LA_2594	flagellar protein FlbB	COG4372	S
56609-V	56609-V|gene_id_3674	3884057	3884704	3884702	A	T	non-synonymous	LA_2594	flagellar protein FlbB	COG4372	S
56609-V	56609-V|gene_id_2647	2761647	2762273	2761764	G	A	non-synonymous	LA_0595	glutathione S-transferase-like protein	COG0625	O
56609-V	56609-V|gene_id_3393	3568328	3569224	3568934	C	T	non-synonymous	LA_4285	glycosyl hydrolase	COG3858	R
56609-V	56609-V|gene_id_3393	3568328	3569224	3568935	A	C	non-synonymous	LA_4285	glycosyl hydrolase	COG3858	R
56609-V	56609-V|gene_id_3393	3568328	3569224	3568937	A	G	non-synonymous	LA_4285	glycosyl hydrolase	COG3858	R
56609-V	56609-V|gene_id_3393	3568328	3569224	3568938	G	A	non-synonymous	LA_4285	glycosyl hydrolase	COG3858	R
56609-V	56609-V|gene_id_3393	3568328	3569224	3568941	A	G	non-synonymous	LA_4285	glycosyl hydrolase	COG3858	R
56609-V	56609-V|gene_id_3393	3568328	3569224	3568942	C	A	non-synonymous	LA_4285	glycosyl hydrolase	COG3858	R
56609-V	56609-V|gene_id_3393	3568328	3569224	3568943	A	G	non-synonymous	LA_4285	glycosyl hydrolase	COG3858	R
56609-V	56609-V|gene_id_3393	3568328	3569224	3568949	C	T	non-synonymous	LA_4285	glycosyl hydrolase	COG3858	R
56609-V	56609-V|gene_id_3393	3568328	3569224	3568955	G	A	non-synonymous	LA_4285	glycosyl hydrolase	COG3858	R
56609-V	56609-V|gene_id_1057	1074876	1076900	1076103	G	A	non-synonymous	LA_3085	guanosine polyphosphate pyrophosphohydrolase/synthetase	COG0317	T, K
56609-V	56609-V|gene_id_210	223551	223465	223467	C	T	non-synonymous	LA_2450	hypothetical protein	COG4886	S
56609-V	56609-V|gene_id_224	237774	238784	238737	G	A	non-synonymous	LA_2465	hypothetical protein	-
56609-V	56609-V|gene_id_486	487954	488094	487954	G	A	non-synonymous	LA_3137	hypothetical protein	-
56609-V	56609-V|gene_id_486	487954	488094	487955	G	A	non-synonymous	LA_3137	hypothetical protein	-
56609-V	56609-V|gene_id_486	487954	488094	487957	G	C	non-synonymous	LA_3137	hypothetical protein	-
56609-V	56609-V|gene_id_486	487954	488094	487958	A	T	non-synonymous	LA_3137	hypothetical protein	-
56609-V	56609-V|gene_id_486	487954	488094	487960	G	A	non-synonymous	LA_3137	hypothetical protein	-
56609-V	56609-V|gene_id_486	487954	488094	487972	A	G	non-synonymous	LA_3137	hypothetical protein	-
56609-V	56609-V|gene_id_486	487954	488094	487975	T	A	non-synonymous	LA_3137	hypothetical protein	-
56609-V	56609-V|gene_id_572	585990	584815	585039	C	A	non-synonymous	LA_1931	hypothetical protein	-
56609-V	56609-V|gene_id_837	846348	843421	845972	A	C	non-synonymous	LA_2318	hypothetical protein	COG4775	M
56609-V	56609-V|gene_id_1217	1270917	1273184	1270918	T	C	non-synonymous	LA_2443	hypothetical protein	COG4886	S
56609-V	56609-V|gene_id_1217	1270917	1273184	1270919	G	T	non-synonymous	LA_2443	hypothetical protein	COG4886	S
56609-V	56609-V|gene_id_1222	1277440	1277838	1277836	C	A	non-synonymous	LA_1121	hypothetical protein	-
56609-V	56609-V|gene_id_1222	1277440	1277838	1277834	T	G	non-synonymous	LA_1121	hypothetical protein	-
56609-V	56609-V|gene_id_1222	1277440	1277838	1277833	G	T	non-synonymous	LA_1121	hypothetical protein	-
56609-V	56609-V|gene_id_1222	1277440	1277838	1277831	G	A	non-synonymous	LA_1121	hypothetical protein	-
56609-V	56609-V|gene_id_1222	1277440	1277838	1277822	T	G	non-synonymous	LA_1121	hypothetical protein	-
56609-V	56609-V|gene_id_1222	1277440	1277838	1277817	A	C	non-synonymous	LA_1121	hypothetical protein	-
56609-V	56609-V|gene_id_1222	1277440	1277838	1277813	T	G	non-synonymous	LA_1121	hypothetical protein	-
56609-V	56609-V|gene_id_1222	1277440	1277838	1277812	G	C	non-synonymous	LA_1121	hypothetical protein	-
56609-V	56609-V|gene_id_1222	1277440	1277838	1277810	T	G	non-synonymous	LA_1121	hypothetical protein	-
56609-V	56609-V|gene_id_1222	1277440	1277838	1277807	T	C	non-synonymous	LA_1121	hypothetical protein	-
56609-V	56609-V|gene_id_1688	1799153	1799028	1799053	T	C	non-synonymous	LA_3137	hypothetical protein	-
56609-V	56609-V|gene_id_1688	1799153	1799028	1799051	T	C	non-synonymous	LA_3137	hypothetical protein	-
56609-V	56609-V|gene_id_1688	1799153	1799028	1799048	A	C	non-synonymous	LA_3137	hypothetical protein	-
56609-V	56609-V|gene_id_1688	1799153	1799028	1799047	G	A	non-synonymous	LA_3137	hypothetical protein	-
56609-V	56609-V|gene_id_1688	1799153	1799028	1799045	T	C	non-synonymous	LA_3137	hypothetical protein	-
56609-V	56609-V|gene_id_1688	1799153	1799028	1799029	T	A	non-synonymous	LA_3137	hypothetical protein	-
56609-V	56609-V|gene_id_1716	1826026	1828494	1826261	G	A	non-synonymous	LA_4135	hypothetical protein	-
56609-V	56609-V|gene_id_2026	2111745	2111020	2111739	A	G	non-synonymous	LA_4202	hypothetical protein	-
56609-V	56609-V|gene_id_2328	2414684	2415796	2415386	G	A	non-synonymous	LA_0492	hypothetical protein	-
56609-V	56609-V|gene_id_2328	2414684	2415796	2415381	A	T	non-synonymous	LA_0492	hypothetical protein	-
56609-V	56609-V|gene_id_2328	2414684	2415796	2415380	G	T	non-synonymous	LA_0492	hypothetical protein	-
56609-V	56609-V|gene_id_2328	2414684	2415796	2415378	G	A	non-synonymous	LA_0492	hypothetical protein	-
56609-V	56609-V|gene_id_2328	2414684	2415796	2415377	T	C	non-synonymous	LA_0492	hypothetical protein	-
56609-V	56609-V|gene_id_2328	2414684	2415796	2415375	G	C	non-synonymous	LA_0492	hypothetical protein	-
56609-V	56609-V|gene_id_2328	2414684	2415796	2415374	C	T	non-synonymous	LA_0492	hypothetical protein	-
56609-V	56609-V|gene_id_2328	2414684	2415796	2415371	T	C	non-synonymous	LA_0492	hypothetical protein	-
56609-V	56609-V|gene_id_2328	2414684	2415796	2415368	G	A	non-synonymous	LA_0492	hypothetical protein	-
56609-V	56609-V|gene_id_2328	2414684	2415796	2415367	T	A	non-synonymous	LA_0492	hypothetical protein	-
56609-V	56609-V|gene_id_2329	2419511	2418159	2419025	G	T	non-synonymous	LA_0423	hypothetical protein	-
56609-V	56609-V|gene_id_2611	2721644	2722660	2722245	A	G	non-synonymous	LA_3552	hypothetical protein	-
56609-V	56609-V|gene_id_2611	2721644	2722660	2722244	A	C	non-synonymous	LA_3552	hypothetical protein	-
56609-V	56609-V|gene_id_2611	2721644	2722660	2722235	G	A	non-synonymous	LA_3552	hypothetical protein	-
56609-V	56609-V|gene_id_2611	2721644	2722660	2722232	G	C	non-synonymous	LA_3552	hypothetical protein	-
56609-V	56609-V|gene_id_2611	2721644	2722660	2722230	T	A	non-synonymous	LA_3552	hypothetical protein	-
56609-V	56609-V|gene_id_2611	2721644	2722660	2722226	T	C	non-synonymous	LA_3552	hypothetical protein	-
56609-V	56609-V|gene_id_2611	2721644	2722660	2722218	T	G	non-synonymous	LA_3552	hypothetical protein	-
56609-V	56609-V|gene_id_2611	2721644	2722660	2722216	G	T	non-synonymous	LA_3552	hypothetical protein	-
56609-V	56609-V|gene_id_2891	3034258	3037170	3034586	A	T	non-synonymous	LA_0706	hypothetical protein	COG4206	H
56609-V	56609-V|gene_id_2891	3034258	3037170	3034585	A	T	non-synonymous	LA_0706	hypothetical protein	COG4206	H
56609-V	56609-V|gene_id_2891	3034258	3037170	3034583	T	C	non-synonymous	LA_0706	hypothetical protein	COG4206	H
56609-V	56609-V|gene_id_2891	3034258	3037170	3034582	T	C	non-synonymous	LA_0706	hypothetical protein	COG4206	H
56609-V	56609-V|gene_id_2891	3034258	3037170	3034580	T	G	non-synonymous	LA_0706	hypothetical protein	COG4206	H
56609-V	56609-V|gene_id_2891	3034258	3037170	3034579	T	C	non-synonymous	LA_0706	hypothetical protein	COG4206	H
56609-V	56609-V|gene_id_2891	3034258	3037170	3034577	C	T	non-synonymous	LA_0706	hypothetical protein	COG4206	H
56609-V	56609-V|gene_id_2891	3034258	3037170	3034576	A	T	non-synonymous	LA_0706	hypothetical protein	COG4206	H
56609-V	56609-V|gene_id_2891	3034258	3037170	3034574	G	A	non-synonymous	LA_0706	hypothetical protein	COG4206	H
56609-V	56609-V|gene_id_2891	3034258	3037170	3034573	G	A	non-synonymous	LA_0706	hypothetical protein	COG4206	H
56609-V	56609-V|gene_id_2891	3034258	3037170	3034572	A	C	non-synonymous	LA_0706	hypothetical protein	COG4206	H
56609-V	56609-V|gene_id_2891	3034258	3037170	3034571	A	T	non-synonymous	LA_0706	hypothetical protein	COG4206	H
56609-V	56609-V|gene_id_2891	3034258	3037170	3034568	A	T	non-synonymous	LA_0706	hypothetical protein	COG4206	H
56609-V	56609-V|gene_id_2891	3034258	3037170	3034567	C	G	non-synonymous	LA_0706	hypothetical protein	COG4206	H
56609-V	56609-V|gene_id_2891	3034258	3037170	3034565	C	T	non-synonymous	LA_0706	hypothetical protein	COG4206	H
56609-V	56609-V|gene_id_2891	3034258	3037170	3034564	G	C	non-synonymous	LA_0706	hypothetical protein	COG4206	H
56609-V	56609-V|gene_id_2891	3034258	3037170	3034559	T	C	non-synonymous	LA_0706	hypothetical protein	COG4206	H
56609-V	56609-V|gene_id_2891	3034258	3037170	3034558	T	A	non-synonymous	LA_0706	hypothetical protein	COG4206	H
56609-V	56609-V|gene_id_2891	3034258	3037170	3034556	C	A	non-synonymous	LA_0706	hypothetical protein	COG4206	H
56609-V	56609-V|gene_id_2891	3034258	3037170	3034555	C	T	non-synonymous	LA_0706	hypothetical protein	COG4206	H
56609-V	56609-V|gene_id_2891	3034258	3037170	3034553	C	A	non-synonymous	LA_0706	hypothetical protein	COG4206	H
56609-V	56609-V|gene_id_2891	3034258	3037170	3034550	G	T	non-synonymous	LA_0706	hypothetical protein	COG4206	H
56609-V	56609-V|gene_id_3211	3373225	3371939	3373027	A	T	non-synonymous	LA_0920	hypothetical protein	-
56609-V	56609-V|gene_id_3211	3373225	3371939	3373031	A	C	non-synonymous	LA_0920	hypothetical protein	-
56609-V	56609-V|gene_id_3211	3373225	3371939	3373032	A	T	non-synonymous	LA_0920	hypothetical protein	-
56609-V	56609-V|gene_id_3211	3373225	3371939	3373035	T	G	non-synonymous	LA_0920	hypothetical protein	-
56609-V	56609-V|gene_id_3211	3373225	3371939	3373038	T	G	non-synonymous	LA_0920	hypothetical protein	-
56609-V	56609-V|gene_id_3211	3373225	3371939	3373041	A	T	non-synonymous	LA_0920	hypothetical protein	-
56609-V	56609-V|gene_id_3211	3373225	3371939	3373045	T	G	non-synonymous	LA_0920	hypothetical protein	-
56609-V	56609-V|gene_id_3211	3373225	3371939	3373047	T	C	non-synonymous	LA_0920	hypothetical protein	-
56609-V	56609-V|gene_id_3211	3373225	3371939	3373051	C	G	non-synonymous	LA_0920	hypothetical protein	-
56609-V	56609-V|gene_id_3211	3373225	3371939	3373054	G	C	non-synonymous	LA_0920	hypothetical protein	-
56609-V	56609-V|gene_id_3211	3373225	3371939	3373056	A	G	non-synonymous	LA_0920	hypothetical protein	-
56609-V	56609-V|gene_id_3211	3373225	3371939	3373057	T	C	non-synonymous	LA_0920	hypothetical protein	-
56609-V	56609-V|gene_id_3211	3373225	3371939	3373060	A	C	non-synonymous	LA_0920	hypothetical protein	-
56609-V	56609-V|gene_id_3211	3373225	3371939	3373068	G	C	non-synonymous	LA_0920	hypothetical protein	-
56609-V	56609-V|gene_id_3211	3373225	3371939	3373069	T	C	non-synonymous	LA_0920	hypothetical protein	-
56609-V	56609-V|gene_id_3211	3373225	3371939	3373071	A	C	non-synonymous	LA_0920	hypothetical protein	-
56609-V	56609-V|gene_id_3211	3373225	3371939	3373072	A	G	non-synonymous	LA_0920	hypothetical protein	-
56609-V	56609-V|gene_id_3211	3373225	3371939	3373074	G	A	non-synonymous	LA_0920	hypothetical protein	-
56609-V	56609-V|gene_id_3211	3373225	3371939	3373075	G	T	non-synonymous	LA_0920	hypothetical protein	-
56609-V	56609-V|gene_id_3211	3373225	3371939	3373077	G	T	non-synonymous	LA_0920	hypothetical protein	-
56609-V	56609-V|gene_id_3211	3373225	3371939	3373079	G	C	non-synonymous	LA_0920	hypothetical protein	-
56609-V	56609-V|gene_id_3211	3373225	3371939	3373080	A	G	non-synonymous	LA_0920	hypothetical protein	-
56609-V	56609-V|gene_id_3211	3373225	3371939	3373082	G	C	non-synonymous	LA_0920	hypothetical protein	-
56609-V	56609-V|gene_id_3211	3373225	3371939	3373083	C	T	non-synonymous	LA_0920	hypothetical protein	-
56609-V	56609-V|gene_id_3211	3373225	3371939	3373084	A	G	non-synonymous	LA_0920	hypothetical protein	-
56609-V	56609-V|gene_id_3211	3373225	3371939	3373086	G	T	non-synonymous	LA_0920	hypothetical protein	-
56609-V	56609-V|gene_id_3211	3373225	3371939	3373087	G	C	non-synonymous	LA_0920	hypothetical protein	-
56609-V	56609-V|gene_id_3211	3373225	3371939	3373091	T	C	non-synonymous	LA_0920	hypothetical protein	-
56609-V	56609-V|gene_id_3211	3373225	3371939	3373093	A	C	non-synonymous	LA_0920	hypothetical protein	-
56609-V	56609-V|gene_id_3211	3373225	3371939	3373099	A	T	non-synonymous	LA_0920	hypothetical protein	-
56609-V	56609-V|gene_id_3211	3373225	3371939	3373101	G	C	non-synonymous	LA_0920	hypothetical protein	-
56609-V	56609-V|gene_id_3211	3373225	3371939	3373102	C	T	non-synonymous	LA_0920	hypothetical protein	-
56609-V	56609-V|gene_id_3211	3373225	3371939	3373108	A	C	non-synonymous	LA_0920	hypothetical protein	-
56609-V	56609-V|gene_id_3211	3373225	3371939	3373110	C	A	non-synonymous	LA_0920	hypothetical protein	-
56609-V	56609-V|gene_id_3211	3373225	3371939	3373113	A	G	non-synonymous	LA_0920	hypothetical protein	-
56609-V	56609-V|gene_id_3211	3373225	3371939	3373115	C	G	non-synonymous	LA_0920	hypothetical protein	-
56609-V	56609-V|gene_id_3211	3373225	3371939	3373117	A	T	non-synonymous	LA_0920	hypothetical protein	-
56609-V	56609-V|gene_id_3211	3373225	3371939	3373119	C	A	non-synonymous	LA_0920	hypothetical protein	-
56609-V	56609-V|gene_id_3211	3373225	3371939	3373120	C	A	non-synonymous	LA_0920	hypothetical protein	-
56609-V	56609-V|gene_id_3211	3373225	3371939	3373121	C	T	non-synonymous	LA_0920	hypothetical protein	-
56609-V	56609-V|gene_id_3211	3373225	3371939	3373122	C	T	non-synonymous	LA_0920	hypothetical protein	-
56609-V	56609-V|gene_id_3211	3373225	3371939	3373125	A	T	non-synonymous	LA_0920	hypothetical protein	-
56609-V	56609-V|gene_id_3211	3373225	3371939	3373129	C	T	non-synonymous	LA_0920	hypothetical protein	-
56609-V	56609-V|gene_id_3211	3373225	3371939	3373134	C	A	non-synonymous	LA_0920	hypothetical protein	-
56609-V	56609-V|gene_id_3211	3373225	3371939	3373140	T	A	non-synonymous	LA_0920	hypothetical protein	-
56609-V	56609-V|gene_id_3211	3373225	3371939	3373143	G	T	non-synonymous	LA_0920	hypothetical protein	-
56609-V	56609-V|gene_id_3211	3373225	3371939	3373146	T	C	non-synonymous	LA_0920	hypothetical protein	-
56609-V	56609-V|gene_id_3211	3373225	3371939	3373149	T	C	non-synonymous	LA_0920	hypothetical protein	-
56609-V	56609-V|gene_id_3211	3373225	3371939	3373153	T	G	non-synonymous	LA_0920	hypothetical protein	-
56609-V	56609-V|gene_id_3211	3373225	3371939	3373155	G	T	non-synonymous	LA_0920	hypothetical protein	-
56609-V	56609-V|gene_id_3211	3373225	3371939	3373156	A	T	non-synonymous	LA_0920	hypothetical protein	-
56609-V	56609-V|gene_id_3211	3373225	3371939	3373159	T	G	non-synonymous	LA_0920	hypothetical protein	-
56609-V	56609-V|gene_id_3211	3373225	3371939	3373161	A	C	non-synonymous	LA_0920	hypothetical protein	-
56609-V	56609-V|gene_id_3211	3373225	3371939	3373163	A	C	non-synonymous	LA_0920	hypothetical protein	-
56609-V	56609-V|gene_id_3211	3373225	3371939	3373167	G	A	non-synonymous	LA_0920	hypothetical protein	-
56609-V	56609-V|gene_id_3211	3373225	3371939	3373170	G	A	non-synonymous	LA_0920	hypothetical protein	-
56609-V	56609-V|gene_id_3211	3373225	3371939	3373171	A	G	non-synonymous	LA_0920	hypothetical protein	-
56609-V	56609-V|gene_id_3211	3373225	3371939	3373174	T	C	non-synonymous	LA_0920	hypothetical protein	-
56609-V	56609-V|gene_id_3211	3373225	3371939	3373175	G	T	non-synonymous	LA_0920	hypothetical protein	-
56609-V	56609-V|gene_id_3211	3373225	3371939	3373182	T	C	non-synonymous	LA_0920	hypothetical protein	-
56609-V	56609-V|gene_id_3211	3373225	3371939	3373186	G	C	non-synonymous	LA_0920	hypothetical protein	-
56609-V	56609-V|gene_id_3211	3373225	3371939	3373191	G	T	non-synonymous	LA_0920	hypothetical protein	-
56609-V	56609-V|gene_id_3211	3373225	3371939	3373194	G	A	non-synonymous	LA_0920	hypothetical protein	-
56609-V	56609-V|gene_id_3211	3373225	3371939	3373195	G	T	non-synonymous	LA_0920	hypothetical protein	-
56609-V	56609-V|gene_id_3211	3373225	3371939	3373197	G	A	non-synonymous	LA_0920	hypothetical protein	-
56609-V	56609-V|gene_id_3279	3441351	3441830	3441687	G	A	non-synonymous	LA_3446	hypothetical protein	-
56609-V	56609-V|gene_id_3279	3441351	3441830	3441685	T	C	non-synonymous	LA_3446	hypothetical protein	-
56609-V	56609-V|gene_id_3279	3441351	3441830	3441684	A	G	non-synonymous	LA_3446	hypothetical protein	-
56609-V	56609-V|gene_id_3279	3441351	3441830	3441682	T	C	non-synonymous	LA_3446	hypothetical protein	-
56609-V	56609-V|gene_id_3279	3441351	3441830	3441681	A	C	non-synonymous	LA_3446	hypothetical protein	-
56609-V	56609-V|gene_id_3279	3441351	3441830	3441666	T	A	non-synonymous	LA_3446	hypothetical protein	-
56609-V	56609-V|gene_id_3279	3441351	3441830	3441664	T	A	non-synonymous	LA_3446	hypothetical protein	-
56609-V	56609-V|gene_id_3279	3441351	3441830	3441663	T	A	non-synonymous	LA_3446	hypothetical protein	-
56609-V	56609-V|gene_id_3279	3441351	3441830	3441661	T	C	non-synonymous	LA_3446	hypothetical protein	-
56609-V	56609-V|gene_id_3544	3732489	3730366	3730875	C	T	non-synonymous	LB_167	hypothetical protein	-
56609-V	56609-V|gene_id_3602	3806254	3806412	3806283	T	A	non-synonymous	LA_3137	hypothetical protein	-
56609-V	56609-V|gene_id_3602	3806254	3806412	3806285	T	C	non-synonymous	LA_3137	hypothetical protein	-
56609-V	56609-V|gene_id_3636	3841961	3841248	3841524	C	G	non-synonymous	LA_3353	hypothetical protein	COG3259	C
56609-V	56609-V|gene_id_3636	3841961	3841248	3841525	A	T	non-synonymous	LA_3353	hypothetical protein	COG3259	C
56609-V	56609-V|gene_id_3636	3841961	3841248	3841528	G	A	non-synonymous	LA_3353	hypothetical protein	COG3259	C
56609-V	56609-V|gene_id_3861	4076662	4075523	4075528	T	G	non-synonymous	LA_3321	hypothetical protein	COG4886	S
56609-V	56609-V|gene_id_3861	4076662	4075523	4075532	A	T	non-synonymous	LA_3321	hypothetical protein	COG4886	S
56609-V	56609-V|gene_id_3861	4076662	4075523	4075535	G	T	non-synonymous	LA_3321	hypothetical protein	COG4886	S
56609-V	56609-V|gene_id_3861	4076662	4075523	4075536	T	C	non-synonymous	LA_3321	hypothetical protein	COG4886	S
56609-V	56609-V|gene_id_3861	4076662	4075523	4075540	G	A	non-synonymous	LA_3321	hypothetical protein	COG4886	S
56609-V	56609-V|gene_id_3861	4076662	4075523	4075542	G	A	non-synonymous	LA_3321	hypothetical protein	COG4886	S
56609-V	56609-V|gene_id_3861	4076662	4075523	4075543	T	C	non-synonymous	LA_3321	hypothetical protein	COG4886	S
56609-V	56609-V|gene_id_3869	4085581	4089873	4088404	A	C	non-synonymous	LA_1762	hypothetical protein	-
56609-V	56609-V|gene_id_3869	4085581	4089873	4088403	C	G	non-synonymous	LA_1762	hypothetical protein	-
56609-V	56609-V|gene_id_3984	4207520	4209379	4207746	G	A	non-synonymous	LA_3870	hypothetical protein	-
56609-V	56609-V|gene_id_3984	4207520	4209379	4207758	C	T	non-synonymous	LA_3870	hypothetical protein	-
56609-V	56609-V|gene_id_3984	4207520	4209379	4208242	A	C	non-synonymous	LA_3870	hypothetical protein	-
56609-V	56609-V|gene_id_4141	4366668	4367444	4366849	T	C	non-synonymous	LA_0589	hypothetical protein	-
56609-V	56609-V|gene_id_4141	4366668	4367444	4366846	A	T	non-synonymous	LA_0589	hypothetical protein	-
56609-V	56609-V|gene_id_4141	4366668	4367444	4366844	C	A	non-synonymous	LA_0589	hypothetical protein	-
56609-V	56609-V|gene_id_4141	4366668	4367444	4366837	T	G	non-synonymous	LA_0589	hypothetical protein	-
56609-V	56609-V|gene_id_4141	4366668	4367444	4366834	A	G	non-synonymous	LA_0589	hypothetical protein	-
56609-V	56609-V|gene_id_4201	4436034	4434817	4435750	T	A	non-synonymous	LA_1286	hypothetical protein	COG0116	L
56609-V	56609-V|gene_id_4231	4469247	4466950	4468844	G	A	non-synonymous	LA_0699	hypothetical protein	-
56609-V	56609-V|gene_id_4231	4469247	4466950	4468841	C	T	non-synonymous	LA_0699	hypothetical protein	-
56609-V	56609-V|gene_id_4231	4469247	4466950	4468837	A	C	non-synonymous	LA_0699	hypothetical protein	-
56609-V	56609-V|gene_id_4338	4569471	4569911	4569867	A	G	non-synonymous	LA_3024	hypothetical protein	-
56609-V	56609-V|gene_id_4338	4569471	4569911	4569863	T	A	non-synonymous	LA_3024	hypothetical protein	-
56609-V	56609-V|gene_id_4338	4569471	4569911	4569862	T	C	non-synonymous	LA_3024	hypothetical protein	-
56609-V	56609-V|gene_id_4338	4569471	4569911	4569860	A	T	non-synonymous	LA_3024	hypothetical protein	-
56609-V	56609-V|gene_id_4338	4569471	4569911	4569858	G	T	non-synonymous	LA_3024	hypothetical protein	-
56609-V	56609-V|gene_id_4338	4569471	4569911	4569855	G	T	non-synonymous	LA_3024	hypothetical protein	-
56609-V	56609-V|gene_id_4338	4569471	4569911	4569853	C	A	non-synonymous	LA_3024	hypothetical protein	-
56609-V	56609-V|gene_id_4338	4569471	4569911	4569848	A	T	non-synonymous	LA_3024	hypothetical protein	-
56609-V	56609-V|gene_id_4338	4569471	4569911	4569832	A	G	non-synonymous	LA_3024	hypothetical protein	-
56609-V	56609-V|gene_id_4338	4569471	4569911	4569831	G	T	non-synonymous	LA_3024	hypothetical protein	-
56609-V	56609-V|gene_id_4355	4587675	4588160	4587759	A	T	non-synonymous	LA_2970	hypothetical protein	-
56609-V	56609-V|gene_id_4355	4587675	4588160	4587760	A	C	non-synonymous	LA_2970	hypothetical protein	-
56609-V	56609-V|gene_id_4355	4587675	4588160	4587762	C	G	non-synonymous	LA_2970	hypothetical protein	-
56609-V	56609-V|gene_id_4355	4587675	4588160	4587765	T	C	non-synonymous	LA_2970	hypothetical protein	-
56609-V	56609-V|gene_id_4355	4587675	4588160	4587766	C	A	non-synonymous	LA_2970	hypothetical protein	-
56609-V	56609-V|gene_id_4355	4587675	4588160	4587772	T	C	non-synonymous	LA_2970	hypothetical protein	-
56609-V	56609-V|gene_id_4355	4587675	4588160	4587781	G	A	non-synonymous	LA_2970	hypothetical protein	-
56609-V	56609-V|gene_id_4401	4624633	4625820	4625293	A	T	non-synonymous	LA_2820	hypothetical protein	COG5403	S
56609-V	56609-V|gene_id_4401	4624633	4625820	4625295	A	G	non-synonymous	LA_2820	hypothetical protein	COG5403	S
56609-V	56609-V|gene_id_4401	4624633	4625820	4625298	G	A	non-synonymous	LA_2820	hypothetical protein	COG5403	S
56609-V	56609-V|gene_id_4401	4624633	4625820	4625305	A	G	non-synonymous	LA_2820	hypothetical protein	COG5403	S
56609-V	56609-V|gene_id_4401	4624633	4625820	4625308	A	C	non-synonymous	LA_2820	hypothetical protein	COG5403	S
56609-V	56609-V|gene_id_4401	4624633	4625820	4625309	A	G	non-synonymous	LA_2820	hypothetical protein	COG5403	S
56609-V	56609-V|gene_id_4401	4624633	4625820	4625310	A	C	non-synonymous	LA_2820	hypothetical protein	COG5403	S
56609-V	56609-V|gene_id_4401	4624633	4625820	4625315	C	A	non-synonymous	LA_2820	hypothetical protein	COG5403	S
56609-V	56609-V|gene_id_4432	4648827	4650263	4649710	C	T	non-synonymous	LA_1691	hypothetical protein	-
56609-V	56609-V|gene_id_4432	4648827	4650263	4649734	G	T	non-synonymous	LA_1691	hypothetical protein	-
56609-V	56609-V|gene_id_4432	4648827	4650263	4649735	T	G	non-synonymous	LA_1691	hypothetical protein	-
56609-V	56609-V|gene_id_4432	4648827	4650263	4649740	C	T	non-synonymous	LA_1691	hypothetical protein	-
56609-V	56609-V|gene_id_474	474892	474767	474781	G	A	non-synonymous	LA_0923	IS1533 transposase	-
56609-V	56609-V|gene_id_474	474892	474767	474775	C	G	non-synonymous	LA_0923	IS1533 transposase	-
56609-V	56609-V|gene_id_474	474892	474767	474774	C	T	non-synonymous	LA_0923	IS1533 transposase	-
56609-V	56609-V|gene_id_474	474892	474767	474769	T	A	non-synonymous	LA_0923	IS1533 transposase	-
56609-V	56609-V|gene_id_2934	3088088	3090178	3088989	T	C	non-synonymous	LA_3778	LigB-like protein	COG5492	N
56609-V	56609-V|gene_id_3747	3955591	3956964	3956491	A	T	non-synonymous	LA_0273	lipoprotein releasing system permease	COG4591	M
56609-V	56609-V|gene_id_3747	3955591	3956964	3956494	A	G	non-synonymous	LA_0273	lipoprotein releasing system permease	COG4591	M
56609-V	56609-V|gene_id_3747	3955591	3956964	3956497	T	C	non-synonymous	LA_0273	lipoprotein releasing system permease	COG4591	M
56609-V	56609-V|gene_id_2801	2938158	2935402	2935699	T	C	non-synonymous	LA_1009	membrane carboxypeptidase/penicillin-binding protein	COG5009	M
56609-V	56609-V|gene_id_2801	2938158	2935402	2935697	T	A	non-synonymous	LA_1009	membrane carboxypeptidase/penicillin-binding protein	COG5009	M
56609-V	56609-V|gene_id_2801	2938158	2935402	2935694	T	C	non-synonymous	LA_1009	membrane carboxypeptidase/penicillin-binding protein	COG5009	M
56609-V	56609-V|gene_id_2801	2938158	2935402	2935692	T	C	non-synonymous	LA_1009	membrane carboxypeptidase/penicillin-binding protein	COG5009	M
56609-V	56609-V|gene_id_2801	2938158	2935402	2935688	T	A	non-synonymous	LA_1009	membrane carboxypeptidase/penicillin-binding protein	COG5009	M
56609-V	56609-V|gene_id_2801	2938158	2935402	2935686	T	G	non-synonymous	LA_1009	membrane carboxypeptidase/penicillin-binding protein	COG5009	M
56609-V	56609-V|gene_id_2801	2938158	2935402	2935685	A	G	non-synonymous	LA_1009	membrane carboxypeptidase/penicillin-binding protein	COG5009	M
56609-V	56609-V|gene_id_2801	2938158	2935402	2935684	C	T	non-synonymous	LA_1009	membrane carboxypeptidase/penicillin-binding protein	COG5009	M
56609-V	56609-V|gene_id_2801	2938158	2935402	2935683	C	G	non-synonymous	LA_1009	membrane carboxypeptidase/penicillin-binding protein	COG5009	M
56609-V	56609-V|gene_id_2661	2773468	2775498	2774341	T	G	non-synonymous	LA_1191	methyl-accepting chemotaxis protein	COG0840	N, T
56609-V	56609-V|gene_id_1337	1402590	1403207	1403038	G	A	non-synonymous	LA_2060	methyltransferase	COG4123	R
56609-V	56609-V|gene_id_4065	4284969	4285805	4285714	G	A	non-synonymous	LA_2644	nucleoside-diphosphate-sugar epimerase	COG0702	M, G
56609-V	56609-V|gene_id_1689	1799512	1800513	1800425	A	G	non-synonymous	LA_3138	OmpL1	-
56609-V	56609-V|gene_id_3699	3907292	3908227	3907629	C	T	non-synonymous	LA_2840	ornithine carbamoyltransferase	COG0078	E
56609-V	56609-V|gene_id_3699	3907292	3908227	3907628	T	C	non-synonymous	LA_2840	ornithine carbamoyltransferase	COG0078	E
56609-V	56609-V|gene_id_3699	3907292	3908227	3907624	C	A	non-synonymous	LA_2840	ornithine carbamoyltransferase	COG0078	E
56609-V	56609-V|gene_id_3699	3907292	3908227	3907622	A	G	non-synonymous	LA_2840	ornithine carbamoyltransferase	COG0078	E
56609-V	56609-V|gene_id_3699	3907292	3908227	3907617	T	A	non-synonymous	LA_2840	ornithine carbamoyltransferase	COG0078	E
56609-V	56609-V|gene_id_3597	3802055	3802828	3802433	T	A	non-synonymous	LA_0833	pantothenate kinase	COG1521	K
56609-V	56609-V|gene_id_3597	3802055	3802828	3802430	C	T	non-synonymous	LA_0833	pantothenate kinase	COG1521	K
56609-V	56609-V|gene_id_3597	3802055	3802828	3802428	C	T	non-synonymous	LA_0833	pantothenate kinase	COG1521	K
56609-V	56609-V|gene_id_3597	3802055	3802828	3802419	A	G	non-synonymous	LA_0833	pantothenate kinase	COG1521	K
56609-V	56609-V|gene_id_3597	3802055	3802828	3802417	A	G	non-synonymous	LA_0833	pantothenate kinase	COG1521	K
56609-V	56609-V|gene_id_3277	3441213	3439954	3440315	C	G	non-synonymous	LA_3444	penicillin binding protein	COG1680	V
56609-V	56609-V|gene_id_3277	3441213	3439954	3440319	T	A	non-synonymous	LA_3444	penicillin binding protein	COG1680	V
56609-V	56609-V|gene_id_3277	3441213	3439954	3440320	T	A	non-synonymous	LA_3444	penicillin binding protein	COG1680	V
56609-V	56609-V|gene_id_3277	3441213	3439954	3440322	C	T	non-synonymous	LA_3444	penicillin binding protein	COG1680	V
56609-V	56609-V|gene_id_3277	3441213	3439954	3440330	T	C	non-synonymous	LA_3444	penicillin binding protein	COG1680	V
56609-V	56609-V|gene_id_3277	3441213	3439954	3440331	G	A	non-synonymous	LA_3444	penicillin binding protein	COG1680	V
56609-V	56609-V|gene_id_3277	3441213	3439954	3440336	A	C	non-synonymous	LA_3444	penicillin binding protein	COG1680	V
56609-V	56609-V|gene_id_3277	3441213	3439954	3440340	G	A	non-synonymous	LA_3444	penicillin binding protein	COG1680	V
56609-V	56609-V|gene_id_3277	3441213	3439954	3440341	A	C	non-synonymous	LA_3444	penicillin binding protein	COG1680	V
56609-V	56609-V|gene_id_3277	3441213	3439954	3440345	A	G	non-synonymous	LA_3444	penicillin binding protein	COG1680	V
56609-V	56609-V|gene_id_4276	4508933	4511449	4510007	A	C	non-synonymous	LA_0330	penicillin G acylase precursor	COG2366	R
56609-V	56609-V|gene_id_4276	4508933	4511449	4510011	C	T	non-synonymous	LA_0330	penicillin G acylase precursor	COG2366	R
56609-V	56609-V|gene_id_4276	4508933	4511449	4510013	C	T	non-synonymous	LA_0330	penicillin G acylase precursor	COG2366	R
56609-V	56609-V|gene_id_4276	4508933	4511449	4510014	A	G	non-synonymous	LA_0330	penicillin G acylase precursor	COG2366	R
56609-V	56609-V|gene_id_4276	4508933	4511449	4510016	T	G	non-synonymous	LA_0330	penicillin G acylase precursor	COG2366	R
56609-V	56609-V|gene_id_3960	4180324	4179221	4179871	A	T	non-synonymous	LA_3767	peptide chain release factor 2	COG1186	J
56609-V	56609-V|gene_id_1433	1505140	1507431	1505423	T	C	non-synonymous	LA_2554	phosphate sodium symporter	COG0306	P
56609-V	56609-V|gene_id_1433	1505140	1507431	1505480	T	C	non-synonymous	LA_2554	phosphate sodium symporter	COG0306	P
56609-V	56609-V|gene_id_3726	3937054	3938061	3937900	A	C	non-synonymous	LA_1374	pirin	COG1741	R
56609-V	56609-V|gene_id_3726	3937054	3938061	3937891	A	C	non-synonymous	LA_1374	pirin	COG1741	R
56609-V	56609-V|gene_id_3726	3937054	3938061	3937890	G	A	non-synonymous	LA_1374	pirin	COG1741	R
56609-V	56609-V|gene_id_3726	3937054	3938061	3937889	G	T	non-synonymous	LA_1374	pirin	COG1741	R
56609-V	56609-V|gene_id_3726	3937054	3938061	3937886	T	C	non-synonymous	LA_1374	pirin	COG1741	R
56609-V	56609-V|gene_id_3726	3937054	3938061	3937885	G	A	non-synonymous	LA_1374	pirin	COG1741	R
56609-V	56609-V|gene_id_3726	3937054	3938061	3937883	T	C	non-synonymous	LA_1374	pirin	COG1741	R
56609-V	56609-V|gene_id_3726	3937054	3938061	3937882	G	A	non-synonymous	LA_1374	pirin	COG1741	R
56609-V	56609-V|gene_id_3726	3937054	3938061	3937880	T	C	non-synonymous	LA_1374	pirin	COG1741	R
56609-V	56609-V|gene_id_3726	3937054	3938061	3937879	T	C	non-synonymous	LA_1374	pirin	COG1741	R
56609-V	56609-V|gene_id_3726	3937054	3938061	3937875	G	A	non-synonymous	LA_1374	pirin	COG1741	R
56609-V	56609-V|gene_id_174	192637	191735	192058	C	T	non-synonymous	LA_1998	polysaccharide deacetylase	COG0726	G
56609-V	56609-V|gene_id_2628	2745386	2744412	2745180	T	A	non-synonymous	LA_0618	quinolinate synthetase	COG0379	H
56609-V	56609-V|gene_id_4431	4647278	4648270	4647531	G	T	non-synonymous	LA_1692	receiver component of a two-component response regulator	COG4753	T
56609-V	56609-V|gene_id_4431	4647278	4648270	4647532	A	C	non-synonymous	LA_1692	receiver component of a two-component response regulator	COG4753	T
56609-V	56609-V|gene_id_4431	4647278	4648270	4647533	G	A	non-synonymous	LA_1692	receiver component of a two-component response regulator	COG4753	T
56609-V	56609-V|gene_id_4431	4647278	4648270	4647536	A	T	non-synonymous	LA_1692	receiver component of a two-component response regulator	COG4753	T
56609-V	56609-V|gene_id_4431	4647278	4648270	4647544	C	A	non-synonymous	LA_1692	receiver component of a two-component response regulator	COG4753	T
56609-V	56609-V|gene_id_4431	4647278	4648270	4647545	C	T	non-synonymous	LA_1692	receiver component of a two-component response regulator	COG4753	T
56609-V	56609-V|gene_id_4431	4647278	4648270	4647546	A	T	non-synonymous	LA_1692	receiver component of a two-component response regulator	COG4753	T
56609-V	56609-V|gene_id_4431	4647278	4648270	4647548	T	A	non-synonymous	LA_1692	receiver component of a two-component response regulator	COG4753	T
56609-V	56609-V|gene_id_4431	4647278	4648270	4647550	C	G	non-synonymous	LA_1692	receiver component of a two-component response regulator	COG4753	T
56609-V	56609-V|gene_id_4431	4647278	4648270	4647551	G	A	non-synonymous	LA_1692	receiver component of a two-component response regulator	COG4753	T
56609-V	56609-V|gene_id_4431	4647278	4648270	4647555	A	G	non-synonymous	LA_1692	receiver component of a two-component response regulator	COG4753	T
56609-V	56609-V|gene_id_4431	4647278	4648270	4647556	A	T	non-synonymous	LA_1692	receiver component of a two-component response regulator	COG4753	T
56609-V	56609-V|gene_id_4431	4647278	4648270	4647557	T	A	non-synonymous	LA_1692	receiver component of a two-component response regulator	COG4753	T
56609-V	56609-V|gene_id_4431	4647278	4648270	4647562	G	A	non-synonymous	LA_1692	receiver component of a two-component response regulator	COG4753	T
56609-V	56609-V|gene_id_4431	4647278	4648270	4647564	A	C	non-synonymous	LA_1692	receiver component of a two-component response regulator	COG4753	T
56609-V	56609-V|gene_id_4431	4647278	4648270	4647566	T	C	non-synonymous	LA_1692	receiver component of a two-component response regulator	COG4753	T
56609-V	56609-V|gene_id_4431	4647278	4648270	4647567	G	T	non-synonymous	LA_1692	receiver component of a two-component response regulator	COG4753	T
56609-V	56609-V|gene_id_4431	4647278	4648270	4647568	A	T	non-synonymous	LA_1692	receiver component of a two-component response regulator	COG4753	T
56609-V	56609-V|gene_id_4431	4647278	4648270	4647573	T	G	non-synonymous	LA_1692	receiver component of a two-component response regulator	COG4753	T
56609-V	56609-V|gene_id_4431	4647278	4648270	4647574	A	G	non-synonymous	LA_1692	receiver component of a two-component response regulator	COG4753	T
56609-V	56609-V|gene_id_4431	4647278	4648270	4647581	G	A	non-synonymous	LA_1692	receiver component of a two-component response regulator	COG4753	T
56609-V	56609-V|gene_id_4431	4647278	4648270	4647583	T	A	non-synonymous	LA_1692	receiver component of a two-component response regulator	COG4753	T
56609-V	56609-V|gene_id_4431	4647278	4648270	4647584	G	A	non-synonymous	LA_1692	receiver component of a two-component response regulator	COG4753	T
56609-V	56609-V|gene_id_4431	4647278	4648270	4647585	T	C	non-synonymous	LA_1692	receiver component of a two-component response regulator	COG4753	T
56609-V	56609-V|gene_id_4431	4647278	4648270	4647588	T	A	non-synonymous	LA_1692	receiver component of a two-component response regulator	COG4753	T
56609-V	56609-V|gene_id_4431	4647278	4648270	4647977	T	C	non-synonymous	LA_1692	receiver component of a two-component response regulator	COG4753	T
56609-V	56609-V|gene_id_4431	4647278	4648270	4647984	A	T	non-synonymous	LA_1692	receiver component of a two-component response regulator	COG4753	T
56609-V	56609-V|gene_id_4431	4647278	4648270	4647987	T	C	non-synonymous	LA_1692	receiver component of a two-component response regulator	COG4753	T
56609-V	56609-V|gene_id_4431	4647278	4648270	4647988	A	C	non-synonymous	LA_1692	receiver component of a two-component response regulator	COG4753	T
56609-V	56609-V|gene_id_4431	4647278	4648270	4647990	G	C	non-synonymous	LA_1692	receiver component of a two-component response regulator	COG4753	T
56609-V	56609-V|gene_id_4431	4647278	4648270	4647992	T	C	non-synonymous	LA_1692	receiver component of a two-component response regulator	COG4753	T
56609-V	56609-V|gene_id_4431	4647278	4648270	4647995	T	C	non-synonymous	LA_1692	receiver component of a two-component response regulator	COG4753	T
56609-V	56609-V|gene_id_4431	4647278	4648270	4647998	G	A	non-synonymous	LA_1692	receiver component of a two-component response regulator	COG4753	T
56609-V	56609-V|gene_id_4431	4647278	4648270	4648001	C	T	non-synonymous	LA_1692	receiver component of a two-component response regulator	COG4753	T
56609-V	56609-V|gene_id_4431	4647278	4648270	4648005	C	T	non-synonymous	LA_1692	receiver component of a two-component response regulator	COG4753	T
56609-V	56609-V|gene_id_4431	4647278	4648270	4648007	A	T	non-synonymous	LA_1692	receiver component of a two-component response regulator	COG4753	T
56609-V	56609-V|gene_id_4431	4647278	4648270	4648008	A	T	non-synonymous	LA_1692	receiver component of a two-component response regulator	COG4753	T
56609-V	56609-V|gene_id_4431	4647278	4648270	4648019	C	G	non-synonymous	LA_1692	receiver component of a two-component response regulator	COG4753	T
56609-V	56609-V|gene_id_4431	4647278	4648270	4648022	A	T	non-synonymous	LA_1692	receiver component of a two-component response regulator	COG4753	T
56609-V	56609-V|gene_id_4431	4647278	4648270	4648024	G	C	non-synonymous	LA_1692	receiver component of a two-component response regulator	COG4753	T
56609-V	56609-V|gene_id_4431	4647278	4648270	4648025	T	G	non-synonymous	LA_1692	receiver component of a two-component response regulator	COG4753	T
56609-V	56609-V|gene_id_4431	4647278	4648270	4648028	A	T	non-synonymous	LA_1692	receiver component of a two-component response regulator	COG4753	T
56609-V	56609-V|gene_id_4431	4647278	4648270	4648029	G	T	non-synonymous	LA_1692	receiver component of a two-component response regulator	COG4753	T
56609-V	56609-V|gene_id_4431	4647278	4648270	4648031	G	A	non-synonymous	LA_1692	receiver component of a two-component response regulator	COG4753	T
56609-V	56609-V|gene_id_4431	4647278	4648270	4648037	T	G	non-synonymous	LA_1692	receiver component of a two-component response regulator	COG4753	T
56609-V	56609-V|gene_id_4431	4647278	4648270	4648038	A	T	non-synonymous	LA_1692	receiver component of a two-component response regulator	COG4753	T
56609-V	56609-V|gene_id_4431	4647278	4648270	4648039	T	A	non-synonymous	LA_1692	receiver component of a two-component response regulator	COG4753	T
56609-V	56609-V|gene_id_4431	4647278	4648270	4648041	G	A	non-synonymous	LA_1692	receiver component of a two-component response regulator	COG4753	T
56609-V	56609-V|gene_id_4431	4647278	4648270	4648047	G	C	non-synonymous	LA_1692	receiver component of a two-component response regulator	COG4753	T
56609-V	56609-V|gene_id_4431	4647278	4648270	4648048	A	T	non-synonymous	LA_1692	receiver component of a two-component response regulator	COG4753	T
56609-V	56609-V|gene_id_4431	4647278	4648270	4648052	A	T	non-synonymous	LA_1692	receiver component of a two-component response regulator	COG4753	T
56609-V	56609-V|gene_id_4431	4647278	4648270	4648053	A	T	non-synonymous	LA_1692	receiver component of a two-component response regulator	COG4753	T
56609-V	56609-V|gene_id_4431	4647278	4648270	4648057	A	T	non-synonymous	LA_1692	receiver component of a two-component response regulator	COG4753	T
56609-V	56609-V|gene_id_4431	4647278	4648270	4648058	C	A	non-synonymous	LA_1692	receiver component of a two-component response regulator	COG4753	T
56609-V	56609-V|gene_id_4431	4647278	4648270	4648059	A	G	non-synonymous	LA_1692	receiver component of a two-component response regulator	COG4753	T
56609-V	56609-V|gene_id_4431	4647278	4648270	4648062	C	G	non-synonymous	LA_1692	receiver component of a two-component response regulator	COG4753	T
56609-V	56609-V|gene_id_4431	4647278	4648270	4648065	G	A	non-synonymous	LA_1692	receiver component of a two-component response regulator	COG4753	T
56609-V	56609-V|gene_id_4431	4647278	4648270	4648067	A	T	non-synonymous	LA_1692	receiver component of a two-component response regulator	COG4753	T
56609-V	56609-V|gene_id_4431	4647278	4648270	4648070	G	T	non-synonymous	LA_1692	receiver component of a two-component response regulator	COG4753	T
56609-V	56609-V|gene_id_4431	4647278	4648270	4648073	C	G	non-synonymous	LA_1692	receiver component of a two-component response regulator	COG4753	T
56609-V	56609-V|gene_id_4431	4647278	4648270	4648075	T	A	non-synonymous	LA_1692	receiver component of a two-component response regulator	COG4753	T
56609-V	56609-V|gene_id_4431	4647278	4648270	4648077	C	T	non-synonymous	LA_1692	receiver component of a two-component response regulator	COG4753	T
56609-V	56609-V|gene_id_4431	4647278	4648270	4648079	A	G	non-synonymous	LA_1692	receiver component of a two-component response regulator	COG4753	T
56609-V	56609-V|gene_id_4431	4647278	4648270	4648081	T	G	non-synonymous	LA_1692	receiver component of a two-component response regulator	COG4753	T
56609-V	56609-V|gene_id_4431	4647278	4648270	4648082	C	A	non-synonymous	LA_1692	receiver component of a two-component response regulator	COG4753	T
56609-V	56609-V|gene_id_4431	4647278	4648270	4648083	G	T	non-synonymous	LA_1692	receiver component of a two-component response regulator	COG4753	T
56609-V	56609-V|gene_id_4431	4647278	4648270	4648085	A	T	non-synonymous	LA_1692	receiver component of a two-component response regulator	COG4753	T
56609-V	56609-V|gene_id_1070	1097958	1095976	1096883	C	T	non-synonymous	LA_2847	response regulator with HD-GYP domain	COG2206	T
56609-V	56609-V|gene_id_2621	2731345	2732301	2732068	G	T	non-synonymous	LA_3449	riboflavin biosynthesis protein	COG0196	H
56609-V	56609-V|gene_id_2621	2731345	2732301	2732066	G	T	non-synonymous	LA_3449	riboflavin biosynthesis protein	COG0196	H
56609-V	56609-V|gene_id_2621	2731345	2732301	2732062	G	A	non-synonymous	LA_3449	riboflavin biosynthesis protein	COG0196	H
56609-V	56609-V|gene_id_2621	2731345	2732301	2732061	T	A	non-synonymous	LA_3449	riboflavin biosynthesis protein	COG0196	H
56609-V	56609-V|gene_id_2621	2731345	2732301	2732057	G	T	non-synonymous	LA_3449	riboflavin biosynthesis protein	COG0196	H
56609-V	56609-V|gene_id_2621	2731345	2732301	2732050	G	A	non-synonymous	LA_3449	riboflavin biosynthesis protein	COG0196	H
56609-V	56609-V|gene_id_958	972075	971137	971820	T	C	non-synonymous	LA_3822	ribose-phosphate pyrophosphokinase	COG0462	FE
56609-V	56609-V|gene_id_2342	2435139	2433550	2435030	C	T	non-synonymous	LA_0566	short-chain dehydrogenase	COG1028	IQR
56609-V	56609-V|gene_id_2342	2435139	2433550	2435031	A	T	non-synonymous	LA_0566	short-chain dehydrogenase	COG1028	IQR
56609-V	56609-V|gene_id_2342	2435139	2433550	2435032	A	C	non-synonymous	LA_0566	short-chain dehydrogenase	COG1028	IQR
56609-V	56609-V|gene_id_2342	2435139	2433550	2435034	T	A	non-synonymous	LA_0566	short-chain dehydrogenase	COG1028	IQR
56609-V	56609-V|gene_id_2342	2435139	2433550	2435037	C	T	non-synonymous	LA_0566	short-chain dehydrogenase	COG1028	IQR
56609-V	56609-V|gene_id_2342	2435139	2433550	2435038	A	T	non-synonymous	LA_0566	short-chain dehydrogenase	COG1028	IQR
56609-V	56609-V|gene_id_2342	2435139	2433550	2435042	C	A	non-synonymous	LA_0566	short-chain dehydrogenase	COG1028	IQR
56609-V	56609-V|gene_id_2342	2435139	2433550	2435046	T	C	non-synonymous	LA_0566	short-chain dehydrogenase	COG1028	IQR
56609-V	56609-V|gene_id_2342	2435139	2433550	2435048	A	C	non-synonymous	LA_0566	short-chain dehydrogenase	COG1028	IQR
56609-V	56609-V|gene_id_2342	2435139	2433550	2435054	C	T	non-synonymous	LA_0566	short-chain dehydrogenase	COG1028	IQR
56609-V	56609-V|gene_id_2342	2435139	2433550	2435055	C	T	non-synonymous	LA_0566	short-chain dehydrogenase	COG1028	IQR
56609-V	56609-V|gene_id_2342	2435139	2433550	2435056	G	T	non-synonymous	LA_0566	short-chain dehydrogenase	COG1028	IQR
56609-V	56609-V|gene_id_4430	4646145	4647278	4646888	A	G	non-synonymous	LA_1693	signal transduction histidine kinase	COG0642	T
56609-V	56609-V|gene_id_4430	4646145	4647278	4646889	G	A	non-synonymous	LA_1693	signal transduction histidine kinase	COG0642	T
56609-V	56609-V|gene_id_4096	4321507	4318958	4319274	A	C	non-synonymous	LA_3614	signal transduction protein	COG2208	TK
56609-V	56609-V|gene_id_4096	4321507	4318958	4319277	G	C	non-synonymous	LA_3614	signal transduction protein	COG2208	TK
56609-V	56609-V|gene_id_4096	4321507	4318958	4319279	G	C	non-synonymous	LA_3614	signal transduction protein	COG2208	TK
56609-V	56609-V|gene_id_4096	4321507	4318958	4319283	C	G	non-synonymous	LA_3614	signal transduction protein	COG2208	TK
56609-V	56609-V|gene_id_4096	4321507	4318958	4319293	A	T	non-synonymous	LA_3614	signal transduction protein	COG2208	TK
56609-V	56609-V|gene_id_4096	4321507	4318958	4319294	T	C	non-synonymous	LA_3614	signal transduction protein	COG2208	TK
56609-V	56609-V|gene_id_4096	4321507	4318958	4319295	C	A	non-synonymous	LA_3614	signal transduction protein	COG2208	TK
56609-V	56609-V|gene_id_4096	4321507	4318958	4319584	T	C	non-synonymous	LA_3614	signal transduction protein	COG2208	TK
56609-V	56609-V|gene_id_4096	4321507	4318958	4320465	C	G	non-synonymous	LA_3614	signal transduction protein	COG2208	TK
56609-V	56609-V|gene_id_4096	4321507	4318958	4320471	A	C	non-synonymous	LA_3614	signal transduction protein	COG2208	TK
56609-V	56609-V|gene_id_2686	2801786	2800113	2801704	A	G	non-synonymous	LA_0957	TolC-like outer membrane efflux protein	COG1538	MU
56609-V	56609-V|gene_id_2686	2801786	2800113	2801707	G	A	non-synonymous	LA_0957	TolC-like outer membrane efflux protein	COG1538	MU
56609-V	56609-V|gene_id_2686	2801786	2800113	2801710	A	G	non-synonymous	LA_0957	TolC-like outer membrane efflux protein	COG1538	MU
56609-V	56609-V|gene_id_2686	2801786	2800113	2801714	T	C	non-synonymous	LA_0957	TolC-like outer membrane efflux protein	COG1538	MU
56609-V	56609-V|gene_id_2686	2801786	2800113	2801716	A	T	non-synonymous	LA_0957	TolC-like outer membrane efflux protein	COG1538	MU
56609-V	56609-V|gene_id_2686	2801786	2800113	2801719	A	G	non-synonymous	LA_0957	TolC-like outer membrane efflux protein	COG1538	MU
56609-V	56609-V|gene_id_2246	2333553	2332942	2333524	C	T	non-synonymous	LA_0455	transcriptional regulator	COG1309	K
56609-V	56609-V|gene_id_2246	2333553	2332942	2333525	A	T	non-synonymous	LA_0455	transcriptional regulator	COG1309	K
56609-V	56609-V|gene_id_2246	2333553	2332942	2333526	T	G	non-synonymous	LA_0455	transcriptional regulator	COG1309	K
56609-V	56609-V|gene_id_2246	2333553	2332942	2333527	G	T	non-synonymous	LA_0455	transcriptional regulator	COG1309	K
56609-V	56609-V|gene_id_2246	2333553	2332942	2333529	A	G	non-synonymous	LA_0455	transcriptional regulator	COG1309	K
56609-V	56609-V|gene_id_2246	2333553	2332942	2333533	T	C	non-synonymous	LA_0455	transcriptional regulator	COG1309	K
56609-V	56609-V|gene_id_2246	2333553	2332942	2333534	A	G	non-synonymous	LA_0455	transcriptional regulator	COG1309	K
56609-V	56609-V|gene_id_2246	2333553	2332942	2333535	T	C	non-synonymous	LA_0455	transcriptional regulator	COG1309	K
56609-V	56609-V|gene_id_2246	2333553	2332942	2333537	A	T	non-synonymous	LA_0455	transcriptional regulator	COG1309	K
56609-V	56609-V|gene_id_2246	2333553	2332942	2333539	G	T	non-synonymous	LA_0455	transcriptional regulator	COG1309	K
56609-V	56609-V|gene_id_2246	2333553	2332942	2333541	A	C	non-synonymous	LA_0455	transcriptional regulator	COG1309	K
56609-V	56609-V|gene_id_2246	2333553	2332942	2333547	T	A	non-synonymous	LA_0455	transcriptional regulator	COG1309	K
56609-V	56609-V|gene_id_2246	2333553	2332942	2333548	T	C	non-synonymous	LA_0455	transcriptional regulator	COG1309	K
56609-V	56609-V|gene_id_2246	2333553	2332942	2333549	A	T	non-synonymous	LA_0455	transcriptional regulator	COG1309	K
56609-V	56609-V|gene_id_2246	2333553	2332942	2333550	T	C	non-synonymous	LA_0455	transcriptional regulator	COG1309	K
56609-V	56609-V|gene_id_2246	2333553	2332942	2333551	A	C	non-synonymous	LA_0455	transcriptional regulator	COG1309	K
56609-V	56609-V|gene_id_2246	2333553	2332942	2333552	T	G	non-synonymous	LA_0455	transcriptional regulator	COG1309	K
56609-V	56609-V|gene_id_2246	2333553	2332942	2333553	A	G	non-synonymous	LA_0455	transcriptional regulator	COG1309	K
56609-V	56609-V|gene_id_2610	2721482	2720439	2721119	C	T	non-synonymous	LA_3553	tRNA-dihydrouridine synthase A	COG0042	J
56609-V	56609-V|gene_id_2610	2721482	2720439	2721113	G	C	non-synonymous	LA_3553	tRNA-dihydrouridine synthase A	COG0042	J
56609-V	56609-V|gene_id_2610	2721482	2720439	2721112	C	T	non-synonymous	LA_3553	tRNA-dihydrouridine synthase A	COG0042	J
56609-V	56609-V|gene_id_2610	2721482	2720439	2721110	G	T	non-synonymous	LA_3553	tRNA-dihydrouridine synthase A	COG0042	J
56609-V	56609-V|gene_id_2610	2721482	2720439	2721107	C	A	non-synonymous	LA_3553	tRNA-dihydrouridine synthase A	COG0042	J
56609-V	56609-V|gene_id_2610	2721482	2720439	2721104	C	A	non-synonymous	LA_3553	tRNA-dihydrouridine synthase A	COG0042	J
56609-V	56609-V|gene_id_928	936895	937812	937163	T	C	non-synonymous	LB_014	two-component hybrid sensor and regulator	COG0642	T
56609-V	56609-V|gene_id_4347	4579628	4578540	4579618	C	A	non-synonymous	LA_4326	UDP-3-O-[3-hydroxymyristoyl] glucosamine N-acyltransferase	COG1044	M
56609-V	56609-V|gene_id_4347	4579628	4578540	4579619	G	A	non-synonymous	LA_4326	UDP-3-O-[3-hydroxymyristoyl] glucosamine N-acyltransferase	COG1044	M
56609-V	56609-V|gene_id_4347	4579628	4578540	4579621	T	A	non-synonymous	LA_4326	UDP-3-O-[3-hydroxymyristoyl] glucosamine N-acyltransferase	COG1044	M
56609-V	56609-V|gene_id_2843	2973894	2975279	2974098	C	G	non-synonymous	LA_2184	Zn-dependent protease	COG0312	R
56609-V	56609-V|gene_id_2843	2973894	2975279	2974099	C	T	non-synonymous	LA_2184	Zn-dependent protease	COG0312	R
56609-V	56609-V|gene_id_2843	2973894	2975279	2974103	T	A	non-synonymous	LA_2184	Zn-dependent protease	COG0312	R
56609-V	56609-V|gene_id_2843	2973894	2975279	2974104	T	C	non-synonymous	LA_2184	Zn-dependent protease	COG0312	R
56609-V	56609-V|gene_id_2843	2973894	2975279	2974111	A	T	non-synonymous	LA_2184	Zn-dependent protease	COG0312	R
56609-V	56609-V|gene_id_2843	2973894	2975279	2974113	C	T	non-synonymous	LA_2184	Zn-dependent protease	COG0312	R
56609-V	56609-V|gene_id_2843	2973894	2975279	2974114	A	G	non-synonymous	LA_2184	Zn-dependent protease	COG0312	R
56609-V	56609-V|gene_id_1614	1722042	1721947	1721974	A	G	synonymous	N/A	N/A	N/A
56609-V	56609-V|gene_id_1614	1722042	1721947	1721968	G	A	synonymous	N/A	N/A	N/A
56609-V	56609-V|gene_id_1614	1722042	1721947	1721962	T	C	synonymous	N/A	N/A	N/A
56609-V	56609-V|gene_id_3893	4124558	4124427	4124442	T	C	synonymous	N/A	N/A	N/A
56609-V	56609-V|gene_id_4274	4507720	4507574	4507661	T	A	synonymous	N/A	N/A	N/A
56609-V	56609-V|gene_id_4274	4507720	4507574	4507673	C	T	synonymous	N/A	N/A	N/A
56609-V	56609-V|gene_id_4274	4507720	4507574	4507703	G	A	synonymous	N/A	N/A	N/A
56609-V	56609-V|gene_id_4274	4507720	4507574	4507718	T	C	synonymous	N/A	N/A	N/A
56609-V	56609-V|gene_id_4451	4668463	4667327	4667330	A	G	synonymous	N/A	N/A	N/A
56609-V	56609-V|gene_id_3733	3943840	3945237	3945204	T	C	synonymous	LA_0930	4-hydroxybenzoate transporter transmembrane protein	COG2814	G
56609-V	56609-V|gene_id_2931	3084704	3086413	3086050	G	A	synonymous	LA_2570	acetolactate synthase large subunit	COG0028	E, H
56609-V	56609-V|gene_id_1633	1739969	1741495	1740901	T	G	synonymous	LA_1899	aldo/keto reductase	COG0667	C
56609-V	56609-V|gene_id_3622	3826547	3827212	3826882	T	G	synonymous	LA_1438	antimicrobial peptide ABC transporter ATPase	COG1136	V
56609-V	56609-V|gene_id_4195	4428926	4425069	4427085	C	T	synonymous	LA_3725	cytoplasmic membrane protein	-
56609-V	56609-V|gene_id_4195	4428926	4425069	4427076	T	C	synonymous	LA_3725	cytoplasmic membrane protein	-
56609-V	56609-V|gene_id_3864	4079610	4080203	4080014	G	A	synonymous	LA_3317	dihydrofolate reductase-like protein	COG0262	H
56609-V	56609-V|gene_id_3864	4079610	4080203	4080017	T	C	synonymous	LA_3317	dihydrofolate reductase-like protein	COG0262	H
56609-V	56609-V|gene_id_3864	4079610	4080203	4080026	T	C	synonymous	LA_3317	dihydrofolate reductase-like protein	COG0262	H
56609-V	56609-V|gene_id_3864	4079610	4080203	4080032	C	T	synonymous	LA_3317	dihydrofolate reductase-like protein	COG0262	H
56609-V	56609-V|gene_id_3864	4079610	4080203	4080035	A	G	synonymous	LA_3317	dihydrofolate reductase-like protein	COG0262	H
56609-V	56609-V|gene_id_3326	3495914	3496897	3496111	A	C	synonymous	LA_3583	DNA processing protein A	COG0758	LU
56609-V	56609-V|gene_id_3326	3495914	3496897	3496126	T	C	synonymous	LA_3583	DNA processing protein A	COG0758	LU
56609-V	56609-V|gene_id_3326	3495914	3496897	3496129	G	A	synonymous	LA_3583	DNA processing protein A	COG0758	LU
56609-V	56609-V|gene_id_4413	4633805	4634536	4634336	T	C	synonymous	LA_3366	enoyl-CoA hydratase	COG1024	I
56609-V	56609-V|gene_id_4413	4633805	4634536	4634283	A	G	synonymous	LA_3366	enoyl-CoA hydratase	COG1024	I
56609-V	56609-V|gene_id_4413	4633805	4634536	4634151	G	A	synonymous	LA_3366	enoyl-CoA hydratase	COG1024	I
56609-V	56609-V|gene_id_4413	4633805	4634536	4634149	A	G	synonymous	LA_3366	enoyl-CoA hydratase	COG1024	I
56609-V	56609-V|gene_id_4413	4633805	4634536	4634077	A	G	synonymous	LA_3366	enoyl-CoA hydratase	COG1024	I
56609-V	56609-V|gene_id_4413	4633805	4634536	4634023	C	T	synonymous	LA_3366	enoyl-CoA hydratase	COG1024	I
56609-V	56609-V|gene_id_4413	4633805	4634536	4634020	T	C	synonymous	LA_3366	enoyl-CoA hydratase	COG1024	I
56609-V	56609-V|gene_id_4413	4633805	4634536	4634008	C	T	synonymous	LA_3366	enoyl-CoA hydratase	COG1024	I
56609-V	56609-V|gene_id_4413	4633805	4634536	4634005	C	T	synonymous	LA_3366	enoyl-CoA hydratase	COG1024	I
56609-V	56609-V|gene_id_4413	4633805	4634536	4633999	G	A	synonymous	LA_3366	enoyl-CoA hydratase	COG1024	I
56609-V	56609-V|gene_id_2499	2596246	2595407	2595440	T	C	synonymous	LA_1123	exonuclease	COG3359	L
56609-V	56609-V|gene_id_2499	2596246	2595407	2595431	G	A	synonymous	LA_1123	exonuclease	COG3359	L
56609-V	56609-V|gene_id_4314	4548837	4550255	4549388	C	T	synonymous	LA_3461	FAD/FMN-containing dehydrogenase	COG0277	C
56609-V	56609-V|gene_id_4474	4681933	4683333	4682776	T	C	synonymous	LA_0975	FimH-like protein	-
56609-V	56609-V|gene_id_3674	3884057	3884704	3884404	T	C	synonymous	LA_2594	flagellar protein FlbB	COG4372	S
56609-V	56609-V|gene_id_3674	3884057	3884704	3884632	C	T	synonymous	LA_2594	flagellar protein FlbB	COG4372	S
56609-V	56609-V|gene_id_3674	3884057	3884704	3884635	G	A	synonymous	LA_2594	flagellar protein FlbB	COG4372	S
56609-V	56609-V|gene_id_3674	3884057	3884704	3884647	T	C	synonymous	LA_2594	flagellar protein FlbB	COG4372	S
56609-V	56609-V|gene_id_3674	3884057	3884704	3884659	C	T	synonymous	LA_2594	flagellar protein FlbB	COG4372	S
56609-V	56609-V|gene_id_3674	3884057	3884704	3884665	T	C	synonymous	LA_2594	flagellar protein FlbB	COG4372	S
56609-V	56609-V|gene_id_3674	3884057	3884704	3884668	C	T	synonymous	LA_2594	flagellar protein FlbB	COG4372	S
56609-V	56609-V|gene_id_3674	3884057	3884704	3884674	A	T	synonymous	LA_2594	flagellar protein FlbB	COG4372	S
56609-V	56609-V|gene_id_3393	3568328	3569224	3568933	C	T	synonymous	LA_4285	glycosyl hydrolase	COG3858	R
56609-V	56609-V|gene_id_3393	3568328	3569224	3568939	C	T	synonymous	LA_4285	glycosyl hydrolase	COG3858	R
56609-V	56609-V|gene_id_58	68291	65259	66924	G	A	synonymous	LA_1295	hypothetical protein	COG5271	R
56609-V	56609-V|gene_id_486	487954	488094	487971	G	A	synonymous	LA_3137	hypothetical protein	-
56609-V	56609-V|gene_id_1217	1270917	1273184	1270917	T	C	synonymous	LA_2443	hypothetical protein	COG4886	S
56609-V	56609-V|gene_id_1222	1277440	1277838	1277838	T	C	synonymous	LA_1121	hypothetical protein	-
56609-V	56609-V|gene_id_1222	1277440	1277838	1277823	G	A	synonymous	LA_1121	hypothetical protein	-
56609-V	56609-V|gene_id_1688	1799153	1799028	1799039	G	A	synonymous	LA_3137	hypothetical protein	-
56609-V	56609-V|gene_id_1688	1799153	1799028	1799031	A	G	synonymous	LA_3137	hypothetical protein	-
56609-V	56609-V|gene_id_2328	2414684	2415796	2415385	G	A	synonymous	LA_0492	hypothetical protein	-
56609-V	56609-V|gene_id_2328	2414684	2415796	2415376	T	A	synonymous	LA_0492	hypothetical protein	-
56609-V	56609-V|gene_id_2329	2419511	2418159	2419041	T	C	synonymous	LA_0423	hypothetical protein	-
56609-V	56609-V|gene_id_2329	2419511	2418159	2419035	G	A	synonymous	LA_0423	hypothetical protein	-
56609-V	56609-V|gene_id_2329	2419511	2418159	2419033	C	T	synonymous	LA_0423	hypothetical protein	-
56609-V	56609-V|gene_id_2329	2419511	2418159	2419023	A	G	synonymous	LA_0423	hypothetical protein	-
56609-V	56609-V|gene_id_2611	2721644	2722660	2722243	C	T	synonymous	LA_3552	hypothetical protein	-
56609-V	56609-V|gene_id_2611	2721644	2722660	2722234	G	A	synonymous	LA_3552	hypothetical protein	-
56609-V	56609-V|gene_id_2783	2909816	2911540	2909863	C	T	synonymous	LA_1389	hypothetical protein	COG0810	M
56609-V	56609-V|gene_id_2891	3034258	3037170	3034566	T	G	synonymous	LA_0706	hypothetical protein	COG4206	H
56609-V	56609-V|gene_id_2891	3034258	3037170	3034560	C	T	synonymous	LA_0706	hypothetical protein	COG4206	H
56609-V	56609-V|gene_id_2891	3034258	3037170	3034557	G	A	synonymous	LA_0706	hypothetical protein	COG4206	H
56609-V	56609-V|gene_id_2891	3034258	3037170	3034554	G	T	synonymous	LA_0706	hypothetical protein	COG4206	H
56609-V	56609-V|gene_id_2891	3034258	3037170	3034551	A	G	synonymous	LA_0706	hypothetical protein	COG4206	H
56609-V	56609-V|gene_id_2891	3034258	3037170	3034548	T	C	synonymous	LA_0706	hypothetical protein	COG4206	H
56609-V	56609-V|gene_id_2891	3034258	3037170	3034545	C	T	synonymous	LA_0706	hypothetical protein	COG4206	H
56609-V	56609-V|gene_id_3019	3177746	3177096	3177684	A	G	synonymous	LA_2219	hypothetical protein	-
56609-V	56609-V|gene_id_3211	3373225	3371939	3373046	G	A	synonymous	LA_0920	hypothetical protein	-
56609-V	56609-V|gene_id_3211	3373225	3371939	3373052	G	A	synonymous	LA_0920	hypothetical protein	-
56609-V	56609-V|gene_id_3211	3373225	3371939	3373059	T	C	synonymous	LA_0920	hypothetical protein	-
56609-V	56609-V|gene_id_3211	3373225	3371939	3373067	A	C	synonymous	LA_0920	hypothetical protein	-
56609-V	56609-V|gene_id_3211	3373225	3371939	3373076	G	A	synonymous	LA_0920	hypothetical protein	-
56609-V	56609-V|gene_id_3211	3373225	3371939	3373092	C	T	synonymous	LA_0920	hypothetical protein	-
56609-V	56609-V|gene_id_3211	3373225	3371939	3373097	G	A	synonymous	LA_0920	hypothetical protein	-
56609-V	56609-V|gene_id_3211	3373225	3371939	3373100	C	G	synonymous	LA_0920	hypothetical protein	-
56609-V	56609-V|gene_id_3211	3373225	3371939	3373112	T	C	synonymous	LA_0920	hypothetical protein	-
56609-V	56609-V|gene_id_3211	3373225	3371939	3373124	C	T	synonymous	LA_0920	hypothetical protein	-
56609-V	56609-V|gene_id_3211	3373225	3371939	3373126	A	G	synonymous	LA_0920	hypothetical protein	-
56609-V	56609-V|gene_id_3211	3373225	3371939	3373127	C	G	synonymous	LA_0920	hypothetical protein	-
56609-V	56609-V|gene_id_3211	3373225	3371939	3373136	T	A	synonymous	LA_0920	hypothetical protein	-
56609-V	56609-V|gene_id_3211	3373225	3371939	3373138	G	A	synonymous	LA_0920	hypothetical protein	-
56609-V	56609-V|gene_id_3211	3373225	3371939	3373148	A	G	synonymous	LA_0920	hypothetical protein	-
56609-V	56609-V|gene_id_3211	3373225	3371939	3373157	C	G	synonymous	LA_0920	hypothetical protein	-
56609-V	56609-V|gene_id_3211	3373225	3371939	3373160	A	G	synonymous	LA_0920	hypothetical protein	-
56609-V	56609-V|gene_id_3211	3373225	3371939	3373166	A	T	synonymous	LA_0920	hypothetical protein	-
56609-V	56609-V|gene_id_3211	3373225	3371939	3373190	C	T	synonymous	LA_0920	hypothetical protein	-
56609-V	56609-V|gene_id_3211	3373225	3371939	3373196	A	T	synonymous	LA_0920	hypothetical protein	-
56609-V	56609-V|gene_id_3279	3441351	3441830	3441668	T	C	synonymous	LA_3446	hypothetical protein	-
56609-V	56609-V|gene_id_3497	3679085	3679744	3679738	T	C	synonymous	LA_1530	hypothetical protein	COG4886	S
56609-V	56609-V|gene_id_3602	3806254	3806412	3806284	T	C	synonymous	LA_3137	hypothetical protein	-
56609-V	56609-V|gene_id_3602	3806254	3806412	3806286	A	G	synonymous	LA_3137	hypothetical protein	-
56609-V	56609-V|gene_id_3620	3825911	3824352	3825570	C	T	synonymous	LA_1440	hypothetical protein	COG3063	N, U
56609-V	56609-V|gene_id_3636	3841961	3841248	3841527	A	G	synonymous	LA_3353	hypothetical protein	COG3259	C
56609-V	56609-V|gene_id_3636	3841961	3841248	3841530	G	A	synonymous	LA_3353	hypothetical protein	COG3259	C
56609-V	56609-V|gene_id_3861	4076662	4075523	4075523	C	T	synonymous	LA_3321	hypothetical protein	COG4886	S
56609-V	56609-V|gene_id_3861	4076662	4075523	4075529	T	A	synonymous	LA_3321	hypothetical protein	COG4886	S
56609-V	56609-V|gene_id_3861	4076662	4075523	4075538	A	G	synonymous	LA_3321	hypothetical protein	COG4886	S
56609-V	56609-V|gene_id_3984	4207520	4209379	4207747	G	A	synonymous	LA_3870	hypothetical protein	-
56609-V	56609-V|gene_id_4231	4469247	4466950	4468849	A	G	synonymous	LA_0699	hypothetical protein	-
56609-V	56609-V|gene_id_4338	4569471	4569911	4569849	T	C	synonymous	LA_3024	hypothetical protein	-
56609-V	56609-V|gene_id_4355	4587675	4588160	4587764	G	A	synonymous	LA_2970	hypothetical protein	-
56609-V	56609-V|gene_id_4355	4587675	4588160	4587770	T	C	synonymous	LA_2970	hypothetical protein	-
56609-V	56609-V|gene_id_4355	4587675	4588160	4587782	C	T	synonymous	LA_2970	hypothetical protein	-
56609-V	56609-V|gene_id_4401	4624633	4625820	4625304	C	A	synonymous	LA_2820	hypothetical protein	COG5403	S
56609-V	56609-V|gene_id_4432	4648827	4650263	4649711	C	G	synonymous	LA_1691	hypothetical protein	-
56609-V	56609-V|gene_id_474	474892	474767	474779	T	C	synonymous	LA_0923	IS1533 transposase	-
56609-V	56609-V|gene_id_474	474892	474767	474770	A	G	synonymous	LA_0923	IS1533 transposase	-
56609-V	56609-V|gene_id_2934	3088088	3090178	3088990	T	C	synonymous	LA_3778	LigB-like protein	COG5492	N
56609-V	56609-V|gene_id_2801	2938158	2935402	2935696	T	C	synonymous	LA_1009	membrane carboxypeptidase/penicillin-binding protein	COG5009	M
56609-V	56609-V|gene_id_2801	2938158	2935402	2935681	C	T	synonymous	LA_1009	membrane carboxypeptidase/penicillin-binding protein	COG5009	M
56609-V	56609-V|gene_id_2661	2773468	2775498	2774340	T	G	synonymous	LA_1191	methyl-accepting chemotaxis protein	COG0840	N, T
56609-V	56609-V|gene_id_3699	3907292	3908227	3907627	C	T	synonymous	LA_2840	ornithine carbamoyltransferase	COG0078	E
56609-V	56609-V|gene_id_4193	4422028	4423386	4422309	C	T	synonymous	LA_4224	oxidoreductase	-
56609-V	56609-V|gene_id_3597	3802055	3802828	3802435	G	A	synonymous	LA_0833	pantothenate kinase	COG1521	K
56609-V	56609-V|gene_id_3597	3802055	3802828	3802429	G	T	synonymous	LA_0833	pantothenate kinase	COG1521	K
56609-V	56609-V|gene_id_3597	3802055	3802828	3802416	G	A	synonymous	LA_0833	pantothenate kinase	COG1521	K
56609-V	56609-V|gene_id_3277	3441213	3439954	3440316	T	G	synonymous	LA_3444	penicillin binding protein	COG1680	V
56609-V	56609-V|gene_id_3277	3441213	3439954	3440317	T	C	synonymous	LA_3444	penicillin binding protein	COG1680	V
56609-V	56609-V|gene_id_3277	3441213	3439954	3440323	T	A	synonymous	LA_3444	penicillin binding protein	COG1680	V
56609-V	56609-V|gene_id_3277	3441213	3439954	3440335	T	C	synonymous	LA_3444	penicillin binding protein	COG1680	V
56609-V	56609-V|gene_id_4276	4508933	4511449	4510012	T	C	synonymous	LA_0330	penicillin G acylase precursor	COG2366	R
56609-V	56609-V|gene_id_3726	3937054	3938061	3937899	G	T	synonymous	LA_1374	pirin	COG1741	R
56609-V	56609-V|gene_id_3726	3937054	3938061	3937884	T	A	synonymous	LA_1374	pirin	COG1741	R
56609-V	56609-V|gene_id_4431	4647278	4648270	4647535	C	T	synonymous	LA_1692	receiver component of a two-component response regulator	COG4753	T
56609-V	56609-V|gene_id_4431	4647278	4648270	4647539	C	A	synonymous	LA_1692	receiver component of a two-component response regulator	COG4753	T
56609-V	56609-V|gene_id_4431	4647278	4648270	4647586	T	G	synonymous	LA_1692	receiver component of a two-component response regulator	COG4753	T
56609-V	56609-V|gene_id_4431	4647278	4648270	4647979	A	T	synonymous	LA_1692	receiver component of a two-component response regulator	COG4753	T
56609-V	56609-V|gene_id_4431	4647278	4648270	4647980	A	C	synonymous	LA_1692	receiver component of a two-component response regulator	COG4753	T
56609-V	56609-V|gene_id_4431	4647278	4648270	4647982	G	A	synonymous	LA_1692	receiver component of a two-component response regulator	COG4753	T
56609-V	56609-V|gene_id_4431	4647278	4648270	4648012	C	T	synonymous	LA_1692	receiver component of a two-component response regulator	COG4753	T
56609-V	56609-V|gene_id_4431	4647278	4648270	4648045	G	A	synonymous	LA_1692	receiver component of a two-component response regulator	COG4753	T
56609-V	56609-V|gene_id_4431	4647278	4648270	4648051	A	T	synonymous	LA_1692	receiver component of a two-component response regulator	COG4753	T
56609-V	56609-V|gene_id_4431	4647278	4648270	4648054	T	C	synonymous	LA_1692	receiver component of a two-component response regulator	COG4753	T
56609-V	56609-V|gene_id_4431	4647278	4648270	4648055	T	C	synonymous	LA_1692	receiver component of a two-component response regulator	COG4753	T
56609-V	56609-V|gene_id_4431	4647278	4648270	4648063	C	T	synonymous	LA_1692	receiver component of a two-component response regulator	COG4753	T
56609-V	56609-V|gene_id_4431	4647278	4648270	4648066	C	T	synonymous	LA_1692	receiver component of a two-component response regulator	COG4753	T
56609-V	56609-V|gene_id_4431	4647278	4648270	4648072	T	G	synonymous	LA_1692	receiver component of a two-component response regulator	COG4753	T
56609-V	56609-V|gene_id_4431	4647278	4648270	4648087	A	G	synonymous	LA_1692	receiver component of a two-component response regulator	COG4753	T
56609-V	56609-V|gene_id_2621	2731345	2732301	2732065	A	C	synonymous	LA_3449	riboflavin biosynthesis protein	COG0196	H
56609-V	56609-V|gene_id_2621	2731345	2732301	2732052	G	A	synonymous	LA_3449	riboflavin biosynthesis protein	COG0196	H
56609-V	56609-V|gene_id_2342	2435139	2433550	2435029	A	G	synonymous	LA_0566	short-chain dehydrogenase	COG1028	I, Q, R
56609-V	56609-V|gene_id_2342	2435139	2433550	2435041	A	G	synonymous	LA_0566	short-chain dehydrogenase	COG1028	I, Q, R
56609-V	56609-V|gene_id_2342	2435139	2433550	2435044	C	T	synonymous	LA_0566	short-chain dehydrogenase	COG1028	I, Q, R
56609-V	56609-V|gene_id_2342	2435139	2433550	2435050	T	C	synonymous	LA_0566	short-chain dehydrogenase	COG1028	I, Q, R
56609-V	56609-V|gene_id_4096	4321507	4318958	4319282	C	T	synonymous	LA_3614	signal transduction protein	COG2208	T, K
56609-V	56609-V|gene_id_4096	4321507	4318958	4320466	G	T	synonymous	LA_3614	signal transduction protein	COG2208	T, K
56609-V	56609-V|gene_id_4096	4321507	4318958	4320467	G	A	synonymous	LA_3614	signal transduction protein	COG2208	T, K
56609-V	56609-V|gene_id_2686	2801786	2800113	2801706	C	A	synonymous	LA_0957	TolC-like outer membrane efflux protein	COG1538	M, U
56609-V	56609-V|gene_id_2686	2801786	2800113	2801709	T	C	synonymous	LA_0957	TolC-like outer membrane efflux protein	COG1538	M, U
56609-V	56609-V|gene_id_2686	2801786	2800113	2801711	A	G	synonymous	LA_0957	TolC-like outer membrane efflux protein	COG1538	M, U
56609-V	56609-V|gene_id_2686	2801786	2800113	2801715	T	A	synonymous	LA_0957	TolC-like outer membrane efflux protein	COG1538	M, U
56609-V	56609-V|gene_id_2246	2333553	2332942	2333530	A	G	synonymous	LA_0455	transcriptional regulator	COG1309	K
56609-V	56609-V|gene_id_2246	2333553	2332942	2333542	C	T	synonymous	LA_0455	transcriptional regulator	COG1309	K
56609-V	56609-V|gene_id_2246	2333553	2332942	2333545	T	A	synonymous	LA_0455	transcriptional regulator	COG1309	K
56609-V	56609-V|gene_id_2960	3110828	3112009	3111442	A	G	synonymous	LA_1383	transcriptional regulator	COG4977	K
56609-V	56609-V|gene_id_2610	2721482	2720439	2721117	G	A	synonymous	LA_3553	tRNA-dihydrouridine synthase A	COG0042	J
56609-V	56609-V|gene_id_2610	2721482	2720439	2721108	C	T	synonymous	LA_3553	tRNA-dihydrouridine synthase A	COG0042	J
56609-V	56609-V|gene_id_2610	2721482	2720439	2721102	T	A	synonymous	LA_3553	tRNA-dihydrouridine synthase A	COG0042	J
56609-V	56609-V|gene_id_2610	2721482	2720439	2721101	A	G	synonymous	LA_3553	tRNA-dihydrouridine synthase A	COG0042	J
56609-V	56609-V|gene_id_4347	4579628	4578540	4579623	T	C	synonymous	LA_4326	UDP-3-O-[3-hydroxymyristoyl] glucosamine N-acyltransferase	COG1044	M
56609-V	56609-V|gene_id_2843	2973894	2975279	2974100	T	A	synonymous	LA_2184	Zn-dependent protease	COG0312	R
56609-V	56609-V|gene_id_2843	2973894	2975279	2974106	C	T	synonymous	LA_2184	Zn-dependent protease	COG0312	R
56609-V	56609-V|gene_id_2843	2973894	2975279	2974112	A	G	synonymous	LA_2184	Zn-dependent protease	COG0312	R
56609-V	N/A	N/A	N/A	118933	C	T	intergenic	N/A	N/A	N/A
56609-V	N/A	N/A	N/A	118936	A	G	intergenic	N/A	N/A	N/A
56609-V	N/A	N/A	N/A	118938	G	A	intergenic	N/A	N/A	N/A
56609-V	N/A	N/A	N/A	223464	C	T	intergenic	N/A	N/A	N/A
56609-V	N/A	N/A	N/A	259361	T	A	intergenic	N/A	N/A	N/A
56609-V	N/A	N/A	N/A	265826	G	A	intergenic	N/A	N/A	N/A
56609-V	N/A	N/A	N/A	474766	T	A	intergenic	N/A	N/A	N/A
56609-V	N/A	N/A	N/A	474765	T	G	intergenic	N/A	N/A	N/A
56609-V	N/A	N/A	N/A	478038	G	A	intergenic	N/A	N/A	N/A
56609-V	N/A	N/A	N/A	616341	G	T	intergenic	N/A	N/A	N/A
56609-V	N/A	N/A	N/A	729662	A	G	intergenic	N/A	N/A	N/A
56609-V	N/A	N/A	N/A	729671	C	T	intergenic	N/A	N/A	N/A
56609-V	N/A	N/A	N/A	729674	A	G	intergenic	N/A	N/A	N/A
56609-V	N/A	N/A	N/A	729676	C	T	intergenic	N/A	N/A	N/A
56609-V	N/A	N/A	N/A	729677	G	T	intergenic	N/A	N/A	N/A
56609-V	N/A	N/A	N/A	729678	C	T	intergenic	N/A	N/A	N/A
56609-V	N/A	N/A	N/A	729680	T	C	intergenic	N/A	N/A	N/A
56609-V	N/A	N/A	N/A	729681	C	G	intergenic	N/A	N/A	N/A
56609-V	N/A	N/A	N/A	729684	T	A	intergenic	N/A	N/A	N/A
56609-V	N/A	N/A	N/A	729685	C	T	intergenic	N/A	N/A	N/A
56609-V	N/A	N/A	N/A	729686	G	A	intergenic	N/A	N/A	N/A
56609-V	N/A	N/A	N/A	729687	A	G	intergenic	N/A	N/A	N/A
56609-V	N/A	N/A	N/A	1093729	T	C	intergenic	N/A	N/A	N/A
56609-V	N/A	N/A	N/A	1093731	T	C	intergenic	N/A	N/A	N/A
56609-V	N/A	N/A	N/A	1270916	G	C	intergenic	N/A	N/A	N/A
56609-V	N/A	N/A	N/A	1281873	G	A	intergenic	N/A	N/A	N/A
56609-V	N/A	N/A	N/A	1281871	G	T	intergenic	N/A	N/A	N/A
56609-V	N/A	N/A	N/A	1281869	G	A	intergenic	N/A	N/A	N/A
56609-V	N/A	N/A	N/A	1281868	T	C	intergenic	N/A	N/A	N/A
56609-V	N/A	N/A	N/A	1281866	T	G	intergenic	N/A	N/A	N/A
56609-V	N/A	N/A	N/A	1281865	A	T	intergenic	N/A	N/A	N/A
56609-V	N/A	N/A	N/A	1281863	A	T	intergenic	N/A	N/A	N/A
56609-V	N/A	N/A	N/A	1281861	G	A	intergenic	N/A	N/A	N/A
56609-V	N/A	N/A	N/A	1281860	A	G	intergenic	N/A	N/A	N/A
56609-V	N/A	N/A	N/A	1281857	G	T	intergenic	N/A	N/A	N/A
56609-V	N/A	N/A	N/A	1281854	G	A	intergenic	N/A	N/A	N/A
56609-V	N/A	N/A	N/A	1281852	T	C	intergenic	N/A	N/A	N/A
56609-V	N/A	N/A	N/A	1590166	C	T	intergenic	N/A	N/A	N/A
56609-V	N/A	N/A	N/A	1686382	G	C	intergenic	N/A	N/A	N/A
56609-V	N/A	N/A	N/A	1686383	A	C	intergenic	N/A	N/A	N/A
56609-V	N/A	N/A	N/A	1686384	A	G	intergenic	N/A	N/A	N/A
56609-V	N/A	N/A	N/A	1686386	T	C	intergenic	N/A	N/A	N/A
56609-V	N/A	N/A	N/A	1686394	G	A	intergenic	N/A	N/A	N/A
56609-V	N/A	N/A	N/A	1686395	C	T	intergenic	N/A	N/A	N/A
56609-V	N/A	N/A	N/A	1686397	C	T	intergenic	N/A	N/A	N/A
56609-V	N/A	N/A	N/A	1686398	C	T	intergenic	N/A	N/A	N/A
56609-V	N/A	N/A	N/A	1686400	T	G	intergenic	N/A	N/A	N/A
56609-V	N/A	N/A	N/A	1686402	C	G	intergenic	N/A	N/A	N/A
56609-V	N/A	N/A	N/A	1686405	T	G	intergenic	N/A	N/A	N/A
56609-V	N/A	N/A	N/A	1686406	C	G	intergenic	N/A	N/A	N/A
56609-V	N/A	N/A	N/A	1799027	A	C	intergenic	N/A	N/A	N/A
56609-V	N/A	N/A	N/A	1793068	A	C	intergenic	N/A	N/A	N/A
56609-V	N/A	N/A	N/A	1793066	G	A	intergenic	N/A	N/A	N/A
56609-V	N/A	N/A	N/A	1793064	A	C	intergenic	N/A	N/A	N/A
56609-V	N/A	N/A	N/A	1793063	G	T	intergenic	N/A	N/A	N/A
56609-V	N/A	N/A	N/A	1793062	A	T	intergenic	N/A	N/A	N/A
56609-V	N/A	N/A	N/A	1793061	A	T	intergenic	N/A	N/A	N/A
56609-V	N/A	N/A	N/A	1793056	G	A	intergenic	N/A	N/A	N/A
56609-V	N/A	N/A	N/A	1793047	C	T	intergenic	N/A	N/A	N/A
56609-V	N/A	N/A	N/A	1793044	T	A	intergenic	N/A	N/A	N/A
56609-V	N/A	N/A	N/A	1793042	T	A	intergenic	N/A	N/A	N/A
56609-V	N/A	N/A	N/A	1793040	A	T	intergenic	N/A	N/A	N/A
56609-V	N/A	N/A	N/A	1793039	G	T	intergenic	N/A	N/A	N/A
56609-V	N/A	N/A	N/A	1793034	C	T	intergenic	N/A	N/A	N/A
56609-V	N/A	N/A	N/A	1793032	T	G	intergenic	N/A	N/A	N/A
56609-V	N/A	N/A	N/A	1866573	A	C	intergenic	N/A	N/A	N/A
56609-V	N/A	N/A	N/A	1866572	A	C	intergenic	N/A	N/A	N/A
56609-V	N/A	N/A	N/A	1866571	G	A	intergenic	N/A	N/A	N/A
56609-V	N/A	N/A	N/A	1946904	T	C	intergenic	N/A	N/A	N/A
56609-V	N/A	N/A	N/A	2021181	C	T	intergenic	N/A	N/A	N/A
56609-V	N/A	N/A	N/A	2072450	G	A	intergenic	N/A	N/A	N/A
56609-V	N/A	N/A	N/A	2072448	A	C	intergenic	N/A	N/A	N/A
56609-V	N/A	N/A	N/A	2072447	T	A	intergenic	N/A	N/A	N/A
56609-V	N/A	N/A	N/A	2072446	G	A	intergenic	N/A	N/A	N/A
56609-V	N/A	N/A	N/A	2072445	T	C	intergenic	N/A	N/A	N/A
56609-V	N/A	N/A	N/A	2072443	G	A	intergenic	N/A	N/A	N/A
56609-V	N/A	N/A	N/A	2072442	C	T	intergenic	N/A	N/A	N/A
56609-V	N/A	N/A	N/A	2072438	T	C	intergenic	N/A	N/A	N/A
56609-V	N/A	N/A	N/A	2072437	G	A	intergenic	N/A	N/A	N/A
56609-V	N/A	N/A	N/A	2072436	G	A	intergenic	N/A	N/A	N/A
56609-V	N/A	N/A	N/A	2072435	C	A	intergenic	N/A	N/A	N/A
56609-V	N/A	N/A	N/A	2072433	A	G	intergenic	N/A	N/A	N/A
56609-V	N/A	N/A	N/A	2072432	T	A	intergenic	N/A	N/A	N/A
56609-V	N/A	N/A	N/A	2139992	G	A	intergenic	N/A	N/A	N/A
56609-V	N/A	N/A	N/A	2333554	G	A	intergenic	N/A	N/A	N/A
56609-V	N/A	N/A	N/A	2333555	T	G	intergenic	N/A	N/A	N/A
56609-V	N/A	N/A	N/A	2416647	G	A	intergenic	N/A	N/A	N/A
56609-V	N/A	N/A	N/A	2416651	G	T	intergenic	N/A	N/A	N/A
56609-V	N/A	N/A	N/A	2416652	T	C	intergenic	N/A	N/A	N/A
56609-V	N/A	N/A	N/A	2416653	A	C	intergenic	N/A	N/A	N/A
56609-V	N/A	N/A	N/A	2593210	A	G	intergenic	N/A	N/A	N/A
56609-V	N/A	N/A	N/A	2593207	A	C	intergenic	N/A	N/A	N/A
56609-V	N/A	N/A	N/A	2593205	A	T	intergenic	N/A	N/A	N/A
56609-V	N/A	N/A	N/A	2593204	T	C	intergenic	N/A	N/A	N/A
56609-V	N/A	N/A	N/A	2593203	T	A	intergenic	N/A	N/A	N/A
56609-V	N/A	N/A	N/A	2593202	T	C	intergenic	N/A	N/A	N/A
56609-V	N/A	N/A	N/A	2593200	A	C	intergenic	N/A	N/A	N/A
56609-V	N/A	N/A	N/A	2593199	G	A	intergenic	N/A	N/A	N/A
56609-V	N/A	N/A	N/A	2593197	G	T	intergenic	N/A	N/A	N/A
56609-V	N/A	N/A	N/A	2593196	G	A	intergenic	N/A	N/A	N/A
56609-V	N/A	N/A	N/A	2593195	G	T	intergenic	N/A	N/A	N/A
56609-V	N/A	N/A	N/A	2593193	G	T	intergenic	N/A	N/A	N/A
56609-V	N/A	N/A	N/A	2593192	G	A	intergenic	N/A	N/A	N/A
56609-V	N/A	N/A	N/A	2593191	C	A	intergenic	N/A	N/A	N/A
56609-V	N/A	N/A	N/A	2593190	A	T	intergenic	N/A	N/A	N/A
56609-V	N/A	N/A	N/A	3017239	A	G	intergenic	N/A	N/A	N/A
56609-V	N/A	N/A	N/A	3017240	A	C	intergenic	N/A	N/A	N/A
56609-V	N/A	N/A	N/A	3017241	A	G	intergenic	N/A	N/A	N/A
56609-V	N/A	N/A	N/A	3017250	C	T	intergenic	N/A	N/A	N/A
56609-V	N/A	N/A	N/A	3017252	C	T	intergenic	N/A	N/A	N/A
56609-V	N/A	N/A	N/A	3017253	T	C	intergenic	N/A	N/A	N/A
56609-V	N/A	N/A	N/A	3017255	T	A	intergenic	N/A	N/A	N/A
56609-V	N/A	N/A	N/A	3017257	G	A	intergenic	N/A	N/A	N/A
56609-V	N/A	N/A	N/A	3017258	G	A	intergenic	N/A	N/A	N/A
56609-V	N/A	N/A	N/A	3017265	T	C	intergenic	N/A	N/A	N/A
56609-V	N/A	N/A	N/A	3034068	T	C	intergenic	N/A	N/A	N/A
56609-V	N/A	N/A	N/A	3103812	C	T	intergenic	N/A	N/A	N/A
56609-V	N/A	N/A	N/A	3103814	A	T	intergenic	N/A	N/A	N/A
56609-V	N/A	N/A	N/A	3103818	A	C	intergenic	N/A	N/A	N/A
56609-V	N/A	N/A	N/A	3103819	T	C	intergenic	N/A	N/A	N/A
56609-V	N/A	N/A	N/A	3131794	A	G	intergenic	N/A	N/A	N/A
56609-V	N/A	N/A	N/A	3583977	G	A	intergenic	N/A	N/A	N/A
56609-V	N/A	N/A	N/A	3755755	C	T	intergenic	N/A	N/A	N/A
56609-V	N/A	N/A	N/A	3848656	T	C	intergenic	N/A	N/A	N/A
56609-V	N/A	N/A	N/A	3848657	C	T	intergenic	N/A	N/A	N/A
56609-V	N/A	N/A	N/A	3848659	A	T	intergenic	N/A	N/A	N/A
56609-V	N/A	N/A	N/A	3848660	T	C	intergenic	N/A	N/A	N/A
56609-V	N/A	N/A	N/A	3848661	A	G	intergenic	N/A	N/A	N/A
56609-V	N/A	N/A	N/A	3848662	G	C	intergenic	N/A	N/A	N/A
56609-V	N/A	N/A	N/A	3914839	A	T	intergenic	N/A	N/A	N/A
56609-V	N/A	N/A	N/A	3914838	A	G	intergenic	N/A	N/A	N/A
56609-V	N/A	N/A	N/A	4376259	A	G	intergenic	N/A	N/A	N/A
56609-V	N/A	N/A	N/A	4376886	A	G	intergenic	N/A	N/A	N/A
56609-V	N/A	N/A	N/A	4430064	T	C	intergenic	N/A	N/A	N/A
56609-V	N/A	N/A	N/A	4507721	T	C	intergenic	N/A	N/A	N/A
56609-V	N/A	N/A	N/A	4507722	G	T	intergenic	N/A	N/A	N/A
56609-V	N/A	N/A	N/A	4507724	A	G	intergenic	N/A	N/A	N/A
56609-V	N/A	N/A	N/A	4507725	G	A	intergenic	N/A	N/A	N/A
56609-V	N/A	N/A	N/A	4507726	G	A	intergenic	N/A	N/A	N/A
56609-V	N/A	N/A	N/A	4507728	A	G	intergenic	N/A	N/A	N/A
56609-V	N/A	N/A	N/A	4507729	C	T	intergenic	N/A	N/A	N/A
56609-V	N/A	N/A	N/A	4507740	C	T	intergenic	N/A	N/A	N/A
56609-V	N/A	N/A	N/A	4507741	A	G	intergenic	N/A	N/A	N/A
56609-V	N/A	N/A	N/A	4507743	G	C	intergenic	N/A	N/A	N/A
56609-V	N/A	N/A	N/A	4507745	T	A	intergenic	N/A	N/A	N/A
56609-V	N/A	N/A	N/A	4507747	T	G	intergenic	N/A	N/A	N/A
56609-V	N/A	N/A	N/A	4507748	T	C	intergenic	N/A	N/A	N/A
56609-V	N/A	N/A	N/A	4507752	A	G	intergenic	N/A	N/A	N/A
56609-V	N/A	N/A	N/A	4507755	A	T	intergenic	N/A	N/A	N/A
56609-V	N/A	N/A	N/A	4507760	C	T	intergenic	N/A	N/A	N/A
56609-V	N/A	N/A	N/A	4507765	A	T	intergenic	N/A	N/A	N/A
56609-V	N/A	N/A	N/A	4507767	A	T	intergenic	N/A	N/A	N/A
56609-V	N/A	N/A	N/A	4507772	A	G	intergenic	N/A	N/A	N/A
56609-V	N/A	N/A	N/A	4507774	A	G	intergenic	N/A	N/A	N/A
56609-V	N/A	N/A	N/A	4507777	C	A	intergenic	N/A	N/A	N/A
56609-V	N/A	N/A	N/A	4507778	A	C	intergenic	N/A	N/A	N/A
56609-V	N/A	N/A	N/A	4507780	A	G	intergenic	N/A	N/A	N/A
56609-V	N/A	N/A	N/A	4507781	C	G	intergenic	N/A	N/A	N/A
56609-V	N/A	N/A	N/A	4507782	T	C	intergenic	N/A	N/A	N/A
56609-V	N/A	N/A	N/A	4507783	T	A	intergenic	N/A	N/A	N/A
56609-V	N/A	N/A	N/A	4507786	A	T	intergenic	N/A	N/A	N/A
56609-V	N/A	N/A	N/A	4575366	C	G	intergenic	N/A	N/A	N/A
56609-V	N/A	N/A	N/A	4575365	T	C	intergenic	N/A	N/A	N/A
56609-V	N/A	N/A	N/A	4575361	T	C	intergenic	N/A	N/A	N/A
56609-V	N/A	N/A	N/A	4575358	A	C	intergenic	N/A	N/A	N/A
56609-V	N/A	N/A	N/A	4575357	A	T	intergenic	N/A	N/A	N/A
56609-V	N/A	N/A	N/A	4575355	C	G	intergenic	N/A	N/A	N/A
56609-V	N/A	N/A	N/A	4575353	A	T	intergenic	N/A	N/A	N/A
56609-V	N/A	N/A	N/A	4575352	T	A	intergenic	N/A	N/A	N/A
56609-V	N/A	N/A	N/A	4575350	A	C	intergenic	N/A	N/A	N/A
56609-V	N/A	N/A	N/A	4629992	T	G	intergenic	N/A	N/A	N/A
56609-V	N/A	N/A	N/A	4629994	T	C	intergenic	N/A	N/A	N/A
56609-V	N/A	N/A	N/A	4629997	T	A	intergenic	N/A	N/A	N/A
56609-V	N/A	N/A	N/A	4629999	G	A	intergenic	N/A	N/A	N/A
56609-V	N/A	N/A	N/A	4637049	T	A	intergenic	N/A	N/A	N/A
56609-V	N/A	N/A	N/A	4637048	T	G	intergenic	N/A	N/A	N/A
56609-V	N/A	N/A	N/A	4637047	T	C	intergenic	N/A	N/A	N/A
56609-V	N/A	N/A	N/A	4639214	G	A	intergenic	N/A	N/A	N/A
56609-V	N/A	N/A	N/A	4648606	A	G	intergenic	N/A	N/A	N/A
56609-V	N/A	N/A	N/A	4648613	G	A	intergenic	N/A	N/A	N/A
56609-V	N/A	N/A	N/A	4648614	G	C	intergenic	N/A	N/A	N/A
56609-V	N/A	N/A	N/A	4648618	C	A	intergenic	N/A	N/A	N/A
56609-V	N/A	N/A	N/A	4648619	A	G	intergenic	N/A	N/A	N/A
56609-V	N/A	N/A	N/A	4648624	A	G	intergenic	N/A	N/A	N/A
56609-V	N/A	N/A	N/A	4648635	T	C	intergenic	N/A	N/A	N/A
56609-V	N/A	N/A	N/A	4648636	A	T	intergenic	N/A	N/A	N/A
56609-V	N/A	N/A	N/A	4648638	A	G	intergenic	N/A	N/A	N/A
56609-V	N/A	N/A	N/A	4648640	G	C	intergenic	N/A	N/A	N/A
56609-V	N/A	N/A	N/A	4648641	G	A	intergenic	N/A	N/A	N/A
56609-V	N/A	N/A	N/A	4660225	C	T	intergenic	N/A	N/A	N/A
56609-V	N/A	N/A	N/A	4660227	A	G	intergenic	N/A	N/A	N/A
56609-V	N/A	N/A	N/A	4660228	T	C	intergenic	N/A	N/A	N/A
56609-V	N/A	N/A	N/A	4660229	G	A	intergenic	N/A	N/A	N/A
56609-V	N/A	N/A	N/A	4660232	A	T	intergenic	N/A	N/A	N/A
56609-V	N/A	N/A	N/A	4660235	G	C	intergenic	N/A	N/A	N/A
56609-V	N/A	N/A	N/A	4660236	A	C	intergenic	N/A	N/A	N/A
56609-V	N/A	N/A	N/A	4660239	C	A	intergenic	N/A	N/A	N/A
56609-V	N/A	N/A	N/A	4660240	A	T	intergenic	N/A	N/A	N/A
56609-V	N/A	N/A	N/A	4660242	A	T	intergenic	N/A	N/A	N/A
56609-V	N/A	N/A	N/A	4660243	T	G	intergenic	N/A	N/A	N/A
56609-V	N/A	N/A	N/A	4660244	G	A	intergenic	N/A	N/A	N/A
56609-V	N/A	N/A	N/A	4660245	G	C	intergenic	N/A	N/A	N/A
56609-V	N/A	N/A	N/A	4660246	A	G	intergenic	N/A	N/A	N/A
56609-V	N/A	N/A	N/A	4700479	A	G	intergenic	N/A	N/A	N/A
Note.*V- genome presents the strain passaged via animal infection; V- genome presents the strain passaged at culture medium;**COG description: A, RNA processing and modification;C, Energy production and conversion;D, Cell cycle control, cell division, chromosome partitioning;E, Amino acid transport and metabolism; F, Nucleotide transport and metabolism;G, Carbohydrate transport and metabolism;H, …
