# Supplementary material for: Whole genome sequencing revealed host adaptation-focused genomic plasticity of pathogenic Leptospira
Source: Sci Rep. 2016 Feb 2;6:20020. doi: 10.1038/srep20020 (PMC4735792; doi:10.1038/srep20020)
Supplement: Supplementary dataset S17 [file srep20020-s18.xls]

## Sheet: Sheet1
Supplementary dataset S17. Genes under positive selection in four pairs of L. interrogans genomes
Locus	Gene	Product	Ka/Ks	COG	COG class*	Matched Virulence Genes
LA_0001	dnaA	chromosomal replication initiation protein A	50	COG0593	L
LA_0022	-	hypothetical protein	50	-
LA_0061	rlpA	RlpA-like lipoprotein	50	COG0797	M
LA_0098	trmA	tRNA (uracil-5-)-methyltransferase	50	COG2265	J
LA_0124	hisB	imidazoleglycerol-phosphate dehydratase/histidinol-phosphatase	50	COG0131	E
LA_0243	cyoB	cytochrome c oxidase polypeptide I	50	COG0843	C
LA_0308	hemK	protoporphyrinogen oxidase	50	COG2890	J
LA_0314	trkG	potassium uptake transporter	50	COG0168	P
LA_0360	gcvP	glycine dehydrogenase	50	COG1003	E
LA_0599	-	signal transduction protein	50	COG2202	T
LA_0745	rpsC	30S ribosomal protein S3	49.8101	COG0092	J
LA_0760	adk	adenylate kinase	50	COG0563	F
LA_0798	-	hypothetical protein	50	-
LA_0934	-	hypothetical protein	50	-
LA_0945	truB	tRNA pseudouridine synthase B	41.5256	COG0130	J
LA_1030	-	TPR-repeat-containing protein	50	COG4783	R
LA_1036	-	histidine kinase/response regulator hybrid protein	50	COG3920	T	VFG0119 (gi:15600454) algR - alginate biosynthesis regulatory protein AlgR [Pseudomonas aeruginosa PAO1] (VF0091)
LA_1087	-	hypothetical protein	50	-
LA_1112	gpsA	glycerol-3-phosphate dehydrogenase	50	COG0240	C
LA_1224	sucA	2-oxoglutarate dehydrogenase E1	45.3317	COG0567	C
LA_1382	-	acetyltransferase	44.6012	COG1835	I
LA_1422	-	serine/threonine kinase	50	COG3899	R
LA_1483	-	response regulator	49.8084	COG3706	T	7642|vfid|9170|vsiid|11088|ssid|HmsT protein [Yersinia pestis CO92]
LA_1892	-	hypothetical protein	50	-
LA_1931	-	hypothetical protein	50	-
LA_1998	-	polysaccharide deacetylase	50	COG0726	G	VFG1040 (gi:15808720) shf - putative protein Shf [Shigella flexneri (serotype 2a) YSH6000]
LA_2060	-	methyltransferase	50	COG4123	R
LA_2081	fliM	flagellar motor switch protein FliM	50	COG1868	N
LA_2175	rssA	alpha-beta hydrolase family esterase	50	COG1752	R
LA_2232	rpoD	RNA polymerase sigma-70 factor	46.5212	COG0568	K
LA_2276	mcrA	HNH family endonuclease	50	COG1403	V
LA_2318	-	hypothetical protein	50	COG4775	M
LA_2360	nrdA	ribonucleotide-diphosphate reductase subunit alpha	32.9414	COG0209	F
LA_2401	-	histidine kinase sensor protein	44.8121	COG5000	T
LA_2465	-	hypothetical protein	50	-
LA_2519	-	hypothetical protein	50	-
LA_2554	-	phosphate sodium symporter	50	COG0306	P
LA_2572	pilF	TPR-repeat-containing protein	50	COG3063	N
LA_2692	-	acetylglutamate kinase	50	COG5630	E
LA_2847	-	response regulator with HD-GYP domain	40.1836	COG2206	T
LA_2871	-	polymerase	50	COG1315	L
LA_2922	-	hypothetical protein	50	-
LA_2983	-	ABC transporter integral membrane protein	48.6693	COG4591	M
LA_3003	nlpD	M23 family metalloendopeptidase	47.0058	COG0739	M
LA_3085	spoT	guanosine polyphosphate pyrophosphohydrolase/synthetase	49.8161	COG0317	T
LA_3096	spoIIAA	anti-sigma factor antagonist	50	COG1366	T
LA_3109	kdpD	histidine kinase sensor protein	50	COG2205	T
LA_3143	caiA	acyl-CoA dehydrogenase	38.1514	COG1960	I
LA_3156	-	flavin-binding monooxygenase-like protein	49.7048	COG2072	P
LA_3217	-	hypothetical protein	50	COG2912	S
LA_3233	-	hypothetical protein	43.1403	-
LA_3365	thiM	hydroxyethylthiazole kinase	50	COG2145	H
LA_3423	rplA	50S ribosomal protein L1	50	COG0081	J
LA_3434	amiC	N-acetylmuramoyl-L-alanine amidase	49.4156	COG0860	M
LA_3564	-	protein required for attachment to host cells	50	COG5622	N
LA_3577	motA	endoflagellar motor protein A	50	COG1291	N	VFG2009 (gi:52842008) motA - flagellar motor protein MotA [Legionella pneumophila Philadelphia 1] (VF0157)
LA_3738	-	acriflavine resistance protein	40.8785	COG0841	V
LA_3822	prsA	ribose-phosphate pyrophosphokinase	50	COG0462	F	17449|vfid|39487|vsiid|60324|ssid|ribose-phosphate pyrophosphokinase [Enterococcus faecalis V583]
LA_3926	acrB	cation/multidrug efflux pump	38.9591	COG0841	V	10583|vfid|17288|vsiid|25444|ssid|SubName: Full=Cation efflux AcrB/AcrD/AcrF family ;
LA_3965	norM	Na+-driven multidrug efflux pump	50	COG0534	V
LA_4085	adhP	Zn-dependent alcohol dehydrogenase	50	COG0604	C
LA_4135	-	hypothetical protein	50	-
LA_4202	-	hypothetical protein	49.8296	-
LA_4308	-	flagellar hook-associated protein FlgL	50	COG1344	N	VFG1245 (gi:15596284) flgL - flagellar hook-associated protein type 3 FlgL [Pseudomonas aeruginosa PAO1] (VF0273)
LB_014	-	two-component hybrid sensor and regulator	50	COG0642	T
LB_194	-	hypothetical protein	50	-
LB_210	-	alginate o-acetyltransferase	50	COG1696	M
LB_294	-	elongation factor P	49.4082	COG0231	J
LA_1378	bipA	GTP-binding protein BipA	50	COG1217	T	24395|vfid|58719|vsiid|79586|ssid|otrA [Streptomyces rimosus]
LA_1859	katE	catalase	44.1303	COG0753	P	3404|vfid|4414|vsiid|4978|ssid|catalase
LA_3419	rpoC	DNA-directed RNA polymerase subunit beta'	50	COG0086	K	18840|vfid|42269|vsiid|63106|ssid|DNA-directed RNA polymerase subunit beta` [Streptococcus agalactiae NEM316]
LB_170	-	capsular polysaccharide biosynthesis protein	50	COG1086	M	VFG1300 (gi:21281856) cap8D - capsular polysaccharide synthesis enzyme Cap8D [Staphylococcus aureus MW2] (VF0003)
Note.*COG description: A, RNA processing and modification;C, Energy production and conversion;D, Cell cycle control, cell division, chromosome partitioning;E, Amino acid transport and metabolism; F, Nucleotide transport and metabolism;G, Carbohydrate transport and metabolism;H, Coenzyme transport and metabolism;I, Lipid transport and metabolism;J, Translation, ribosomal structure and biogenesis; …
