# Supplementary material for: Whole genome sequencing revealed host adaptation-focused genomic plasticity of pathogenic Leptospira
Source: Sci Rep. 2016 Feb 2;6:20020. doi: 10.1038/srep20020 (PMC4735792; doi:10.1038/srep20020)
Supplement: Supplementary dataset S18 [file srep20020-s19.xls]

## Sheet: Sheet1
Supplementary dataset S18. Enrichment analysis of positive selected genes in COG and pathway
Classification	Positive In	All In	Positive	All	P-value	FDR
COG
Defense mechanisms	4	40	72	3683	0.000959054	0.0145138
Signal transduction mechanisms	10	197	72	3683	0.00131944	0.0145138
Pathway
Nucleotide metabolism	7	88	72	3683	0.000264632	0.00529265
Cell motility	5	80	72	3683	0.0043395	0.02893
