# Supplementary material for: Whole genome sequencing revealed host adaptation-focused genomic plasticity of pathogenic Leptospira
Source: Sci Rep. 2016 Feb 2;6:20020. doi: 10.1038/srep20020 (PMC4735792; doi:10.1038/srep20020)
Supplement: Supplementary dataset S19 [file srep20020-s20.xls]

## Sheet: Sheet1
Supplementary dataset S19. Genes under positive selection in nine pathogenic species
Gene	model0	model1	lnL	model2	lnL	LRT	Locus in 56601	Gene	Product	COG	COG class*	Matched Virulence Genes
LA_0049	omega (dN/dS) = 0.67926	p: 0.40851 0.59149	-8150.6	p: 0.17086 0.30752 0.52161	-7535.94	1229.32	LA_0049	-	methyl-accepting chemotaxis protein	COG0840	N,T	VFG2529 (gi:53720914) tsr - methyl-accepting chemotaxis protein I [Burkholderia pseudomallei K96243] (VF0430)
		w: 0.17401 1.00000		w: 1.00000 1.00000 14.95489
LA_0062	omega (dN/dS) = 0.62249	p: 0.31152 0.68848	-3194.3	p: 0.00000 0.66136 0.33864	-2963.68	461.24	LA_0062	cysE	serine acetyltransferase	COG1045	E	18883|vfid|42355|vsiid|63192|ssid|serine O-acetyltransferase [Streptococcus agalactiae NEM316]
		w: 0.05914 1.00000		w: 0.00000 1.00000 14.29514
LA_0111	omega (dN/dS) = 0.57458	p: 0.44203 0.55797	-9464.66	p: 0.30913 0.15852 0.53235	-9046.78	835.767	LA_0111	-	two component system sensor histidine kinase\response regulator	COG3920	T	18003|vfid|40595|vsiid|61432|ssid|two-component, sensor histidine kinase [Mesorhizobium loti MAFF303099]
		w: 0.13602 1.00000		w: 1.00000 1.00000 11.01693
LA_0130	omega (dN/dS) = 7.29471	p: 0.31651 0.68349	-3924.93	p: 0.01283 0.44729 0.53988	-3760.18	329.502	LA_0130	thiD	phosphomethylpyrimidine kinase protein	COG0351	H	18783|vfid|42155|vsiid|62992|ssid|phosphomethylpyrimidine kinase [Streptococcus agalactiae NEM316]
		w: 0.08171 1.00000		w: 1.00000 1.00000 9.77525
LA_0150	omega (dN/dS) = 0.69220	p: 0.31659 0.68341	-7275.77	p: 0.03177 0.32504 0.64319	-6936.93	677.671	LA_0150	mdlB	multidrug ABC transporter ATPase/permease	COG1132	V	VFG1557 (gi:23954241) hlyB - HlyB protein [Escherichia coli 536]
		w: 0.07867 1.00000		w: 1.00000 1.00000 13.04589
LA_0235	omega (dN/dS) = 0.63753	p: 0.31828 0.68172	-4370.96	p: 0.29469 0.14991 0.55540	-4176.41	389.096	LA_0235	rfbB	dTDP-D-glucose 4,6-dehydratase	COG1088	M	VFG2556 (gi:53720406) wcbK - GDP sugar epimerase/dehydratase [Burkholderia pseudomallei K96243] (VF0436)
		w: 0.04976 1.00000		w: 1.00000 1.00000 10.50142
LA_0503	omega (dN/dS) = 0.57070	p: 0.43953 0.56047	-5354.21	p: 0.00244 0.40965 0.58791	-5116.31	475.784	LA_0503	dinP	DNA polymerase IV	COG0389	L	20298|vfid|45184|vsiid|66021|ssid|DNA polymerase V subunit UmuC [Salmonella enterica subsp. enterica serovar Typhi str. Ty2]
		w: 0.11953 1.00000		w: 1.00000 1.00000 11.17634
LA_0694	omega (dN/dS) = 6.85711	p: 0.29500 0.70500	-8711.28	p: 0.18059 0.22994 0.58946	-8322.04	778.487	LA_0694	-	sodium/glucose cotransport protein	COG0591	E	20417|vfid|45422|vsiid|66259|ssid|putative sodium/glucose cotransporter [Salmonella enterica subsp. enterica serovar Typhimurium str. LT2]
		w: 0.04209 1.00000		w: 1.00000 1.00000 11.50354
LA_0785	omega (dN/dS) = 5.93330	p: 0.27657 0.72343	-5304.78	p: 0.27478 0.23061 0.49461	-5004.32	600.927	LA_0785	-	Zn-dependent hydrolase	COG2220	R	20940|vfid|46468|vsiid|67305|ssid|outer membrane protein [Xylella fastidiosa 9a5c]
		w: 0.07307 1.00000		w: 1.00000 1.00000 11.05646
LA_0853	omega (dN/dS) = 0.57432	p: 0.37417 0.62583	-3848.23	p: 0.33919 0.13946 0.52134	-3617.28	461.906	LA_0853	proB	gamma-glutamyl kinase	COG0263	E	19453|vfid|43495|vsiid|64332|ssid|gamma-glutamyl kinase [Sinorhizobium meliloti 1021]
		w: 0.13046 1.00000		w: 1.00000 1.00000 11.46520
LA_0970	omega (dN/dS) = 14.08950	p: 0.20363 0.79637	-3275.92	p: 0.33608 0.02440 0.63952	-3104.24	343.359	LA_0970	-	ABC transporter permease	COG1511	S	11618|vfid|18323|vsiid|32322|ssid|RecName: Full=Nodulation protein J;
		w: 0.07364 1.00000		w: 1.00000 1.00000 13.20520
LA_1080	omega (dN/dS) = 0.60194	p: 0.38322 0.61678	-11887.9	p: 0.35014 0.20105 0.44881	-11400.8	974.295	LA_1080	-	aminopeptidase	COG0308	E	20096|vfid|44780|vsiid|65617|ssid|aminopeptidase N [Salmonella enterica subsp. enterica serovar Typhi str. Ty2]
		w: 0.11545 1.00000		w: 1.00000 1.00000 9.33274
LA_1085	omega (dN/dS) = 0.36041	p: 0.51671 0.48329	-8966.44	p: 0.09766 0.67698 0.22536	-8857.26	218.348	LA_1085	uvrD	DNA helicase UvrD	COG0210	L	15446|vfid|35482|vsiid|56319|ssid|hypothetical protein blr8088 [Bradyrhizobium japonicum USDA 110]
		w: 0.11691 1.00000		w: 0.00000 1.00000 7.28438
LA_1251	omega (dN/dS) = 0.33571	p: 0.60543 0.39457	-13496.4	p: 0.23124 0.56323 0.20552	-13253.9	485.049	LA_1251	cheA	chemotaxis protein histidine kinase CheA	COG0643	N,T	VFG2531 (gi:53720916) cheA - chemotaxis two-component sensor kinase CheA [Burkholderia pseudomallei K96243] (VF0430)
		w: 0.08370 1.00000		w: 0.00000 1.00000 7.79881
LA_1292	omega (dN/dS) = 0.57384	p: 0.50279 0.49721	-3900.26	p: 0.51465 0.32434 0.16101	-3885.92	28.6811	LA_1292	-	prepilin leader peptidase	COG1989	N,O	VFG1882 (gi:52841754) pilD - type 4 (IV) prepilin-like protein leader peptide processing enzyme PilD [Legionella pneumophila Philadelphia 1] (VF0155)
		w: 0.14907 1.00000		w: 0.19945 1.00000 3.03704
LA_1378	omega (dN/dS) = 0.68815	p: 0.37440 0.62560	-8483.3	p: 0.36730 0.02582 0.60688	-7864.37	1237.85	LA_1378	bipA	GTP-binding protein BipA	COG1217	T	24395|vfid|58719|vsiid|79586|ssid|otrA [Streptomyces rimosus]
		w: 0.07758 1.00000		w: 1.00000 1.00000 22.07902
LA_1446	omega (dN/dS) = 0.49113	p: 0.50532 0.49468	-5465.17	p: 0.31995 0.33551 0.34454	-5011.91	906.521	LA_1446	-	heavy metal efflux pump	COG0845	M	7480|vfid|8846|vsiid|10764|ssid|periplasmic component of efflux system [Bacteroides thetaiotaomicron VPI-5482]
		w: 0.21820 1.00000		w: 1.00000 1.00000 15.39150
LA_1466	omega (dN/dS) = 8.00397	p: 0.19016 0.80984	-7514.53	p: 0.26090 0.18880 0.55030	-7082.47	864.115	LA_1466	amyA	oligo-1,6-glucosidase	COG0366	G	18584|vfid|41757|vsiid|62594|ssid|alpha amylase family protein [Streptococcus agalactiae 2603V/R]
		w: 0.02638 1.00000		w: 1.00000 1.00000 11.49503
LA_1487	omega (dN/dS) = 0.70903	p: 0.40415 0.59585	-5327.05	p: 0.01208 0.52682 0.46110	-5061.15	531.803	LA_1487	mnmA	tRNA-specific 2-thiouridylase MnmA	COG0482	J	17452|vfid|39493|vsiid|60330|ssid|tRNA-specific 2-thiouridylase MnmA [Enterococcus faecalis V583]
		w: 0.07755 1.00000		w: 0.00000 1.00000 11.43421
LA_1543	omega (dN/dS) = 12.56589	p: 0.24971 0.75029	-15141	p: 0.27896 0.20050 0.52054	-14388.9	1504.11	LA_1543	-	heavy metal efflux pump	COG3696	P	10583|vfid|17288|vsiid|25444|ssid|SubName: Full=Cation efflux AcrB/AcrD/AcrF family ;
		w: 0.07280 1.00000		w: 1.00000 1.00000 10.83334
LA_1855	omega (dN/dS) = 0.51283	p: 0.39577 0.60423	-4275.87	p: 0.38447 0.48964 0.12589	-4272.65	6.42937	LA_1855	flgG	endoflagellar distal basal body rod protein	COG4786	N	VFG2513 (gi:53717916) flgG - flagellar basal body rod protein FlgG [Burkholderia pseudomallei K96243] (VF0430)
		w: 0.02791 1.00000		w: 0.02924 1.00000 2.13844
LA_1859	omega (dN/dS) = 0.58407	p: 0.41427 0.58573	-6771.79	p: 0.00026 0.47469 0.52505	-6311.44	920.695	LA_1859	katE	catalase	COG0753	P	3404|vfid|4414|vsiid|4978|ssid|catalase
		w: 0.06428 1.00000		w: 1.00000 1.00000 16.02821
LA_1933	omega (dN/dS) = 3.60518	p: 0.27936 0.72064	-5655.93	p: 0.29722 0.16291 0.53986	-5535.73	240.411	LA_1933	-	MFS transporter permease	COG2814	G	VFG1036 (gi:15808716) tetA(B) - tetracycline resistance protein TetA(B) [Shigella flexneri (serotype 2a) YSH6000]
		w: 0.09639 1.00000		w: 1.00000 1.00000 6.40804
LA_2130	omega (dN/dS) = 0.60533	p: 0.32835 0.67165	-5462.69	p: 0.47047 0.12893 0.40060	-5091.94	741.493	LA_2130	-	aspartate aminotransferase	COG0436	E	169|vfid|170|vsiid|169|ssid|putative aspartate amino transferase [Kluyvera ascorbata]
		w: 0.09129 1.00000		w: 1.00000 1.00000 13.16144
LA_2212	omega (dN/dS) = 11.03471	p: 0.31885 0.68115	-13394.1	p: 0.53723 0.06197 0.40080	-12463.9	1860.45	LA_2212	uvrA	excinuclease ABC subunit A	COG0178	L	15483|vfid|35556|vsiid|56393|ssid|putative excinuclease ABC subunit A [Bradyrhizobium japonicum USDA 110]
		w: 0.10609 1.00000		w: 1.00000 1.00000 12.74017
LA_2426	omega (dN/dS) = 0.51111	p: 0.40247 0.59753	-13668.8	p: 0.09767 0.41046 0.49187	-13334.4	668.789	LA_2426	-	methyl-accepting chemotaxis protein	COG0840	N,T	VFG2529 (gi:53720914) tsr - methyl-accepting chemotaxis protein I [Burkholderia pseudomallei K96243] (VF0430)
		w: 0.05848 1.00000		w: 0.00000 1.00000 7.30808
LA_2511	omega (dN/dS) = 0.32743	p: 0.60276 0.39724	-3707.54	p: 0.57594 0.36399 0.06007	-3698.99	17.1093	LA_2511	bacA	undecaprenol kinase	COG1968	V	3501|vfid|4580|vsiid|5144|ssid|Putative undecaprenyl pyrophosphate phosphatase
		w: 0.05201 1.00000		w: 0.04953 1.00000 3.19583
LA_2563	omega (dN/dS) = 4.59375	p: 0.32812 0.67188	-5708.93	p: 0.51042 0.00009 0.48949	-5514.18	389.493	LA_2563	hemN	coproporphyrinogen III oxidase	COG0635	H	VFG0919 (gi:26250136) chuW - Putative oxygen independent coproporphyrinogen III oxidase [Escherichia coli CFT073] (VF0227)
		w: 0.09883 1.00000		w: 1.00000 1.00000 8.40198
LA_2740	omega (dN/dS) = 0.41749	p: 0.51110 0.48890	-2660.73	p: 0.33692 0.18913 0.47395	-2586.26	148.944	LA_2740	truA	pseudouridylate synthase	COG0101	J	18782|vfid|42153|vsiid|62990|ssid|tRNA pseudouridine synthase A [Streptococcus agalactiae NEM316]
		w: 0.07913 1.00000		w: 1.00000 1.00000 11.58127
LA_2886	omega (dN/dS) = 10.10730	p: 0.33705 0.66295	-6575.41	p: 0.22552 0.25781 0.51667	-6193.2	764.404	LA_2886	lpd	dihydrolipoamide dehydrogenase	COG1249	C	18504|vfid|41597|vsiid|62434|ssid|pyridine nucleotide-disulfide oxidoreductase [Streptococcus agalactiae 2603V/R]
		w: 0.06768 1.00000		w: 1.00000 1.00000 13.27084
LA_3094	omega (dN/dS) = 17.20902	p: 0.18788 0.81212	-1718.7	p: 0.58753 0.04232 0.37015	-1581.98	273.456	LA_3094	fur	ferric uptake regulator	COG0735	P	VFG0478 (gi:16764063) fur - transcriptional repressor of iron-responsive genes (Fur family) (ferric uptake regulator) [Salmonella enterica (serovar typhimurium) LT2] (VF0113)
		w: 0.08493 1.00000		w: 1.00000 1.00000 17.98413
LA_3267	omega (dN/dS) = 0.35264	p: 0.59506 0.40494	-12736.6	p: 0.26353 0.49112 0.24534	-12518.5	436.02	LA_3267	-	molybdopterin oxidoreductase iron-sulfur binding subunit	COG0437	C	VFG0486 (gi:16764735) ttrB - Tetrathionate reductase complex, subunit B [Salmonella enterica (serovar typhimurium) LT2]
		w: 0.06219 1.00000		w: 0.00000 1.00000 6.50668
LA_3419	omega (dN/dS) = 0.43410	p: 0.55883 0.44117	-17693.4	p: 0.47947 0.13791 0.38261	-16279.5	2827.79	LA_3419	rpoC	DNA-directed RNA polymerase subunit beta'	COG0086	K	18840|vfid|42269|vsiid|63106|ssid|DNA-directed RNA polymerase subunit beta` [Streptococcus agalactiae NEM316]
		w: 0.06960 1.00000		w: 1.00000 1.00000 24.44301
LA_3420	omega (dN/dS) = 0.01599	p: 0.97047 0.02953	-11046.1	p: 0.97047 0.02867 0.00087	-11039.3	13.631	LA_3420	rpoB	DNA-directed RNA polymerase subunit beta	COG0085	K	18839|vfid|42267|vsiid|63104|ssid|DNA-directed RNA polymerase subunit beta [Streptococcus agalactiae NEM316]
		w: 0.00207 1.00000		w: 0.00210 1.00000 179.22515
LA_3562	omega (dN/dS) = 0.44539	p: 0.48179 0.51821	-6347.73	p: 0.16815 0.37088 0.46097	-6337.29	20.8925	LA_3562	-	Fe-S cluster assembly ABC transporter permease	COG0719	O	18534|vfid|41657|vsiid|62494|ssid|hypothetical protein SAG0142 [Streptococcus agalactiae 2603V/R]
		w: 0.07088 1.00000		w: 0.06739 1.00000 5.45594
LA_3598	omega (dN/dS) = 0.61368	p: 0.36990 0.63010	-1916.54	p: 0.00024 0.24953 0.75023	-1785.02	263.034	LA_3598	dps	DNA-binding ferritin-like protein	COG0783	P	VFG0307 (gi:15644871) napA - neutrophil activating protein (napA) (bacterioferritin) [Helicobacter pylori 26695] (VF0052)
		w: 0.04180 1.00000		w: 1.00000 1.00000 40.45082
LA_3692	omega (dN/dS) = 6.94709	p: 0.27396 0.72604	-10196.7	p: 0.47085 0.06539 0.46376	-9653.86	1085.75	LA_3692	mrcA	membrane carboxypeptidase/penicillin-binding protein	COG5009	M	24407|vfid|58743|vsiid|79610|ssid|COG5009: Membrane carboxypeptidase/penicillin-binding protein [Haemophilus influenzae R2846]
		w: 0.03299 1.00000		w: 1.00000 1.00000 10.63113
LA_3705	omega (dN/dS) = 0.52635	p: 0.37050 0.62950	-8750.14	p: 0.00000 0.67547 0.32453	-7953.32	1593.65	LA_3705	dnaK	molecular chaperone DnaK	COG0443	O	26468|vfid|62879|vsiid|83747|ssid|organellar heat shock protein [Eimeria tenella]
		w: 0.06949 1.00000		w: 0.00000 1.00000 20.21409
LA_3819	omega (dN/dS) = 0.64213	p: 0.37267 0.62733	-8866.07	p: 0.24048 0.23436 0.52516	-8255.09	1221.97	LA_3819	hflB	ATP-dependent Zn protease	COG0465	O	15449|vfid|35488|vsiid|56325|ssid|hypothetical protein bll8085 [Bradyrhizobium japonicum USDA 110]
		w: 0.08126 1.00000		w: 1.00000 1.00000 16.01264
LA_3964	omega (dN/dS) = 0.59864	p: 0.36628 0.63372	-3129.1	p: 0.50987 0.00523 0.48490	-2824.82	608.553	LA_3964	gmd	GDP-mannose 4,6-dehydratase	COG1089	M	VFG2225 (gi:17987696) gmd - GDP-mannose 4,6-dehydratase [Brucella melitensis 16M] (VF0367)
		w: 0.06812 1.00000		w: 1.00000 1.00000 50.69829
LA_4190	omega (dN/dS) = 0.42249	p: 0.52483 0.47517	-7215.95	p: 0.04662 0.49259 0.46079	-6870.97	689.97	LA_4190	gltX	glutamyl-tRNA synthetase	COG0008	J	18505|vfid|41599|vsiid|62436|ssid|glutamyl-tRNA synthetase [Streptococcus agalactiae 2603V/R]
		w: 0.06665 1.00000		w: 0.00000 1.00000 12.84159
LA_4339	omega (dN/dS) = 0.56909	p: 0.51052 0.48948	-6019.9	p: 0.00170 0.47769 0.52061	-5577.69	884.422	LA_4339	serS	seryl-tRNA synthetase	COG0172	J	20578|vfid|45744|vsiid|66581|ssid|seryl-tRNA synthetase [Salmonella enterica subsp. enterica serovar Typhimurium str. LT2]
		w: 0.09616 1.00000		w: 1.00000 1.00000 18.22556
LB_170	omega (dN/dS) = 9.76871	p: 0.18780 0.81220	-8172.03	p: 0.19450 0.29318 0.51232	-7643.47	1057.12	LB_170	-	capsular polysaccharide biosynthesis protein	COG1086	M,G	VFG1300 (gi:21281856) cap8D - capsular polysaccharide synthesis enzyme Cap8D [Staphylococcus aureus MW2] (VF0003)
		w: 0.05952 1.00000		w: 1.00000 1.00000 11.37709
LB_177	omega (dN/dS) = 0.77555	p: 0.39900 0.60100	-6730.05	p: 0.19099 0.22573 0.58328	-6299.79	860.518	LB_177	-	serine protease	COG0265	O	3252|vfid|4110|vsiid|4674|ssid|subfamily S1C unassigned peptidase, has signal peptide
		w: 0.08572 1.00000		w: 1.00000 1.00000 16.35941
LB_281	omega (dN/dS) = 13.13447	p: 0.33479 0.66521	-2769.7	p: 0.33413 0.04781 0.61806	-2637.29	264.836	LB_281	exbB	transport protein ExbB	COG0811	U	2760|vfid|3260|vsiid|3822|ssid|energy providing
		w: 0.05996 1.00000		w: 1.00000 1.00000 14.99325
LB_329	omega (dN/dS) = 5.22585	p: 0.33491 0.66509	-4484.1	p: 0.15032 0.36064 0.48904	-4294.91	378.375	LB_329	lysS2	lysyl-tRNA synthetase	COG2269	J	VFG1668 (gi:28316248) orf45 - putative lysil-tRNA synthetase LysU [Escherichia coli 536]
		w: 0.05628 1.00000		w: 1.00000 1.00000 9.77008
LB_333	omega (dN/dS) = 38.06361	p: 0.39971 0.60029	-2906.68	p: 0.14530 0.39627 0.45842	-2588.83	635.713	LB_333	-	two-component response regulator	COG0745	T,K	VFG1563 (gi:23954247) orf29 - hypothetical protein [Escherichia coli 536]
		w: 0.05710 1.00000		w: 1.00000 1.00000 30.56811
Note.*COG description: A, RNA processing and modification;C, Energy production and conversion;D, Cell cycle control, cell division, chromosome partitioning;E, Amino acid transport and metabolism; F, Nucleotide transport and metabolism;G, Carbohydrate transport and metabolism;H, Coenzyme transport and metabolism;I, Lipid transport and metabolism;J, Translation, ribosomal structure and biogenesis; …
